# Supplementary material for: Intercepting an avoided α-iminol rearrangement with a Petasis reaction for the synthesis of 2,3-diaryl substituted indoles
Source: Commun Chem. 2025 May 15;8:152. doi: 10.1038/s42004-025-01528-9 (PMC12081858; doi:10.1038/s42004-025-01528-9)
Supplement: Supplementary file 4 — Supplementary Data 1 [file 42004_2025_1528_MOESM4_ESM.cif]

data_1_a
_audit_creation_date               2024-03-26
_audit_creation_method
;
Olex2 1.3
(compiled 2020.11.12 svn.r5f609507 for OlexSys, GUI svn.r6403)
;
_shelx_SHELXL_version_number       '2014/7'
_audit_contact_author_address      ?
_audit_contact_author_email        ?
_audit_contact_author_name         ''
_audit_contact_author_phone        ?
_publ_contact_author_id_orcid      ?
_publ_section_references
;
Dolomanov, O.V., Bourhis, L.J., Gildea, R.J, Howard, J.A.K. & Puschmann, H.
 (2009), J. Appl. Cryst. 42, 339-341.

Sheldrick, G.M. (2008). Acta Cryst. A64, 112-122.

Sheldrick, G.M. (2015). Acta Cryst. A71, 3-8.
;
_chemical_name_common              ?
_chemical_name_systematic          ?
_chemical_formula_moiety           'C28 H21 Br N2 O4'
_chemical_formula_sum              'C28 H21 Br N2 O4'
_chemical_formula_weight           529.38
_chemical_melting_point            ?
loop_
  _atom_type_symbol
  _atom_type_description
  _atom_type_scat_dispersion_real
  _atom_type_scat_dispersion_imag
  _atom_type_scat_source
 'C' 'C' 0.0181 0.0091 'International Tables Vol C Tables 4.2.6.8 and 6.1.1.4'
 'H' 'H' 0.0000 0.0000 'International Tables Vol C Tables 4.2.6.8 and 6.1.1.4'
 'Br' 'Br' -0.6763 1.2805
 'International Tables Vol C Tables 4.2.6.8 and 6.1.1.4'
 'N' 'N' 0.0311 0.0180 'International Tables Vol C Tables 4.2.6.8 and 6.1.1.4'
 'O' 'O' 0.0492 0.0322 'International Tables Vol C Tables 4.2.6.8 and 6.1.1.4'

_shelx_space_group_comment
;
The symmetry employed for this shelxl refinement is uniquely defined
by the following loop, which should always be used as a source of
symmetry information in preference to the above space-group names.
They are only intended as comments.
;
_space_group_crystal_system        'orthorhombic'
_space_group_IT_number             61
_space_group_name_H-M_alt          'P b c a'
_space_group_name_Hall             '-P 2ac 2ab'
loop_
  _space_group_symop_operation_xyz
 'x, y, z'
 '-x+1/2, -y, z+1/2'
 '-x, y+1/2, -z+1/2'
 'x+1/2, -y+1/2, -z'
 '-x, -y, -z'
 'x-1/2, y, -z-1/2'
 'x, -y-1/2, z-1/2'
 '-x-1/2, y-1/2, z'

_cell_length_a                     9.1466(14)
_cell_length_b                     21.345(3)
_cell_length_c                     24.514(4)
_cell_angle_alpha                  90
_cell_angle_beta                   90
_cell_angle_gamma                  90
_cell_volume                       4785.9(12)
_cell_formula_units_Z              8
_cell_measurement_reflns_used      1131
_cell_measurement_temperature      273(2)
_cell_measurement_theta_max        49.81
_cell_measurement_theta_min        3.61
_shelx_estimated_absorpt_T_max     0.646
_shelx_estimated_absorpt_T_min     0.593
_exptl_absorpt_coefficient_mu      2.657
_exptl_absorpt_correction_T_max    0.7528
_exptl_absorpt_correction_T_min    0.4579
_exptl_absorpt_correction_type     none
_exptl_absorpt_process_details
;
SADABS-2016/2 (Bruker,2016/2) was used for absorption correction.
wR2(int) was 0.1534 before and 0.0968 after correction.
The Ratio of minimum to maximum transmission is 0.6083.
The \l/2 correction factor is Not present.
;
_exptl_absorpt_special_details     ?
_exptl_crystal_colour              'clear whiteish colourless'
_exptl_crystal_colour_lustre       clear
_exptl_crystal_colour_modifier     whiteish
_exptl_crystal_colour_primary      colourless
_exptl_crystal_density_diffrn      1.469
_exptl_crystal_density_meas        .
_exptl_crystal_density_method      ?
_exptl_crystal_description         block
_exptl_crystal_F_000               2160
_exptl_crystal_size_max            0.22
_exptl_crystal_size_mid            0.2
_exptl_crystal_size_min            0.18
_exptl_transmission_factor_max     ?
_exptl_transmission_factor_min     ?
_diffrn_reflns_av_R_equivalents    0.0662
_diffrn_reflns_av_unetI/netI       0.0476
_diffrn_reflns_Laue_measured_fraction_full  0.993
_diffrn_reflns_Laue_measured_fraction_max  0.993
_diffrn_reflns_limit_h_max         10
_diffrn_reflns_limit_h_min         -10
_diffrn_reflns_limit_k_max         25
_diffrn_reflns_limit_k_min         -25
_diffrn_reflns_limit_l_max         29
_diffrn_reflns_limit_l_min         -29
_diffrn_reflns_number              53448
_diffrn_reflns_point_group_measured_fraction_full  0.993
_diffrn_reflns_point_group_measured_fraction_max  0.993
_diffrn_reflns_theta_full          66.954
_diffrn_reflns_theta_max           66.954
_diffrn_reflns_theta_min           3.606
_diffrn_ambient_temperature        273.15
_diffrn_detector_area_resol_mean   ?
_diffrn_measured_fraction_theta_full  0.993
_diffrn_measured_fraction_theta_max  0.993
_diffrn_measurement_device_type    'CCD area detector'
_diffrn_measurement_method         'phi and omega scans'
_diffrn_radiation_monochromator    graphite
_diffrn_radiation_type             CuK\a
_diffrn_radiation_wavelength       1.54178
_diffrn_source                     ?
_diffrn_source_current             1.11
_diffrn_source_power               0.0555
_diffrn_source_voltage             50.0
_reflns_Friedel_coverage           0.000
_reflns_Friedel_fraction_full      .
_reflns_Friedel_fraction_max       .
_reflns_number_gt                  3828
_reflns_number_total               4237
_reflns_special_details
;
 Reflections were merged by SHELXL according to the crystal
 class for the calculation of statistics and refinement.
 
 _reflns_Friedel_fraction is defined as the number of unique
 Friedel pairs measured divided by the number that would be
 possible theoretically, ignoring centric projections and
 systematic absences.
;
_reflns_threshold_expression       'I > 2\s(I)'
_computing_cell_refinement         'SAINT V8.40B (?, 2016)'
_computing_data_collection         ?
_computing_data_reduction          'SAINT V8.40B (?, 2016)'
_computing_molecular_graphics      'Olex2 1.3 (Dolomanov et al., 2009)'
_computing_publication_material    'Olex2 1.3 (Dolomanov et al., 2009)'
_computing_structure_refinement    'XL  (Sheldrick, 2008)'
_computing_structure_solution      'SHELXT 2014/5 (Sheldrick, 2014)'
_refine_diff_density_max           1.068
_refine_diff_density_min           -0.725
_refine_diff_density_rms           0.082
_refine_ls_extinction_coef         .
_refine_ls_extinction_method       none
_refine_ls_goodness_of_fit_ref     1.062
_refine_ls_hydrogen_treatment      constr
_refine_ls_matrix_type             full
_refine_ls_number_parameters       318
_refine_ls_number_reflns           4237
_refine_ls_number_restraints       0
_refine_ls_R_factor_all            0.0623
_refine_ls_R_factor_gt             0.0591
_refine_ls_restrained_S_all        1.062
_refine_ls_shift/su_max            0.000
_refine_ls_shift/su_mean           0.000
_refine_ls_structure_factor_coef   Fsqd
_refine_ls_weighting_details      
 'w=1/[\s^2^(Fo^2^)+(0.0993P)^2^+4.3033P] where P=(Fo^2^+2Fc^2^)/3'
_refine_ls_weighting_scheme        calc
_refine_ls_wR_factor_gt            0.1737
_refine_ls_wR_factor_ref           0.1764
_refine_special_details            ?
_olex2_refinement_description
;
1. Fixed Uiso
 At 1.2 times of:
  All C(H) groups
 At 1.5 times of:
  All C(H,H,H) groups
2.a Aromatic/amide H refined with riding coordinates:
 C3(H3), C6(H6), C7(H7), C12(H12), C13(H13), C14(H14), C15(H15), C17(H17),
 C18(H18), C20(H20), C21(H21), C23(H23), C24(H24), C26(H26), C27(H27)
2.b Idealised Me refined as rotating group:
 C1(H1A,H1B,H1C), C28(H28A,H28B,H28C)
;
_atom_sites_solution_hydrogens     geom
_atom_sites_solution_primary       dual
_atom_sites_solution_secondary     ?
loop_
  _atom_site_label
  _atom_site_type_symbol
  _atom_site_fract_x
  _atom_site_fract_y
  _atom_site_fract_z
  _atom_site_U_iso_or_equiv
  _atom_site_adp_type
  _atom_site_occupancy
  _atom_site_site_symmetry_order
  _atom_site_calc_flag
  _atom_site_refinement_flags_posn
  _atom_site_refinement_flags_adp
  _atom_site_refinement_flags_occupancy
  _atom_site_disorder_assembly
  _atom_site_disorder_group
 Br1 Br 0.43728(6) 0.23318(2) 0.49828(2) 0.0701(2) Uani 1 1 d . . . . .
 C1 C 0.8612(6) 0.4450(3) 0.72036(16) 0.0831(13) Uani 1 1 d . . . . .
 H1A H 0.8420 0.4009 0.7223 0.125 Uiso 1 1 calc R U . . .
 H1B H 0.7718 0.4678 0.7256 0.125 Uiso 1 1 calc R U . . .
 H1C H 0.9298 0.4564 0.7483 0.125 Uiso 1 1 calc R U . . .
 C2 C 0.8408(4) 0.44501(16) 0.62309(13) 0.0534(7) Uani 1 1 d . . . . .
 C3 C 0.7025(4) 0.41976(15) 0.62353(12) 0.0499(7) Uani 1 1 d . . . . .
 H3 H 0.6541 0.4119 0.6562 0.060 Uiso 1 1 calc R U . . .
 C4 C 0.6364(3) 0.40623(13) 0.57314(11) 0.0435(6) Uani 1 1 d . . . . .
 C5 C 0.7111(3) 0.42010(14) 0.52479(12) 0.0456(6) Uani 1 1 d . . . . .
 C6 C 0.8518(4) 0.44499(16) 0.52450(13) 0.0523(7) Uani 1 1 d . . . . .
 H6 H 0.9008 0.4532 0.4920 0.063 Uiso 1 1 calc R U . . .
 C7 C 0.9149(4) 0.45686(18) 0.57399(14) 0.0565(8) Uani 1 1 d . . . . .
 H7 H 1.0091 0.4732 0.5752 0.068 Uiso 1 1 calc R U . . .
 C8 C 0.4974(3) 0.37922(13) 0.55719(11) 0.0430(6) Uani 1 1 d . . . . .
 C9 C 0.4940(4) 0.37913(14) 0.50077(10) 0.0436(7) Uani 1 1 d . . . . .
 C10 C 0.3809(3) 0.35776(14) 0.46155(11) 0.0462(7) Uani 1 1 d . . . . .
 C11 C 0.3447(3) 0.29506(15) 0.45502(12) 0.0499(7) Uani 1 1 d . . . . .
 C12 C 0.2413(4) 0.27586(19) 0.41694(15) 0.0649(9) Uani 1 1 d . . . . .
 H12 H 0.2198 0.2336 0.4127 0.078 Uiso 1 1 calc R U . . .
 C13 C 0.1716(5) 0.3197(2) 0.38578(17) 0.0768(11) Uani 1 1 d . . . . .
 H13 H 0.1022 0.3071 0.3603 0.092 Uiso 1 1 calc R U . . .
 C14 C 0.2027(5) 0.3819(2) 0.39166(17) 0.0758(11) Uani 1 1 d . . . . .
 H14 H 0.1534 0.4112 0.3705 0.091 Uiso 1 1 calc R U . . .
 C15 C 0.3077(4) 0.4021(2) 0.42906(14) 0.0649(9) Uani 1 1 d . . . . .
 H15 H 0.3290 0.4445 0.4325 0.078 Uiso 1 1 calc R U . . .
 C16 C 0.3848(3) 0.35465(13) 0.59399(11) 0.0435(6) Uani 1 1 d . . . . .
 C17 C 0.4239(3) 0.32687(15) 0.64356(12) 0.0475(7) Uani 1 1 d . . . . .
 H17 H 0.5224 0.3239 0.6527 0.057 Uiso 1 1 calc R U . . .
 C18 C 0.3205(4) 0.30380(15) 0.67920(12) 0.0506(7) Uani 1 1 d . . . . .
 H18 H 0.3480 0.2860 0.7123 0.061 Uiso 1 1 calc R U . . .
 C19 C 0.1745(4) 0.30784(15) 0.66447(12) 0.0504(7) Uani 1 1 d . . . . .
 C20 C 0.1312(4) 0.33430(17) 0.61618(13) 0.0535(7) Uani 1 1 d . . . . .
 H20 H 0.0327 0.3361 0.6070 0.064 Uiso 1 1 calc R U . . .
 C21 C 0.2362(3) 0.35826(15) 0.58130(12) 0.0504(7) Uani 1 1 d . . . . .
 H21 H 0.2073 0.3771 0.5488 0.061 Uiso 1 1 calc R U . . .
 C22 C 0.6693(3) 0.40935(14) 0.42544(11) 0.0444(6) Uani 1 1 d . . . . .
 C23 C 0.7112(4) 0.35744(15) 0.39637(13) 0.0552(8) Uani 1 1 d . . . . .
 H23 H 0.7025 0.3178 0.4118 0.066 Uiso 1 1 calc R U . . .
 C24 C 0.7670(4) 0.36402(16) 0.34369(13) 0.0591(8) Uani 1 1 d . . . . .
 H24 H 0.7922 0.3287 0.3235 0.071 Uiso 1 1 calc R U . . .
 C25 C 0.7845(4) 0.42263(16) 0.32167(12) 0.0534(7) Uani 1 1 d . . . . .
 C26 C 0.7401(4) 0.47476(16) 0.35124(13) 0.0615(9) Uani 1 1 d . . . . .
 H26 H 0.7492 0.5145 0.3361 0.074 Uiso 1 1 calc R U . . .
 C27 C 0.6830(4) 0.46814(15) 0.40259(13) 0.0552(8) Uani 1 1 d . . . . .
 H27 H 0.6535 0.5033 0.4221 0.066 Uiso 1 1 calc R U . . .
 C28 C 0.9008(7) 0.3836(3) 0.24168(19) 0.1051(17) Uani 1 1 d . . . . .
 H28A H 0.9327 0.3979 0.2065 0.158 Uiso 1 1 calc R U . . .
 H28B H 0.8279 0.3517 0.2372 0.158 Uiso 1 1 calc R U . . .
 H28C H 0.9826 0.3668 0.2614 0.158 Uiso 1 1 calc R U . . .
 N1 N 0.6228(3) 0.40409(12) 0.48118(10) 0.0460(6) Uani 1 1 d . . . . .
 N2 N 0.0651(3) 0.28186(17) 0.70133(13) 0.0670(8) Uani 1 1 d . . . . .
 O1 O 0.9200(3) 0.45975(16) 0.66885(10) 0.0768(8) Uani 1 1 d . . . . .
 O2 O 0.8407(3) 0.43439(14) 0.27111(10) 0.0765(8) Uani 1 1 d . . . . .
 O3 O 0.1056(4) 0.26033(19) 0.74532(12) 0.0997(11) Uani 1 1 d . . . . .
 O4 O -0.0619(3) 0.2824(2) 0.68732(14) 0.0986(11) Uani 1 1 d . . . . .

loop_
  _atom_site_aniso_label
  _atom_site_aniso_U_11
  _atom_site_aniso_U_22
  _atom_site_aniso_U_33
  _atom_site_aniso_U_23
  _atom_site_aniso_U_13
  _atom_site_aniso_U_12
 Br1 0.0944(4) 0.0491(3) 0.0668(3) 0.00074(15) -0.00383(19) 0.00579(18)
 C1 0.092(3) 0.115(4) 0.0419(19) -0.006(2) -0.0083(19) -0.009(3)
 C2 0.0596(18) 0.0582(18) 0.0424(16) 0.0010(13) -0.0096(14) -0.0073(14)
 C3 0.0595(18) 0.0555(17) 0.0348(14) 0.0008(12) 0.0009(12) -0.0066(14)
 C4 0.0487(15) 0.0440(15) 0.0379(14) 0.0013(11) 0.0013(12) -0.0023(12)
 C5 0.0541(16) 0.0453(15) 0.0375(14) 0.0025(11) -0.0002(12) -0.0046(13)
 C6 0.0504(16) 0.0602(18) 0.0464(17) 0.0090(14) 0.0025(13) -0.0089(14)
 C7 0.0499(17) 0.069(2) 0.0500(17) 0.0080(15) -0.0066(14) -0.0114(15)
 C8 0.0496(15) 0.0421(14) 0.0374(13) -0.0018(11) 0.0011(12) -0.0054(12)
 C9 0.0508(16) 0.0423(16) 0.0375(15) 0.0017(10) -0.0003(11) -0.0070(13)
 C10 0.0502(16) 0.0499(16) 0.0385(14) 0.0000(12) 0.0044(12) -0.0068(13)
 C11 0.0534(16) 0.0522(17) 0.0442(15) -0.0041(13) 0.0049(13) -0.0064(13)
 C12 0.068(2) 0.070(2) 0.058(2) -0.0069(17) -0.0036(17) -0.0175(18)
 C13 0.081(3) 0.088(3) 0.062(2) -0.008(2) -0.018(2) -0.018(2)
 C14 0.082(3) 0.080(3) 0.065(2) 0.0066(19) -0.028(2) 0.000(2)
 C15 0.064(2) 0.082(2) 0.0491(18) -0.0003(16) -0.0137(16) -0.0068(18)
 C16 0.0516(16) 0.0440(15) 0.0351(13) -0.0045(11) 0.0036(12) -0.0025(12)
 C17 0.0475(15) 0.0538(17) 0.0410(15) -0.0011(13) 0.0024(12) -0.0045(13)
 C18 0.0597(18) 0.0552(17) 0.0369(14) 0.0013(12) 0.0021(13) -0.0053(14)
 C19 0.0534(17) 0.0573(17) 0.0404(15) -0.0069(13) 0.0121(13) -0.0079(14)
 C20 0.0474(16) 0.067(2) 0.0463(16) -0.0053(14) 0.0044(13) 0.0008(14)
 C21 0.0517(16) 0.0590(18) 0.0406(15) 0.0013(13) 0.0011(13) 0.0018(14)
 C22 0.0508(15) 0.0504(16) 0.0321(13) 0.0010(11) 0.0015(11) -0.0066(13)
 C23 0.074(2) 0.0451(16) 0.0468(16) 0.0047(13) 0.0022(15) 0.0017(15)
 C24 0.075(2) 0.0568(18) 0.0458(16) -0.0048(14) 0.0043(16) 0.0096(16)
 C25 0.0580(18) 0.0687(19) 0.0333(14) 0.0013(13) 0.0008(13) -0.0024(15)
 C26 0.095(3) 0.0482(17) 0.0410(16) 0.0079(13) 0.0025(16) -0.0049(17)
 C27 0.080(2) 0.0432(15) 0.0424(16) -0.0019(12) 0.0047(15) 0.0001(15)
 C28 0.121(4) 0.141(4) 0.054(2) -0.010(3) 0.032(3) 0.022(4)
 N1 0.0538(14) 0.0520(14) 0.0321(11) 0.0036(10) 0.0005(10) -0.0091(11)
 N2 0.0631(19) 0.087(2) 0.0511(17) -0.0026(15) 0.0158(14) -0.0125(15)
 O1 0.0741(16) 0.110(2) 0.0460(13) -0.0012(14) -0.0138(12) -0.0266(15)
 O2 0.097(2) 0.0922(19) 0.0402(12) 0.0050(12) 0.0164(13) -0.0011(16)
 O3 0.082(2) 0.158(3) 0.0595(19) 0.034(2) 0.0162(15) -0.011(2)
 O4 0.0638(18) 0.161(3) 0.0711(19) 0.009(2) 0.0133(14) -0.0311(19)

_geom_special_details
;
 All esds (except the esd in the dihedral angle between two l.s. planes)
 are estimated using the full covariance matrix.  The cell esds are taken
 into account individually in the estimation of esds in distances, angles
 and torsion angles; correlations between esds in cell parameters are only
 used when they are defined by crystal symmetry.  An approximate (isotropic)
 treatment of cell esds is used for estimating esds involving l.s. planes.
;
loop_
  _geom_bond_atom_site_label_1
  _geom_bond_atom_site_label_2
  _geom_bond_distance
  _geom_bond_site_symmetry_2
  _geom_bond_publ_flag
 Br1 C11 1.894(3) . ?
 C1 H1A 0.9600 . ?
 C1 H1B 0.9600 . ?
 C1 H1C 0.9600 . ?
 C1 O1 1.408(5) . ?
 C2 C3 1.375(5) . ?
 C2 C7 1.404(5) . ?
 C2 O1 1.372(4) . ?
 C3 H3 0.9300 . ?
 C3 C4 1.405(4) . ?
 C4 C5 1.400(4) . ?
 C4 C8 1.450(4) . ?
 C5 C6 1.392(4) . ?
 C5 N1 1.383(4) . ?
 C6 H6 0.9300 . ?
 C6 C7 1.367(5) . ?
 C7 H7 0.9300 . ?
 C8 C9 1.384(4) . ?
 C8 C16 1.466(4) . ?
 C9 C10 1.484(4) . ?
 C9 N1 1.379(4) . ?
 C10 C11 1.388(4) . ?
 C10 C15 1.407(5) . ?
 C11 C12 1.391(5) . ?
 C12 H12 0.9300 . ?
 C12 C13 1.366(6) . ?
 C13 H13 0.9300 . ?
 C13 C14 1.365(6) . ?
 C14 H14 0.9300 . ?
 C14 C15 1.396(5) . ?
 C15 H15 0.9300 . ?
 C16 C17 1.399(4) . ?
 C16 C21 1.396(4) . ?
 C17 H17 0.9300 . ?
 C17 C18 1.379(4) . ?
 C18 H18 0.9300 . ?
 C18 C19 1.386(5) . ?
 C19 C20 1.370(5) . ?
 C19 N2 1.458(4) . ?
 C20 H20 0.9300 . ?
 C20 C21 1.384(5) . ?
 C21 H21 0.9300 . ?
 C22 C23 1.372(4) . ?
 C22 C27 1.380(4) . ?
 C22 N1 1.435(4) . ?
 C23 H23 0.9300 . ?
 C23 C24 1.395(5) . ?
 C24 H24 0.9300 . ?
 C24 C25 1.372(5) . ?
 C25 C26 1.389(5) . ?
 C25 O2 1.365(4) . ?
 C26 H26 0.9300 . ?
 C26 C27 1.370(5) . ?
 C27 H27 0.9300 . ?
 C28 H28A 0.9600 . ?
 C28 H28B 0.9600 . ?
 C28 H28C 0.9600 . ?
 C28 O2 1.413(6) . ?
 N2 O3 1.230(5) . ?
 N2 O4 1.211(4) . ?

loop_
  _geom_angle_atom_site_label_1
  _geom_angle_atom_site_label_2
  _geom_angle_atom_site_label_3
  _geom_angle
  _geom_angle_site_symmetry_1
  _geom_angle_site_symmetry_3
  _geom_angle_publ_flag
 H1A C1 H1B 109.5 . . ?
 H1A C1 H1C 109.5 . . ?
 H1B C1 H1C 109.5 . . ?
 O1 C1 H1A 109.5 . . ?
 O1 C1 H1B 109.5 . . ?
 O1 C1 H1C 109.5 . . ?
 C3 C2 C7 121.4(3) . . ?
 O1 C2 C3 124.7(3) . . ?
 O1 C2 C7 113.9(3) . . ?
 C2 C3 H3 121.0 . . ?
 C2 C3 C4 118.0(3) . . ?
 C4 C3 H3 121.0 . . ?
 C3 C4 C8 134.1(3) . . ?
 C5 C4 C3 119.4(3) . . ?
 C5 C4 C8 106.5(2) . . ?
 C6 C5 C4 122.4(3) . . ?
 N1 C5 C4 108.5(3) . . ?
 N1 C5 C6 129.1(3) . . ?
 C5 C6 H6 121.4 . . ?
 C7 C6 C5 117.2(3) . . ?
 C7 C6 H6 121.4 . . ?
 C2 C7 H7 119.2 . . ?
 C6 C7 C2 121.6(3) . . ?
 C6 C7 H7 119.2 . . ?
 C4 C8 C16 126.3(3) . . ?
 C9 C8 C4 106.8(3) . . ?
 C9 C8 C16 126.8(3) . . ?
 C8 C9 C10 131.6(3) . . ?
 N1 C9 C8 109.2(3) . . ?
 N1 C9 C10 119.3(2) . . ?
 C11 C10 C9 122.5(3) . . ?
 C11 C10 C15 118.0(3) . . ?
 C15 C10 C9 119.5(3) . . ?
 C10 C11 Br1 120.1(2) . . ?
 C10 C11 C12 121.6(3) . . ?
 C12 C11 Br1 118.3(3) . . ?
 C11 C12 H12 120.3 . . ?
 C13 C12 C11 119.4(3) . . ?
 C13 C12 H12 120.3 . . ?
 C12 C13 H13 119.7 . . ?
 C14 C13 C12 120.6(4) . . ?
 C14 C13 H13 119.7 . . ?
 C13 C14 H14 119.5 . . ?
 C13 C14 C15 120.9(4) . . ?
 C15 C14 H14 119.5 . . ?
 C10 C15 H15 120.3 . . ?
 C14 C15 C10 119.4(4) . . ?
 C14 C15 H15 120.3 . . ?
 C17 C16 C8 120.4(3) . . ?
 C21 C16 C8 121.8(3) . . ?
 C21 C16 C17 117.8(3) . . ?
 C16 C17 H17 119.1 . . ?
 C18 C17 C16 121.7(3) . . ?
 C18 C17 H17 119.1 . . ?
 C17 C18 H18 120.9 . . ?
 C17 C18 C19 118.3(3) . . ?
 C19 C18 H18 120.9 . . ?
 C18 C19 N2 118.4(3) . . ?
 C20 C19 C18 121.9(3) . . ?
 C20 C19 N2 119.6(3) . . ?
 C19 C20 H20 120.5 . . ?
 C19 C20 C21 119.1(3) . . ?
 C21 C20 H20 120.5 . . ?
 C16 C21 H21 119.4 . . ?
 C20 C21 C16 121.2(3) . . ?
 C20 C21 H21 119.4 . . ?
 C23 C22 C27 119.9(3) . . ?
 C23 C22 N1 120.9(3) . . ?
 C27 C22 N1 119.0(3) . . ?
 C22 C23 H23 119.9 . . ?
 C22 C23 C24 120.1(3) . . ?
 C24 C23 H23 119.9 . . ?
 C23 C24 H24 120.0 . . ?
 C25 C24 C23 119.9(3) . . ?
 C25 C24 H24 120.0 . . ?
 C24 C25 C26 119.4(3) . . ?
 O2 C25 C24 124.7(3) . . ?
 O2 C25 C26 115.9(3) . . ?
 C25 C26 H26 119.7 . . ?
 C27 C26 C25 120.6(3) . . ?
 C27 C26 H26 119.7 . . ?
 C22 C27 H27 120.0 . . ?
 C26 C27 C22 120.1(3) . . ?
 C26 C27 H27 120.0 . . ?
 H28A C28 H28B 109.5 . . ?
 H28A C28 H28C 109.5 . . ?
 H28B C28 H28C 109.5 . . ?
 O2 C28 H28A 109.5 . . ?
 O2 C28 H28B 109.5 . . ?
 O2 C28 H28C 109.5 . . ?
 C5 N1 C22 122.9(3) . . ?
 C9 N1 C5 109.0(2) . . ?
 C9 N1 C22 127.9(2) . . ?
 O3 N2 C19 118.6(3) . . ?
 O4 N2 C19 118.6(3) . . ?
 O4 N2 O3 122.8(3) . . ?
 C2 O1 C1 118.7(3) . . ?
 C25 O2 C28 118.0(3) . . ?

loop_
  _geom_torsion_atom_site_label_1
  _geom_torsion_atom_site_label_2
  _geom_torsion_atom_site_label_3
  _geom_torsion_atom_site_label_4
  _geom_torsion
  _geom_torsion_site_symmetry_1
  _geom_torsion_site_symmetry_2
  _geom_torsion_site_symmetry_3
  _geom_torsion_site_symmetry_4
  _geom_torsion_publ_flag
 Br1 C11 C12 C13 179.1(3) . . . . ?
 C2 C3 C4 C5 -1.5(5) . . . . ?
 C2 C3 C4 C8 178.7(3) . . . . ?
 C3 C2 C7 C6 1.3(6) . . . . ?
 C3 C2 O1 C1 3.9(6) . . . . ?
 C3 C4 C5 C6 2.3(5) . . . . ?
 C3 C4 C5 N1 -178.5(3) . . . . ?
 C3 C4 C8 C9 178.8(3) . . . . ?
 C3 C4 C8 C16 -3.3(5) . . . . ?
 C4 C5 C6 C7 -1.3(5) . . . . ?
 C4 C5 N1 C9 -1.1(3) . . . . ?
 C4 C5 N1 C22 -176.8(3) . . . . ?
 C4 C8 C9 C10 -179.7(3) . . . . ?
 C4 C8 C9 N1 0.4(3) . . . . ?
 C4 C8 C16 C17 -31.8(4) . . . . ?
 C4 C8 C16 C21 147.8(3) . . . . ?
 C5 C4 C8 C9 -1.0(3) . . . . ?
 C5 C4 C8 C16 176.9(3) . . . . ?
 C5 C6 C7 C2 -0.5(5) . . . . ?
 C6 C5 N1 C9 178.0(3) . . . . ?
 C6 C5 N1 C22 2.3(5) . . . . ?
 C7 C2 C3 C4 -0.2(5) . . . . ?
 C7 C2 O1 C1 -174.9(4) . . . . ?
 C8 C4 C5 C6 -177.8(3) . . . . ?
 C8 C4 C5 N1 1.3(3) . . . . ?
 C8 C9 C10 C11 -68.2(5) . . . . ?
 C8 C9 C10 C15 112.5(4) . . . . ?
 C8 C9 N1 C5 0.5(4) . . . . ?
 C8 C9 N1 C22 175.8(3) . . . . ?
 C8 C16 C17 C18 179.5(3) . . . . ?
 C8 C16 C21 C20 179.3(3) . . . . ?
 C9 C8 C16 C17 145.7(3) . . . . ?
 C9 C8 C16 C21 -34.6(5) . . . . ?
 C9 C10 C11 Br1 1.6(4) . . . . ?
 C9 C10 C11 C12 -178.1(3) . . . . ?
 C9 C10 C15 C14 179.1(3) . . . . ?
 C10 C9 N1 C5 -179.5(3) . . . . ?
 C10 C9 N1 C22 -4.2(5) . . . . ?
 C10 C11 C12 C13 -1.1(6) . . . . ?
 C11 C10 C15 C14 -0.2(5) . . . . ?
 C11 C12 C13 C14 0.1(7) . . . . ?
 C12 C13 C14 C15 0.8(7) . . . . ?
 C13 C14 C15 C10 -0.8(6) . . . . ?
 C15 C10 C11 Br1 -179.1(2) . . . . ?
 C15 C10 C11 C12 1.2(5) . . . . ?
 C16 C8 C9 C10 2.4(6) . . . . ?
 C16 C8 C9 N1 -177.6(3) . . . . ?
 C16 C17 C18 C19 0.9(5) . . . . ?
 C17 C16 C21 C20 -1.0(5) . . . . ?
 C17 C18 C19 C20 -0.5(5) . . . . ?
 C17 C18 C19 N2 178.2(3) . . . . ?
 C18 C19 C20 C21 -0.7(5) . . . . ?
 C18 C19 N2 O3 3.8(5) . . . . ?
 C18 C19 N2 O4 -176.3(4) . . . . ?
 C19 C20 C21 C16 1.4(5) . . . . ?
 C20 C19 N2 O3 -177.5(4) . . . . ?
 C20 C19 N2 O4 2.5(5) . . . . ?
 C21 C16 C17 C18 -0.2(5) . . . . ?
 C22 C23 C24 C25 2.2(6) . . . . ?
 C23 C22 C27 C26 -0.8(5) . . . . ?
 C23 C22 N1 C5 102.7(4) . . . . ?
 C23 C22 N1 C9 -72.1(4) . . . . ?
 C23 C24 C25 C26 -3.0(5) . . . . ?
 C23 C24 C25 O2 178.6(3) . . . . ?
 C24 C25 C26 C27 1.8(6) . . . . ?
 C24 C25 O2 C28 -7.7(6) . . . . ?
 C25 C26 C27 C22 0.1(6) . . . . ?
 C26 C25 O2 C28 173.8(4) . . . . ?
 C27 C22 C23 C24 -0.3(5) . . . . ?
 C27 C22 N1 C5 -72.0(4) . . . . ?
 C27 C22 N1 C9 113.3(4) . . . . ?
 N1 C5 C6 C7 179.7(3) . . . . ?
 N1 C9 C10 C11 111.8(3) . . . . ?
 N1 C9 C10 C15 -67.5(4) . . . . ?
 N1 C22 C23 C24 -175.0(3) . . . . ?
 N1 C22 C27 C26 173.9(3) . . . . ?
 N2 C19 C20 C21 -179.4(3) . . . . ?
 O1 C2 C3 C4 -179.0(3) . . . . ?
 O1 C2 C7 C6 -179.9(3) . . . . ?
 O2 C25 C26 C27 -179.6(4) . . . . ?

_shelx_res_file
;
    1_a.res created by SHELXL-2014/7

TITL 1_a.res in Pbca
CELL 1.54178 9.1466 21.3451 24.5137 90 90 90
ZERR 8 0.0014 0.0031 0.0035 0 0 0
LATT 1
SYMM 0.5-X,-Y,0.5+Z
SYMM -X,0.5+Y,0.5-Z
SYMM 0.5+X,0.5-Y,-Z
SFAC C H Br N O
UNIT 224 168 8 16 32

L.S. 24
PLAN  25
SIZE 0.22 0.2 0.18
TEMP 0
CONF
BOND $H
LIST 6
fmap 2
acta
MORE -1
REM <olex2.extras>
REM <HklSrc "%.\\1_a.hkl">
REM </olex2.extras>

WGHT    0.099300    4.303300
FVAR       0.22339
BR1   3    0.437281    0.233184    0.498278    11.00000    0.09444    0.04915 =
         0.06677    0.00074   -0.00383    0.00579
C1    1    0.861212    0.445038    0.720362    11.00000    0.09199    0.11531 =
         0.04187   -0.00609   -0.00827   -0.00925
AFIX 137
H1A   2    0.841957    0.400881    0.722293    11.00000   -1.50000
H1B   2    0.771759    0.467774    0.725624    11.00000   -1.50000
H1C   2    0.929824    0.456425    0.748290    11.00000   -1.50000
AFIX   0
C2    1    0.840821    0.445012    0.623089    11.00000    0.05956    0.05824 =
         0.04239    0.00098   -0.00960   -0.00725
C3    1    0.702485    0.419759    0.623529    11.00000    0.05946    0.05551 =
         0.03478    0.00077    0.00092   -0.00663
AFIX  43
H3    2    0.654141    0.411874    0.656190    11.00000   -1.20000
AFIX   0
C4    1    0.636400    0.406233    0.573136    11.00000    0.04865    0.04400 =
         0.03790    0.00129    0.00126   -0.00229
C5    1    0.711115    0.420105    0.524789    11.00000    0.05410    0.04532 =
         0.03747    0.00252   -0.00024   -0.00459
C6    1    0.851816    0.444988    0.524503    11.00000    0.05038    0.06022 =
         0.04639    0.00898    0.00252   -0.00885
AFIX  43
H6    2    0.900799    0.453180    0.492032    11.00000   -1.20000
AFIX   0
C7    1    0.914892    0.456864    0.573993    11.00000    0.04993    0.06942 =
         0.05003    0.00802   -0.00657   -0.01142
AFIX  43
H7    2    1.009114    0.473183    0.575170    11.00000   -1.20000
AFIX   0
C8    1    0.497367    0.379221    0.557193    11.00000    0.04961    0.04208 =
         0.03744   -0.00181    0.00107   -0.00537
C9    1    0.493987    0.379132    0.500765    11.00000    0.05083    0.04235 =
         0.03753    0.00169   -0.00026   -0.00700
C10   1    0.380863    0.357760    0.461552    11.00000    0.05020    0.04992 =
         0.03846    0.00001    0.00436   -0.00681
C11   1    0.344667    0.295056    0.455023    11.00000    0.05340    0.05217 =
         0.04418   -0.00413    0.00490   -0.00642
C12   1    0.241276    0.275864    0.416939    11.00000    0.06751    0.06956 =
         0.05756   -0.00689   -0.00364   -0.01751
AFIX  43
H12   2    0.219765    0.233557    0.412721    11.00000   -1.20000
AFIX   0
C13   1    0.171589    0.319725    0.385778    11.00000    0.08060    0.08833 =
         0.06158   -0.00815   -0.01830   -0.01842
AFIX  43
H13   2    0.102242    0.307101    0.360303    11.00000   -1.20000
AFIX   0
C14   1    0.202741    0.381885    0.391664    11.00000    0.08169    0.08030 =
         0.06549    0.00658   -0.02800    0.00029
AFIX  43
H14   2    0.153372    0.411175    0.370462    11.00000   -1.20000
AFIX   0
C15   1    0.307657    0.402103    0.429061    11.00000    0.06398    0.08171 =
         0.04910   -0.00029   -0.01369   -0.00677
AFIX  43
H15   2    0.328987    0.444523    0.432471    11.00000   -1.20000
AFIX   0
C16   1    0.384780    0.354655    0.593993    11.00000    0.05156    0.04397 =
         0.03512   -0.00446    0.00365   -0.00248
C17   1    0.423943    0.326872    0.643562    11.00000    0.04754    0.05385 =
         0.04102   -0.00107    0.00243   -0.00445
AFIX  43
H17   2    0.522363    0.323880    0.652723    11.00000   -1.20000
AFIX   0
C18   1    0.320490    0.303805    0.679198    11.00000    0.05971    0.05516 =
         0.03690    0.00135    0.00214   -0.00526
AFIX  43
H18   2    0.347969    0.285992    0.712268    11.00000   -1.20000
AFIX   0
C19   1    0.174478    0.307843    0.664473    11.00000    0.05345    0.05730 =
         0.04040   -0.00688    0.01210   -0.00789
C20   1    0.131214    0.334298    0.616178    11.00000    0.04745    0.06671 =
         0.04629   -0.00531    0.00438    0.00081
AFIX  43
H20   2    0.032671    0.336125    0.606967    11.00000   -1.20000
AFIX   0
C21   1    0.236191    0.358259    0.581301    11.00000    0.05168    0.05903 =
         0.04058    0.00128    0.00109    0.00180
AFIX  43
H21   2    0.207279    0.377095    0.548837    11.00000   -1.20000
AFIX   0
C22   1    0.669286    0.409352    0.425442    11.00000    0.05075    0.05035 =
         0.03214    0.00100    0.00146   -0.00658
C23   1    0.711227    0.357440    0.396370    11.00000    0.07379    0.04509 =
         0.04679    0.00469    0.00222    0.00168
AFIX  43
H23   2    0.702495    0.317812    0.411799    11.00000   -1.20000
AFIX   0
C24   1    0.766960    0.364018    0.343691    11.00000    0.07465    0.05683 =
         0.04583   -0.00477    0.00431    0.00962
AFIX  43
H24   2    0.792179    0.328722    0.323536    11.00000   -1.20000
AFIX   0
C25   1    0.784498    0.422629    0.321673    11.00000    0.05805    0.06871 =
         0.03334    0.00127    0.00080   -0.00242
C26   1    0.740105    0.474755    0.351239    11.00000    0.09520    0.04824 =
         0.04101    0.00789    0.00252   -0.00493
AFIX  43
H26   2    0.749189    0.514493    0.336055    11.00000   -1.20000
AFIX   0
C27   1    0.683036    0.468142    0.402590    11.00000    0.07992    0.04320 =
         0.04242   -0.00195    0.00469    0.00007
AFIX  43
H27   2    0.653521    0.503322    0.422075    11.00000   -1.20000
AFIX   0
C28   1    0.900786    0.383648    0.241678    11.00000    0.12069    0.14054 =
         0.05419   -0.00989    0.03223    0.02215
AFIX 137
H28A  2    0.932719    0.397940    0.206509    11.00000   -1.50000
H28B  2    0.827895    0.351707    0.237157    11.00000   -1.50000
H28C  2    0.982568    0.366813    0.261365    11.00000   -1.50000
AFIX   0
N1    4    0.622766    0.404086    0.481180    11.00000    0.05379    0.05200 =
         0.03211    0.00362    0.00054   -0.00909
N2    4    0.065099    0.281865    0.701328    11.00000    0.06314    0.08688 =
         0.05106   -0.00264    0.01580   -0.01248
O1    5    0.920022    0.459753    0.668852    11.00000    0.07406    0.11027 =
         0.04602   -0.00118   -0.01384   -0.02658
O2    5    0.840706    0.434394    0.271110    11.00000    0.09701    0.09224 =
         0.04025    0.00497    0.01639   -0.00105
O3    5    0.105610    0.260329    0.745324    11.00000    0.08165    0.15792 =
         0.05948    0.03436    0.01624   -0.01135
O4    5   -0.061890    0.282446    0.687317    11.00000    0.06383    0.16076 =
         0.07110    0.00891    0.01326   -0.03110
HKLF 4

REM  1_a.res in Pbca
REM R1 =  0.0591 for    3828 Fo > 4sig(Fo)  and  0.0623 for all    4237 data
REM    318 parameters refined using      0 restraints

END

WGHT      0.0997      4.3368

REM Highest difference peak  1.068,  deepest hole -0.725,  1-sigma level  0.082
Q1    1   0.4357  0.2318  0.4527  11.00000  0.05    0.58
Q2    1   0.4327  0.2327  0.5501  11.00000  0.05    0.56
Q3    1   0.4448  0.1861  0.5000  11.00000  0.05    0.32
Q4    1   0.5803  0.3989  0.5710  11.00000  0.05    0.31
Q5    1   0.4282  0.3253  0.4663  11.00000  0.05    0.29
Q6    1   0.2756  0.3939  0.4133  11.00000  0.05    0.27
Q7    1   0.3200  0.3528  0.5932  11.00000  0.05    0.27
Q8    1   0.6384  0.4052  0.4522  11.00000  0.05    0.26
Q9    1   0.2369  0.2238  0.4982  11.00000  0.05    0.26
Q10   1   0.0975  0.3080  0.7503  11.00000  0.05    0.26
Q11   1   0.6874  0.4830  0.4083  11.00000  0.05    0.25
Q12   1   0.6668  0.4190  0.5958  11.00000  0.05    0.25
Q13   1   0.7173  0.4428  0.4118  11.00000  0.05    0.24
Q14   1   0.2405  0.3033  0.6696  11.00000  0.05    0.24
Q15   1   0.7633  0.4206  0.2690  11.00000  0.05    0.24
Q16   1   0.5512  0.4043  0.4895  11.00000  0.05    0.24
Q17   1   0.6816  0.4069  0.5527  11.00000  0.05    0.24
Q18   1   0.2700  0.2141  0.4983  11.00000  0.05    0.24
Q19   1   0.6279  0.2400  0.4937  11.00000  0.05    0.24
Q20   1   0.4391  0.3685  0.4888  11.00000  0.05    0.23
Q21   1   0.3836  0.3184  0.6636  11.00000  0.05    0.23
Q22   1   0.3544  0.3505  0.4239  11.00000  0.05    0.23
Q23   1   0.4616  0.3293  0.6522  11.00000  0.05    0.23
Q24   1  -0.0197  0.3605  0.6073  11.00000  0.05    0.21
Q25   1   0.1361  0.2938  0.6777  11.00000  0.05    0.21
;
_shelx_res_checksum                45294
_shelx_hkl_file
;
   1   0   0    0.60    0.30
  -1   0   0    0.60    0.10
  -3   0   0    1.30    0.30
  -5   0   0    0.20    0.40
  -5   0   0    0.40    0.50
  -6   0   0   49.00    4.20
  -6   0   0   63.69    4.70
  -6   0   0   51.89    4.70
  -6   0   0   53.39    4.50
  -7   0   0    0.60    0.70
  -7   0   0    0.40    0.60
  -7   0   0    0.20    0.60
  -7   0   0    0.40    0.60
  -8   0   0   62.39    5.40
  -8   0   0   62.29    5.20
  -8   0   0   58.19    5.10
  -8   0   0   66.79    5.40
  -9   0   0   -0.20    0.40
  -9   0   0    0.30    0.50
  -9   0   0    0.00    0.60
  -9   0   0    0.00    0.50
 -10   0   0    2.60    0.60
 -10   0   0    3.70    0.90
 -10   0   0    4.40    0.90
   0  -1   0    1.40    0.40
   1   1   0    0.60    0.30
   1  -1   0    1.10    0.40
   2  -1   0 1582.94  115.39
   2   1   0 1491.15  115.29
   2  -1   0 1537.15  115.29
  -3  -1   0    0.70    0.30
  -3   1   0    0.70    0.20
  -5   1   0    0.30    0.40
  -5  -1   0    0.30    0.20
  -5  -1   0    0.00    0.40
  -5  -1   0    0.80    0.60
  -5   1   0    0.30    0.50
  -6  -1   0  109.99    8.30
  -6  -1   0  109.99    8.50
  -6   1   0  102.39    8.50
  -6   1   0   99.79    8.30
  -6   1   0  108.39    8.50
  -6  -1   0  100.69    8.30
  -6   1   0  110.99    8.30
  -6   1   0  103.39    8.00
  -7  -1   0    0.00    0.60
  -7  -1   0   -0.10    0.70
  -7   1   0    0.40    0.60
  -7   1   0    0.00    0.50
  -7   1   0    0.00    0.60
  -7  -1   0    0.20    0.50
  -7   1   0    0.30    0.50
  -7  -1   0    0.30    0.50
  -8  -1   0    5.20    1.10
  -8   1   0    5.90    1.00
  -8   1   0    6.40    1.20
  -8   1   0    5.20    1.10
  -8   1   0    4.10    0.90
  -8  -1   0    5.00    1.00
  -8  -1   0    5.60    1.20
  -8  -1   0    5.70    1.00
  -9   1   0   -0.10    0.40
  -9  -1   0    0.20    0.40
  -9  -1   0    0.00    0.40
  -9   1   0    0.00    0.50
  -9  -1   0    0.10    0.50
  -9  -1   0   -0.50    0.70
  -9   1   0    0.20    0.60
  -9   1   0    0.20    0.40
 -10   1   0   17.30    1.90
 -10  -1   0   18.60    1.70
 -10   1   0   17.20    1.70
 -10  -1   0   18.90    1.90
 -10  -1   0   18.20    1.90
   0  -2   0 1660.03  124.69
  -1   2   0    0.70    0.10
  -1   2   0    0.80    0.10
   1   2   0    0.90    0.20
  -1  -2   0    1.00    0.10
  -1  -2   0    0.70    0.10
   1  -2   0    0.30    0.50
   2  -2   0 3051.99  225.08
   2  -2   0 3061.59  225.08
   2   2   0 2892.71  225.08
   3  -2   0   -0.10    0.40
   3   2   0    2.00    0.60
  -3   2   0    0.30    0.20
   3  -2   0    0.90    0.70
  -3  -2   0    0.40    0.20
  -4   2   0   16.80    1.50
  -4   2   0   15.70    1.20
  -4  -2   0   14.50    1.30
  -4  -2   0   18.50    1.50
  -5   2   0    0.30    0.10
  -5  -2   0    0.40    0.50
  -5   2   0    0.60    0.50
  -5   2   0    0.10    0.40
  -5  -2   0    0.40    0.40
  -5  -2   0    0.10    0.20
  -5  -2   0    0.90    0.60
  -5   2   0    0.40    0.50
  -6  -2   0  339.57   25.40
  -6   2   0  331.27   25.50
  -6   2   0  340.27   25.20
  -6   2   0  321.07   25.30
  -7  -2   0    0.00    0.20
  -7  -2   0    0.80    0.60
  -7   2   0    0.50    0.70
  -7   2   0    0.40    0.30
  -7  -2   0    1.40    0.70
  -7   2   0    0.70    0.60
  -7  -2   0    0.00    0.70
  -7  -2   0    0.80    0.80
  -7   2   0    0.00    0.50
  -7   2   0   -0.10    0.60
  -8   2   0   80.19    6.90
  -8  -2   0   85.79    6.90
  -8  -2   0   91.29    7.10
  -8   2   0   87.79    7.10
  -8   2   0   85.29    7.00
  -8  -2   0   81.09    7.10
  -8  -2   0   88.19    6.90
  -9  -2   0    0.10    0.50
  -9   2   0    0.40    0.60
  -9  -2   0    0.20    0.60
  -9   2   0    0.30    0.50
  -9   2   0   -0.10    0.40
  -9  -2   0   -0.20    0.60
  -9   2   0    0.20    0.50
  -9  -2   0    0.00    0.40
 -10   2   0   15.50    1.50
 -10   2   0   13.90    1.60
 -10  -2   0   16.30    1.70
 -10  -2   0   15.80    1.50
   0   3   0    6.30    0.50
   0  -3   0    4.80    0.50
  -1  -3   0    0.40    0.10
   1  -3   0    1.10    0.60
  -1  -3   0    1.10    1.00
  -1   3   0    0.30    0.10
   2  -3   0   18.80    2.00
  -2  -3   0   17.80    1.30
   2   3   0   18.60    2.10
  -2   3   0   14.60    1.30
  -3   3   0    0.60    0.20
   3   3   0    1.20    0.70
   3  -3   0    0.20    0.60
  -3  -3   0    0.80    0.20
   3  -3   0    1.30    0.80
  -3   3   0    0.80    0.20
  -3   3   0    0.50    0.10
  -3  -3   0    0.40    0.30
  -5   3   0    0.30    0.40
  -5   3   0    0.80    0.60
  -5  -3   0    0.10    0.60
  -5   3   0    0.20    0.20
  -5  -3   0    0.00    0.40
  -5  -3   0    0.40    0.50
  -6   3   0  291.87   23.60
  -6   3   0  320.07   23.90
  -6   3   0  320.17   24.00
  -6  -3   0  310.17   23.80
  -6  -3   0  329.77   24.00
  -6   3   0  302.47   23.80
  -7  -3   0    0.50    0.80
  -7  -3   0    0.30    0.60
  -7   3   0    0.50    0.70
  -7  -3   0    0.90    0.60
  -7   3   0    0.40    0.60
  -7   3   0    0.10    0.20
  -7  -3   0   -0.40    0.70
  -7   3   0    0.50    0.70
  -7  -3   0    0.30    0.20
  -7   3   0    0.50    0.60
  -7   3   0    0.50    0.50
  -8   3   0    2.40    0.60
  -8  -3   0    4.70    1.00
  -8   3   0    3.20    0.70
  -8   3   0    3.50    1.00
  -8  -3   0    3.40    1.10
  -8  -3   0    4.70    1.10
  -8   3   0    2.50    0.80
  -8  -3   0    3.00    0.80
  -9  -3   0    0.10    0.60
  -9  -3   0   -0.20    0.70
  -9  -3   0   -0.10    0.40
  -9   3   0    0.30    0.60
  -9  -3   0    0.20    0.50
  -9   3   0    0.10    0.50
  -9   3   0   -0.20    0.40
 -10  -3   0    2.10    0.50
 -10  -3   0    2.20    0.60
 -10   3   0    1.90    0.70
 -10   3   0    1.40    0.50
   0  -4   0   45.30    4.40
  -1  -4   0    0.10    0.90
  -1  -4   0    0.90    0.20
   1   4   0    1.00    0.20
   1  -4   0    0.80    0.20
  -1  -4   0    1.20    0.20
  -1   4   0    1.50    0.30
   2   4   0 1995.20  154.98
   2  -4   0 2120.29  154.98
  -3   4   0    0.60    0.20
  -3  -4   0    0.80    0.20
   3  -4   0    0.30    0.70
  -3  -4   0    2.00    0.40
  -3   4   0    0.90    0.20
   3  -4   0    1.50    1.10
  -4  -4   0   35.20    2.80
   4  -4   0   38.30    3.40
  -4   4   0   28.10    2.70
   4  -4   0   35.60    3.60
  -5  -4   0    0.70    0.70
  -5  -4   0    0.60    0.50
  -5   4   0    0.30    0.70
  -5  -4   0    0.60    0.50
  -5   4   0    0.00    0.50
  -5   4   0    0.40    0.20
  -5   4   0    0.50    0.60
  -5  -4   0    0.90    0.30
  -5   4   0    1.00    0.40
  -5  -4   0    0.20    0.60
  -5   4   0    0.20    0.50
  -6   4   0  375.86   28.50
  -7   4   0    0.00    0.60
  -7  -4   0    0.30    0.80
  -7   4   0    0.00    0.50
  -7  -4   0   -0.30    0.50
  -7  -4   0    0.20    0.20
  -7   4   0    0.60    0.60
  -7  -4   0   -0.20    0.80
  -7   4   0   -0.20    0.50
  -7  -4   0    0.30    0.60
  -7   4   0    0.20    0.30
  -7   4   0   -0.20    0.60
  -8  -4   0  229.78   17.00
  -8   4   0  236.28   17.00
  -8  -4   0  219.88   16.80
  -8   4   0  220.98   16.90
  -8   4   0  217.98   16.70
  -8   4   0  194.48   16.70
  -8  -4   0  232.98   16.80
  -8  -4   0  190.58   17.00
  -9  -4   0    0.00    0.50
  -9   4   0    0.30    0.50
  -9   4   0   -0.20    0.50
  -9  -4   0    0.00    0.40
  -9  -4   0    0.00    0.50
 -10  -4   0   37.80    3.20
 -10   4   0   36.50    3.20
 -10  -4   0   38.50    3.20
   0   5   0    2.30    0.30
   0  -5   0    2.10    0.30
   0  -5   0    1.70    1.90
   1   5   0    3.10    0.40
   1  -5   0    2.10    0.30
   1  -5   0    3.00    1.20
  -1  -5   0    3.40    0.40
  -1  -5   0    3.20    0.40
  -1  -5   0    2.70    1.40
   2  -5   0 1979.60  139.09
   2   5   0 1703.43  138.99
   3   5   0    0.20    1.10
  -3  -5   0    1.40    0.40
  -3   5   0    0.80    0.30
   3  -5   0   -0.60    1.30
  -3  -5   0    0.50    0.20
  -3   5   0    0.40    0.20
   3  -5   0    0.10    0.70
   4  -5   0  200.18   16.00
   4  -5   0  209.08   16.20
   4   5   0  192.08   16.00
  -5  -5   0    3.00    1.40
  -5   5   0    1.50    0.80
  -5  -5   0    0.50    0.60
  -5   5   0    0.10    0.40
  -5   5   0    0.50    0.30
  -5   5   0    0.40    1.00
  -5  -5   0    1.00    0.50
  -5   5   0    0.60    0.50
  -5  -5   0    1.00    0.30
  -6  -5   0  160.28   12.50
  -6   5   0  152.18   12.40
  -6   5   0  161.68   12.50
  -6   5   0  168.18   12.40
  -6   5   0  170.28   12.70
  -6  -5   0  158.58   12.70
  -6  -5   0  163.98   12.50
  -6   5   0  161.28   12.60
  -6   5   0  157.18   12.30
  -7   5   0    0.20    0.60
  -7  -5   0    0.00    0.50
  -7  -5   0    0.10    0.80
  -7   5   0    0.50    0.60
  -7   5   0   -0.40    0.50
  -7   5   0   -0.20    0.50
  -7   5   0    0.40    0.50
  -7  -5   0    0.50    0.80
  -7  -5   0    0.20    0.60
  -7   5   0    0.30    0.30
  -7  -5   0    0.30    0.30
  -8   5   0   31.90    2.80
  -8  -5   0   31.00    2.80
  -8  -5   0   30.10    3.10
  -8  -5   0   32.10    3.00
  -8  -5   0   34.10    3.20
  -8   5   0   31.70    3.00
  -8   5   0   30.00    2.90
  -8   5   0   24.90    2.60
  -9   5   0    0.00    0.40
  -9  -5   0    0.10    0.40
  -9  -5   0    0.10    0.50
  -9   5   0   -0.10    0.40
  -9  -5   0   -0.30    0.40
  -9   5   0    0.00    0.50
 -10   5   0    8.80    1.10
 -10   5   0   11.50    1.60
 -10  -5   0   10.80    1.30
   0  -6   0 5261.77  395.26
  -1   6   0    2.00    0.40
  -1  -6   0    2.10    0.40
   1  -6   0    2.70    0.30
  -1  -6   0    3.50    2.90
   1  -6   0    3.60    1.20
   2  -6   0  230.88   18.80
   3  -6   0    1.60    1.00
  -3  -6   0    1.10    0.40
  -3   6   0    0.90    0.30
   4  -6   0   30.00    4.30
  -4  -6   0   26.30    2.40
   4  -6   0   32.30    3.50
   4   6   0   29.80    3.70
  -4   6   0   27.10    2.30
  -5  -6   0    0.50    0.50
  -5  -6   0    0.30    0.50
  -5  -6   0    0.60    0.70
  -5  -6   0    0.30    0.30
  -5   6   0    0.30    0.30
  -5   6   0    0.00    0.50
  -5   6   0    0.30    0.50
  -5  -6   0    0.20    0.60
  -5   6   0    0.60    0.60
  -5   6   0    1.00    1.10
  -5   6   0    0.00    0.40
  -6  -6   0   11.90    1.80
  -6   6   0   12.10    1.60
  -6   6   0   13.70    1.50
  -6  -6   0   15.70    1.60
  -6  -6   0   13.70    2.30
  -6   6   0   14.10    1.30
  -6   6   0   15.40    1.50
  -6  -6   0   11.00    1.20
  -6   6   0   15.00    1.80
  -7  -6   0    0.10    0.70
  -7   6   0    0.00    0.30
  -7  -6   0   -0.20    0.20
  -7   6   0    0.50    0.70
  -7   6   0   -0.20    0.50
  -7  -6   0   -0.20    0.60
  -7  -6   0    0.10    0.50
  -7   6   0    0.40    0.60
  -7   6   0    0.00    0.50
  -7   6   0   -0.30    0.50
  -7  -6   0    0.00    0.90
  -8  -6   0   40.50    4.30
  -8   6   0   52.69    4.10
  -8  -6   0   39.10    3.90
  -8   6   0   49.60    4.10
  -8  -6   0   51.99    4.60
  -8   6   0   46.90    4.00
  -9   6   0    0.00    0.40
  -9   6   0   -0.20    0.40
  -9  -6   0    0.40    0.40
  -9  -6   0   -0.20    0.50
  -9  -6   0   -0.20    0.70
  -9   6   0    0.10    0.50
 -10  -6   0    1.60    0.50
 -10  -6   0    1.60    0.60
 -10   6   0    2.00    0.60
 -10   6   0    1.60    0.50
   0   7   0    6.60    0.70
   0  -7   0    6.80    0.70
   1  -7   0    2.10    1.60
  -1  -7   0    1.50    0.30
   1  -7   0    1.30    0.30
  -1  -7   0    3.80    2.00
   2  -7   0  204.58   17.10
   3  -7   0    0.20    1.00
  -3  -7   0    0.00    0.30
  -3   7   0    0.20    0.20
  -4  -7   0  205.28   15.60
  -4   7   0  192.98   15.00
   4  -7   0  197.08   16.40
  -5   7   0    0.30    0.50
  -5   7   0   -0.10    0.50
   5  -7   0    2.30    1.20
  -5   7   0   -0.20    0.60
  -5   7   0    0.40    0.40
  -5  -7   0    0.30    0.60
   5  -7   0    4.30    1.90
  -5   7   0    0.10    0.30
  -5  -7   0    0.40    0.30
  -5  -7   0   -0.40    0.80
  -5   7   0    0.30    0.60
  -5  -7   0    0.30    0.50
  -5  -7   0    0.00    0.50
  -6   7   0  246.68   18.60
  -6   7   0  249.08   18.90
  -6  -7   0  258.37   18.70
  -6   7   0  248.78   18.70
  -6   7   0  212.18   19.10
  -6  -7   0  255.77   19.40
  -6   7   0  235.58   18.70
  -7   7   0    0.00    0.60
  -7  -7   0    0.20    0.60
  -7  -7   0    0.20    0.80
  -7  -7   0    0.40    0.60
  -7   7   0    0.30    0.50
  -7   7   0    0.70    0.40
  -7   7   0    0.20    0.50
  -7  -7   0    0.30    0.30
  -8   7   0    8.80    1.60
  -8  -7   0    7.10    0.90
  -8   7   0    7.20    0.90
  -8   7   0   10.30    1.20
  -8  -7   0    6.60    1.90
  -8   7   0    9.70    1.60
  -8  -7   0   13.70    1.90
  -9   7   0    0.10    0.40
  -9   7   0    0.20    0.40
  -9  -7   0    0.00    0.50
  -9  -7   0   -0.20    0.40
  -9   7   0    0.30    0.50
 -10  -7   0    0.20    0.40
 -10   7   0    0.10    0.50
 -10  -7   0    0.40    0.40
 -10   7   0    0.10    0.30
   0  -8   0   52.29    4.30
   0   8   0   59.49    4.40
   1  -8   0   -1.10    1.20
  -1  -8   0    1.00    2.50
   1   8   0    0.60    0.30
   1   8   0    0.60    0.40
   1  -8   0    0.50    0.40
  -1  -8   0    1.40    0.30
  -1   8   0    1.20    0.40
   2  -8   0 1056.49   81.19
  -3   8   0    1.20    0.40
  -3  -8   0    0.90    0.40
  -3   8   0    1.40    0.30
   3  -8   0    2.10    0.60
   3  -8   0    1.30    1.30
  -3  -8   0    1.30    0.40
   4  -8   0  485.85   40.60
  -4   8   0  539.65   39.20
  -4  -8   0  523.95   39.10
  -5   8   0    0.90    0.60
   5  -8   0    0.10    1.20
  -5  -8   0   -0.20    0.60
  -5  -8   0    0.30    0.30
  -5  -8   0    0.00    0.50
  -5   8   0    0.70    0.40
  -5   8   0    0.10    0.40
  -5   8   0    0.20    0.60
  -5  -8   0    0.00    0.50
  -6   8   0  227.28   17.90
  -6  -8   0  249.97   18.00
  -6   8   0  239.38   17.80
  -6  -8   0  239.28   18.00
  -6   8   0  220.68   17.90
  -6   8   0  231.78   18.10
  -7   8   0   -0.40    0.50
  -7   8   0    0.00    0.30
  -7  -8   0    0.30    0.70
  -7  -8   0    0.40    0.40
  -7  -8   0    0.20    0.80
  -7   8   0    0.00    0.50
  -7  -8   0    0.10    0.60
  -7   8   0    0.10    0.60
  -8  -8   0   30.90    2.60
  -8   8   0   28.00    2.50
  -8  -8   0   21.70    2.70
  -8   8   0   28.30    2.30
  -8   8   0   25.00    2.40
  -8   8   0   21.90    2.20
  -9  -8   0   -0.10    0.40
  -9   8   0    0.10    0.40
  -9   8   0    0.40    0.60
  -9  -8   0    0.20    0.50
  -9   8   0    0.10    0.40
 -10   8   0    2.70    0.60
 -10  -8   0    2.70    0.60
 -10   8   0    2.60    0.50
 -10  -8   0    2.80    0.50
   0   9   0    0.50    0.30
   0  -9   0   -2.00    1.90
   0  -9   0    0.00    0.30
   1   9   0    0.30    0.30
  -1   9   0    0.20    0.30
  -1  -9   0    1.10    2.30
  -1  -9   0    0.00    0.20
   1  -9   0    1.90    2.10
   1  -9   0    0.70    0.30
   2  -9   0  887.21   68.89
  -3  -9   0    1.00    0.40
  -3   9   0    0.50    0.40
  -3  -9   0    0.60    0.40
  -3   9   0    0.80    0.30
   3  -9   0    0.80    0.40
   3  -9   0    0.40    1.40
   3   9   0    0.30    0.30
  -4  -9   0  401.66   28.80
  -4   9   0  377.06   28.60
  -4  -9   0  401.36   28.70
   4  -9   0  379.16   30.70
  -4   9   0  343.67   28.70
   4  -9   0  378.36   28.70
  -5  -9   0    0.10    0.30
  -5  -9   0    0.50    0.40
  -5   9   0    0.40    0.60
  -5  -9   0   -0.10    0.50
   5   9   0    1.30    0.50
  -5   9   0    0.20    0.40
  -5  -9   0    0.00    0.50
  -5  -9   0    0.10    0.70
  -5   9   0    0.70    0.40
  -5   9   0    0.10    0.60
   5  -9   0    1.70    1.60
  -6   9   0    4.10    1.00
  -6  -9   0    4.70    1.00
  -6  -9   0    3.70    0.90
  -6   9   0    3.30    0.80
  -6   9   0    2.80    0.80
  -6   9   0    4.10    0.70
  -6  -9   0    5.60    0.80
  -7   9   0    0.70    0.60
  -7   9   0    0.40    0.40
  -7  -9   0    0.60    0.70
  -7  -9   0    0.30    0.80
  -7  -9   0    0.20    0.70
  -7   9   0    0.50    0.60
  -7   9   0    0.40    0.70
  -7  -9   0    0.40    0.50
  -8   9   0    0.30    0.60
  -8  -9   0    0.00    0.70
  -8   9   0   -0.10    0.50
  -8   9   0    0.60    0.40
  -8   9   0    0.60    0.50
  -8  -9   0    0.50    0.40
  -8  -9   0    0.20    0.60
  -9  -9   0    0.10    0.40
  -9  -9   0   -0.10    0.50
  -9   9   0   -0.20    0.50
  -9   9   0    0.30    0.40
  -9   9   0    0.00    0.40
 -10   9   0    0.10    0.40
 -10   9   0    0.50    0.30
 -10  -9   0    0.30    0.30
   0 -10   0  636.04   50.69
   1 -10   0    0.20    0.20
   1 -10   0   -1.40    2.80
  -1 -10   0    0.30    0.40
   1 -10   0    0.20    0.30
  -1 -10   0    0.60    0.30
   1  10   0    0.00    0.30
   1  10   0    0.50    0.30
  -1  10   0    0.20    0.30
   2  10   0  174.58   14.70
   2 -10   0  199.28   14.70
   2 -10   0  224.28   17.70
  -3 -10   0    1.60    0.50
  -3  10   0    1.50    0.60
  -3  10   0    0.90    0.50
  -3 -10   0    1.30    0.50
  -3 -10   0    1.30    0.50
   3 -10   0    0.00    1.30
   3 -10   0    1.00    0.50
  -3  10   0    1.50    0.40
   3  10   0    1.80    0.50
  -3  10   0    1.20    0.40
  -4 -10   0   11.30    1.30
   4  10   0   11.20    1.30
  -4 -10   0   13.10    1.40
  -4  10   0   11.50    1.50
  -4  10   0   14.70    1.40
  -4 -10   0   12.50    1.20
  -4  10   0   12.70    1.40
   4 -10   0   13.40    3.00
  -4  10   0   13.00    1.20
   4 -10   0   14.80    1.70
  -4 -10   0   14.10    1.40
  -5  10   0    0.90    0.50
  -5 -10   0    0.30    0.40
  -5  10   0   -0.10    0.60
  -5  10   0    0.20    0.50
   5 -10   0    0.80    0.50
  -5 -10   0    0.10    0.70
  -5 -10   0   -0.40    0.50
  -5 -10   0    0.60    0.40
   5 -10   0   -0.10    1.70
   5  10   0    0.60    0.50
  -5  10   0    0.20    0.40
  -6  10   0  185.48   14.40
   6 -10   0  187.68   14.30
  -6  10   0  185.28   14.20
  -6  10   0  186.08   14.30
  -6  10   0  188.88   14.30
  -6 -10   0  161.88   14.20
  -6 -10   0  205.58   14.40
  -7 -10   0    0.00    0.50
  -7 -10   0    0.40    0.80
  -7  10   0   -0.10    0.60
   7  10   0    0.40    0.50
  -7  10   0   -0.20    0.60
  -7  10   0    0.30    0.40
  -7 -10   0    0.20    0.60
  -7 -10   0    0.00    0.70
  -7  10   0    0.00    0.60
  -8  10   0    3.30    0.70
  -8  10   0    4.70    0.80
  -8 -10   0    3.10    0.70
  -8 -10   0    2.40    0.50
  -8  10   0    2.80    0.80
  -8  10   0    2.60    0.60
  -8 -10   0    1.80    0.90
  -9 -10   0   -0.10    0.40
  -9  10   0    0.00    0.40
  -9  10   0   -0.10    0.50
  -9 -10   0   -0.10    0.80
  -9  10   0    0.20    0.50
 -10 -10   0    3.10    0.50
 -10  10   0    1.70    0.40
 -10  10   0    1.80    0.50
   0 -11   0    2.50    2.60
   0 -11   0    1.10    0.40
   0 -11   0    1.70    0.40
   0  11   0    0.60    0.40
   0  11   0    0.90    0.40
  -1  11   0    2.90    0.60
   1 -11   0    3.40    4.50
   1 -11   0    2.40    0.60
  -1 -11   0    2.60    0.60
   1  11   0    1.90    0.50
  -2  11   0  133.49   10.70
   2 -11   0  157.88   14.10
   2  11   0  129.49   10.80
  -2 -11   0  142.49   10.80
  -2  11   0  155.98   10.90
   2 -11   0  142.79   10.80
  -2 -11   0  128.09   10.80
  -2 -11   0  150.08   10.80
   3  11   0    0.40    0.40
   3 -11   0   -2.70    1.60
   3 -11   0    0.60    0.50
  -3 -11   0    0.80    0.50
  -3  11   0    0.10    0.30
   3 -11   0    2.50    0.60
  -3 -11   0    0.30    0.40
  -3  11   0    0.10    0.40
   3  11   0    0.40    0.50
  -3 -11   0    0.60    0.50
  -3  11   0    0.60    0.50
   4 -11   0   21.80    2.00
  -4  11   0   20.50    2.00
   4  11   0   16.90    1.90
  -4  11   0   21.60    2.00
   4 -11   0   16.70    3.90
  -4 -11   0   20.60    2.00
  -4  11   0   21.00    1.80
  -4  11   0   22.90    2.10
  -4 -11   0   25.10    1.90
  -4 -11   0   19.90    2.00
  -5  11   0    0.60    0.50
  -5  11   0    0.10    0.60
  -5 -11   0    0.00    0.70
  -5  11   0    0.00    0.40
  -5  11   0   -0.40    0.80
   5 -11   0    0.50    0.50
   5  11   0    0.90    0.50
  -5 -11   0    0.50    0.60
   5 -11   0    2.40    2.20
  -5 -11   0    1.10    0.60
  -6 -11   0   14.90    1.60
  -6  11   0   15.90    1.80
   6 -11   0   12.50    1.70
  -6  11   0   17.50    1.70
  -6  11   0   13.70    1.60
   6  11   0   11.00    1.60
  -6 -11   0   11.70    1.50
  -6  11   0   12.70    1.50
   7  11   0    0.60    0.60
  -7  11   0   -0.10    0.80
  -7  11   0    0.00    1.00
  -7  11   0   -0.10    0.90
   7 -11   0    0.20    0.60
  -7 -11   0    0.40    0.70
  -7 -11   0    0.50    0.50
  -7 -11   0    0.20    1.20
  -7  11   0    0.10    0.50
  -8  11   0    1.60    0.60
   8 -11   0    1.20    0.60
   8  11   0    1.80    0.60
  -8 -11   0    1.50    0.60
  -8  11   0    1.80    0.70
  -8  11   0    1.80    0.60
  -8 -11   0    0.90    0.80
  -9  11   0    0.50    0.50
  -9 -11   0    0.00    0.40
  -9  11   0   -0.50    0.70
  -9 -11   0   -0.30    0.50
  -9  11   0   -0.20    0.40
   0 -12   0   33.30    2.50
   0  12   0   28.00    2.50
   0 -12   0   26.40    4.90
   0 -12   0   27.50    2.40
   0  12   0   27.70    2.40
   0 -12   0   28.40    2.40
   1  12   0    1.40    0.60
   1 -12   0    0.80    3.20
  -1 -12   0    1.50    0.50
   1 -12   0    0.70    0.40
  -1  12   0    0.40    0.50
  -1  12   0    0.90    0.50
   1 -12   0    0.80    0.50
  -1 -12   0    1.20    0.50
   1  12   0    0.90    0.50
   2  12   0    6.30    0.80
  -2  12   0    4.00    0.80
  -2 -12   0    7.20    0.80
  -2  12   0    3.90    0.60
  -2 -12   0    5.40    0.80
  -2 -12   0    5.30    0.80
   2 -12   0    1.80    2.10
  -2  12   0    3.10    0.60
  -2 -12   0    6.30    0.80
  -3  12   0    0.90    0.50
  -3  12   0    0.40    0.50
   3  12   0    1.00    0.50
  -3 -12   0    1.30    0.50
   3  12   0    0.10    0.50
   3 -12   0    2.40    0.60
   3 -12   0    0.90    2.00
  -3  12   0    1.30    0.40
   3 -12   0    1.60    0.60
  -3 -12   0    0.50    0.50
  -3 -12   0    0.00    0.50
   4  12   0   22.70    2.20
   4 -12   0   25.00    4.90
   4 -12   0   27.20    2.30
   4  12   0   22.60    2.20
   4 -12   0   25.90    2.30
  -4 -12   0   25.60    2.10
  -4 -12   0   25.90    2.30
  -4  12   0   22.00    2.40
  -4  12   0   23.90    2.10
  -4  12   0   23.50    2.20
  -5 -12   0    0.20    0.50
   5  12   0   -0.40    0.40
  -5 -12   0   -0.10    0.40
   5 -12   0    2.70    2.50
   5 -12   0    0.70    0.60
  -5 -12   0   -0.10    0.70
  -5  12   0    0.30    0.50
  -5  12   0   -0.10    0.60
  -5  12   0    0.10    0.40
  -5  12   0    0.10    0.80
  -5 -12   0    0.90    0.60
   6 -12   0    7.80    1.20
  -6  12   0    7.60    1.30
  -6  12   0    7.60    1.10
  -6  12   0    5.90    1.10
  -6  12   0    8.60    1.20
  -6 -12   0    7.90    1.20
  -6 -12   0    8.40    1.20
   6  12   0    8.20    1.10
   7 -12   0    0.60    0.60
  -7  12   0    0.00    0.60
  -7 -12   0    0.60    0.50
  -7  12   0   -0.30    0.50
  -7 -12   0   -0.10    0.70
  -7 -12   0    0.00    0.60
   7  12   0    0.30    0.60
  -7  12   0   -0.40    0.60
  -7  12   0    0.10    0.60
  -8 -12   0    1.40    0.50
   8 -12   0    1.40    0.60
  -8  12   0    2.10    0.60
  -8  12   0    1.50    0.50
   8  12   0    2.20    0.60
  -8  12   0    1.40    0.60
  -8 -12   0    1.20    0.80
  -8 -12   0    2.70    0.70
  -8  12   0    1.90    0.70
   9  12   0   -0.50    0.30
  -9  12   0    0.10    0.50
  -9 -12   0    0.20    0.50
  -9  12   0   -0.10    0.40
  -9  12   0   -0.20    0.40
  -9 -12   0    0.00    0.40
   0  13   0    0.60    0.40
   0  13   0    1.20    0.70
   0 -13   0    0.80    0.50
   0 -13   0    2.80    0.60
   0 -13   0    7.40    4.90
   0  13   0    0.20    0.40
   0 -13   0    1.90    0.50
  -1  13   0    0.80    0.50
  -1  13   0    0.70    0.50
   1 -13   0    2.30    0.60
  -1 -13   0    2.80    0.60
   1 -13   0    0.20    2.60
  -1  13   0    0.70    0.40
   1  13   0    1.00    0.50
   1  13   0    0.20    0.60
   1  13   0    0.50    0.50
  -1 -13   0    0.60    0.50
   1 -13   0    1.20    0.50
  -1 -13   0    1.40    0.60
   2 -13   0  747.63   54.79
   2  13   0  624.44   50.39
  -2  13   0  654.03   50.29
  -2 -13   0  665.73   50.39
   2 -13   0  687.23   50.39
  -3  13   0    0.50    0.40
  -3 -13   0    0.90    0.50
  -3 -13   0    0.40    0.60
  -3  13   0    0.80    0.60
   3 -13   0    1.20    0.60
   3  13   0    0.90    0.60
   3 -13   0    4.50    2.90
  -3 -13   0    0.60    0.60
   3  13   0   -0.20    0.50
   3 -13   0    0.90    0.60
  -3  13   0    0.90    0.60
   4  13   0  152.88   12.10
  -4  13   0  157.48   12.20
  -4 -13   0  161.18   12.10
   4  13   0  142.19   12.10
   4 -13   0  165.48   12.20
  -4  13   0  156.38   11.90
   4 -13   0  157.38   15.50
  -4 -13   0  143.89   12.10
  -4  13   0  151.28   12.10
  -4 -13   0  170.68   12.00
   4 -13   0  168.38   12.10
  -5  13   0    0.20    0.40
  -5 -13   0    0.60    0.60
   5  13   0    1.40    0.70
  -5  13   0   -0.10    0.50
  -5  13   0    0.30    0.70
   5 -13   0    0.30    0.70
  -5  13   0    0.50    0.50
  -5 -13   0   -0.20    0.40
  -5 -13   0    0.00    0.70
   5 -13   0   -1.00    2.70
  -5 -13   0    0.30    0.50
   6  13   0  143.69   12.40
  -6  13   0  156.38   12.50
   6 -13   0  174.38   12.50
  -6 -13   0  174.68   12.20
  -6  13   0  159.98   12.50
  -6  13   0  164.78   12.40
  -6  13   0  174.78   12.50
  -6  13   0  153.58   12.30
  -6 -13   0  138.99   12.40
  -6 -13   0  163.98   12.50
   7 -13   0    0.00    0.60
  -7 -13   0    0.30    0.80
  -7 -13   0    0.10    0.50
   7  13   0    0.30    0.60
  -7  13   0    0.20    0.60
  -7 -13   0    0.10    0.50
  -7  13   0    0.20    0.60
  -7  13   0    0.10    0.60
  -7  13   0    0.20    0.50
  -8  13   0   24.60    2.00
   8  13   0   21.50    2.00
  -8 -13   0   22.80    2.10
  -8  13   0   20.00    2.10
  -8  13   0   20.90    2.00
  -9 -13   0    0.00    0.40
  -9 -13   0   -0.20    0.40
   9  13   0   -0.30    0.30
  -9  13   0    0.10    0.50
   9 -13   0   -0.20    0.50
  -9  13   0   -0.10    0.30
   0  14   0    4.00    0.70
   0  14   0    2.00    0.80
   0 -14   0    2.50    0.60
   0 -14   0    2.40    0.60
   0  14   0    2.30    0.50
   0 -14   0    2.50    0.60
   1 -14   0    0.60    0.50
   1  14   0    0.10    0.40
   1  14   0    0.60    0.50
  -1  14   0    0.60    0.40
  -1 -14   0    2.10    0.60
  -1  14   0    0.20    0.40
   1  14   0    0.60    0.60
  -1 -14   0    1.00    0.50
   1 -14   0    3.50    3.50
  -1  14   0    0.20    0.50
   1 -14   0    2.60    0.60
  -1 -14   0    0.60    0.50
   1 -14   0    0.10    0.40
   2  14   0  136.69   11.00
   2  14   0  140.69   11.00
   2 -14   0  144.09   11.10
  -2  14   0  139.99   10.90
   2 -14   0  155.48   11.00
  -2  14   0  144.19   10.90
  -2 -14   0  145.99   10.90
  -2  14   0  147.39   11.10
  -2 -14   0  134.89   11.00
  -2 -14   0  151.78   11.10
  -2  14   0  127.49   10.90
  -3  14   0    0.80    0.60
  -3 -14   0    0.70    0.70
   3 -14   0    0.50    2.60
   3 -14   0    1.30    0.70
   3  14   0    0.40    0.60
   3 -14   0    1.00    0.60
   3  14   0    1.10    0.60
  -4 -14   0   10.30    1.40
   4  14   0   13.30    1.40
  -4 -14   0    9.70    1.20
  -4 -14   0   10.90    1.30
  -4  14   0   10.50    1.40
  -4  14   0    6.90    1.40
   4 -14   0   11.00    4.20
   4 -14   0   10.80    1.40
  -4  14   0    9.40    1.10
  -4  14   0    8.30    1.20
   4  14   0    9.40    1.30
   4 -14   0   10.40    1.20
  -5  14   0   -0.10    0.50
  -5 -14   0   -0.30    0.70
   5 -14   0    0.20    0.50
  -5 -14   0    0.10    0.60
  -5  14   0    0.60    0.80
   5  14   0    0.50    0.60
  -5  14   0    0.20    0.40
   5 -14   0    0.50    0.60
   5  14   0    0.60    0.50
  -5 -14   0    0.00    0.40
  -5  14   0    0.80    0.60
  -5 -14   0    0.30    0.50
   5 -14   0    4.40    3.40
   6 -14   0   11.50    1.50
  -6 -14   0   10.70    1.40
  -6  14   0   11.90    1.50
   6  14   0   10.90    1.40
  -7  14   0    0.30    0.60
   7  14   0   -0.30    0.50
   7 -14   0    0.40    0.70
  -7  14   0   -0.20    0.50
  -7  14   0    0.20    0.60
  -7 -14   0   -0.10    0.70
  -7 -14   0    0.10    0.50
  -7  14   0    0.10    0.50
  -7 -14   0    0.10    0.40
  -8  14   0    5.50    0.80
  -8  14   0    6.10    1.00
  -8  14   0    3.30    0.80
  -8 -14   0    5.60    0.90
   8  14   0    5.40    0.90
  -9  14   0    0.10    0.30
   9 -14   0    0.40    0.50
   9  14   0   -0.30    0.30
  -9 -14   0   -0.20    0.30
  -9 -14   0   -0.20    0.40
  -9  14   0    0.10    0.40
   0  15   0    1.10    0.50
   0  15   0    0.40    0.40
   0 -15   0    1.10    0.50
   0  15   0    0.30    0.50
   0 -15   0    0.40    0.50
  -1  15   0    1.60    0.50
   1  15   0    2.10    0.70
  -1  15   0    1.30    0.70
  -1 -15   0    2.70    0.70
   1  15   0    1.00    0.60
  -1  15   0    1.20    0.60
   1 -15   0    1.80    0.70
   1 -15   0    1.60    4.10
   1 -15   0    1.60    0.70
   1  15   0    3.10    0.70
  -1 -15   0    1.10    0.70
   1 -15   0    2.60    0.70
  -1 -15   0    1.90    0.60
   2 -15   0   64.39    5.30
  -2 -15   0   75.19    5.50
   2  15   0   57.79    5.60
  -2 -15   0   57.09    5.30
  -2  15   0   68.69    5.30
  -2  15   0   55.99    5.30
  -2  15   0   75.49    6.10
   2 -15   0   74.79   10.20
   2  15   0   65.59    5.20
  -2 -15   0   66.99    5.20
  -2  15   0   67.09    5.10
  -3 -15   0    0.60    0.70
   3  15   0    0.10    0.50
  -3 -15   0    0.30    0.50
   3 -15   0    0.50    0.70
   3  15   0   -0.30    0.70
   3 -15   0    0.40    0.60
  -3  15   0   -0.40    0.40
  -3  15   0   -0.30    1.10
  -3  15   0    0.50    0.70
  -3  15   0    0.50    0.60
   3 -15   0    0.40    3.90
  -3 -15   0   -0.10    0.50
  -4 -15   0    3.40    0.70
   4  15   0    4.50    0.80
   4 -15   0    4.60    0.90
   4 -15   0    1.00    3.80
  -4  15   0    3.00    0.60
  -4 -15   0    4.10    0.90
  -4  15   0    2.40    1.00
  -4 -15   0    4.30    0.90
  -4  15   0    4.70    0.90
  -4  15   0    4.60    0.90
   4 -15   0    3.70    0.90
   5  15   0    0.30    0.50
  -5  15   0    0.10    0.60
  -5  15   0   -0.50    0.70
  -5 -15   0   -0.10    0.70
   5 -15   0    0.00    0.50
  -5  15   0    0.60    0.60
   5 -15   0    2.90    4.10
   5 -15   0    0.50    0.60
  -5 -15   0    0.30    0.50
  -5 -15   0    0.10    0.50
  -5  15   0    0.20    0.40
   5  15   0    0.30    0.60
  -5 -15   0    0.10    0.50
  -6 -15   0   18.70    2.10
  -6  15   0   21.00    2.10
  -6  15   0   20.80    1.70
  -6  15   0   21.80    2.10
  -6  15   0   16.60    2.00
  -6 -15   0   22.60    2.10
  -6 -15   0   21.90    1.80
  -6  15   0   18.30    2.10
   6 -15   0   22.40    2.10
   6  15   0   20.10    2.00
  -7  15   0    0.10    0.50
  -7  15   0    0.60    0.60
   7  15   0   -0.10    0.50
  -7 -15   0    0.30    0.50
  -7  15   0    0.10    0.50
  -7 -15   0    0.00    0.60
   7 -15   0    0.40    0.60
  -7  15   0   -0.30    0.40
  -7 -15   0    0.40    0.50
  -8  15   0    0.30    0.40
  -8  15   0    0.60    0.90
  -8  15   0    0.40    0.50
  -8 -15   0   -0.10    0.50
   8  15   0    0.10    0.40
   8 -15   0    0.20    0.60
  -8 -15   0    0.10    0.60
   0 -16   0   49.30    4.20
   0  16   0   58.89    4.20
   0  16   0   48.10    4.10
   1 -16   0   -4.10    4.30
   1  16   0    0.10    0.50
  -1  16   0    0.00    0.40
   1 -16   0    0.00    0.60
   1  16   0    0.00    0.50
  -1 -16   0   -0.10    0.50
  -1  16   0   -0.30    0.40
   1 -16   0    0.10    0.50
  -1 -16   0    0.40    0.60
   1 -16   0    0.60    0.60
   1  16   0    0.20    0.60
  -1  16   0   -0.20    0.50
   2 -16   0    7.80    1.20
   2  16   0    8.70    1.20
  -2 -16   0    8.10    1.20
  -2 -16   0    8.70    1.10
  -2 -16   0    8.60    1.10
   2 -16   0   12.90    7.10
   2 -16   0   11.70    1.40
  -2  16   0    8.00    1.20
  -2  16   0   10.80    1.10
  -2  16   0    7.70    1.00
  -3  16   0    2.10    0.70
  -3  16   0    2.10    1.00
  -3 -16   0    2.20    0.80
  -3 -16   0    2.50    1.00
  -3  16   0    1.70    0.90
   3  16   0    2.10    0.80
   3 -16   0    3.30    4.10
  -3  16   0    2.10    1.50
  -4  16   0   29.40    2.50
  -4 -16   0   28.70    2.70
  -4 -16   0   28.90    2.60
   4  16   0   29.10    2.70
  -4  16   0   28.10    2.80
   4 -16   0   25.30    6.70
  -4 -16   0   28.80    2.80
   4 -16   0   30.80    2.70
   4 -16   0   30.00    2.80
  -4  16   0   31.00    2.70
   4  16   0   28.90    2.60
   5 -16   0    0.40    0.60
  -5 -16   0    0.30    0.60
   5 -16   0    0.70    4.50
   5  16   0   -0.20    0.70
  -5  16   0   -0.10    0.50
   6 -16   0   57.39    4.90
   6 -16   0   67.29    5.10
  -6  16   0   54.69    5.00
  -6  16   0   59.09    4.70
  -6  16   0   62.19    5.00
   6  16   0   65.89    5.00
  -6 -16   0   60.89    5.10
  -6  16   0   53.79    5.00
   6  16   0   52.49    4.80
  -6 -16   0   62.79    4.70
  -6  16   0   66.59    4.90
  -6 -16   0   60.99    5.00
  -7 -16   0    0.30    0.70
  -7  16   0    0.30    0.50
   7  16   0   -0.20    0.60
  -7  16   0   -0.30    0.50
   7 -16   0   -0.20    0.60
  -7 -16   0    0.10    0.50
  -7  16   0   -0.40    0.40
  -8 -16   0    0.60    0.60
  -8  16   0    0.30    0.40
  -8  16   0    0.20    0.40
   0  17   0    0.70    0.60
   0 -17   0    0.80    0.70
   0 -17   0    0.70    0.60
   0  17   0    0.20    0.40
   1 -17   0    2.00    0.80
   1 -17   0    3.30    0.80
   1  17   0    2.00    0.80
  -1 -17   0    0.80    0.70
   1  17   0    3.10    0.70
  -1  17   0    1.00    0.50
  -1  17   0    1.60    0.70
  -2 -17   0   14.10    1.60
  -2  17   0   13.00    1.70
   2  17   0   15.20    1.60
  -2  17   0   14.90    1.50
   2 -17   0   13.90    1.80
  -2 -17   0   17.90    1.90
  -2 -17   0   13.30    1.50
   2 -17   0   13.90    1.70
   2 -17   0   18.90    7.10
  -2  17   0   14.10    1.50
   2  17   0   15.50    1.60
  -3 -17   0    0.80    0.80
  -3  17   0    0.60    0.60
  -3 -17   0    1.40    0.70
  -3  17   0    1.30    0.70
  -3  17   0   -0.20    1.20
   3 -17   0    1.00    0.80
   3  17   0    0.60    0.80
   3  17   0    0.70    0.60
   3 -17   0   -4.00    5.70
   3 -17   0    1.70    0.70
  -4 -17   0    8.50    1.20
  -4 -17   0   11.90    1.90
   4 -17   0   10.50    1.40
   4  17   0    7.10    1.10
  -4  17   0    7.60    1.70
   4  17   0   10.20    1.40
  -4  17   0    8.80    1.30
   4 -17   0    7.90    1.20
   4 -17   0   12.60    5.80
  -4  17   0   10.20    1.10
  -5  17   0    0.20    0.70
   5 -17   0    0.00    0.60
   5  17   0   -0.30    0.40
  -5  17   0    0.60    0.70
  -5  17   0    0.20    0.40
  -5 -17   0    0.20    0.60
   5 -17   0   -2.70    5.00
   5  17   0    0.20    0.70
  -5 -17   0   -0.50    0.40
   5 -17   0    0.40    0.60
  -5  17   0    0.40    0.60
  -5 -17   0    0.00    0.60
   6 -17   0   20.60    2.20
  -6  17   0   22.00    2.20
   6  17   0   20.90    2.00
  -6  17   0   22.20    2.30
  -6 -17   0   22.60    2.30
   6  17   0   24.90    2.30
  -6 -17   0   22.80    1.90
  -6  17   0   21.70    1.80
   6 -17   0   25.00    2.60
  -6  17   0   18.00    2.10
  -6  17   0   23.80    2.20
   7  17   0    0.40    0.60
  -7 -17   0   -0.30    0.60
  -7  17   0   -0.20    0.40
  -7  17   0   -0.40    0.60
  -8 -17   0    1.30    0.60
  -8  17   0    1.90    0.50
   8 -17   0    2.20    0.70
   8  17   0    2.20    0.50
   0  18   0    3.40    0.70
   0 -18   0    4.50    0.90
   0  18   0    5.80    0.90
   0 -18   0    6.40    1.00
  -1  18   0    0.00    0.50
   1 -18   0    0.80    0.70
  -1 -18   0    0.30    0.60
   1  18   0    0.50    0.60
   1  18   0   -0.40    0.40
   1 -18   0    0.20    0.60
   1  18   0    0.30    0.50
  -1 -18   0    0.10    0.50
  -1  18   0    0.00    0.50
   1 -18   0   -0.10    0.70
   2 -18   0  226.78   17.20
   2  18   0  225.88   17.10
  -2  18   0  215.08   17.00
  -2 -18   0  216.38   17.10
   2 -18   0  218.58   17.20
  -2  18   0  218.58   16.90
  -2 -18   0  221.78   17.10
   2  18   0  241.38   17.10
   2 -18   0  235.98   25.00
   3 -18   0    0.60    0.80
  -3  18   0    0.70    0.70
  -3  18   0   -0.10    1.00
   3  18   0    0.60    0.60
  -3  18   0    0.20    0.50
   3 -18   0    0.90    0.70
   3  18   0    0.20    0.60
  -3 -18   0   -0.10    0.60
   3 -18   0   -4.00    6.40
  -3 -18   0    0.40    0.70
   4 -18   0   11.40    7.40
   4 -18   0   11.20    1.50
  -4 -18   0    8.90    1.30
   4  18   0    5.60    1.10
  -4 -18   0    9.90    1.20
  -4  18   0    6.40    0.90
   4  18   0    9.30    1.10
   4 -18   0    8.00    1.10
  -4  18   0    8.30    1.30
   5 -18   0    0.00    0.60
   5  18   0    1.30    0.80
  -5 -18   0    0.80    0.80
   5 -18   0    5.90    6.50
  -5 -18   0    0.70    0.50
  -5  18   0    0.30    0.40
   5 -18   0    1.00    0.80
   5  18   0    0.30    0.50
  -5  18   0    0.20    0.70
  -5  18   0    0.30    0.60
  -5 -18   0    0.20    0.60
   6 -18   0    2.40    0.70
  -6  18   0    2.30    0.70
  -6  18   0    1.70    0.50
   6  18   0    4.30    0.60
  -6  18   0    2.20    0.70
  -6 -18   0    1.00    0.80
  -6 -18   0    3.10    0.60
  -7  18   0   -0.10    0.40
  -7  18   0    0.00    0.40
  -7 -18   0   -0.10    0.50
   7  18   0    0.00    0.50
   7 -18   0    0.30    0.70
   0  19   0   -0.30    0.40
   0  19   0    1.00    0.60
   0 -19   0    0.10    0.50
   0 -19   0    0.50    0.50
  -1 -19   0    0.90    0.60
   1 -19   0    0.10    0.60
  -1  19   0    0.10    0.50
   1  19   0    0.40    0.50
  -1 -19   0    0.90    0.70
   1  19   0    0.70    0.60
   1 -19   0    0.60    0.60
  -1  19   0    1.30    0.60
  -2 -19   0   40.20    3.50
   2 -19   0   30.60   10.60
   2  19   0   41.40    3.40
   2 -19   0   42.00    3.60
  -2 -19   0   36.60    3.50
  -2  19   0   33.70    3.30
   2  19   0   44.60    3.40
  -2  19   0   44.60    3.40
   3  19   0    0.60    0.60
  -3 -19   0    0.10    0.50
   3 -19   0    8.20    7.90
   3  19   0    0.40    0.50
  -3  19   0    0.00    0.70
   3 -19   0    1.00    0.80
  -3  19   0   -0.30    0.40
   3 -19   0    0.80    0.60
   4  19   0    6.50    0.90
  -4  19   0    4.10    1.00
  -4 -19   0    7.00    1.00
   4 -19   0    6.50    1.00
   4 -19   0    5.70    1.20
  -4  19   0    4.80    0.80
  -4 -19   0    8.80    1.30
   4 -19   0   16.70    9.20
   5  19   0    0.30    0.50
  -5 -19   0    0.10    0.70
   5 -19   0   -0.40    0.60
  -5  19   0    0.00    0.60
   5  19   0    0.10    0.70
   5 -19   0    0.40    0.70
   5 -19   0    2.10   11.90
  -5 -19   0    0.10    0.50
  -5  19   0   -0.20    0.30
  -6  19   0    5.20    1.00
   6  19   0    6.90    0.80
  -6  19   0    5.80    0.90
  -6 -19   0    5.80    0.70
   6  19   0    6.10    1.00
   6 -19   0    5.00    0.90
  -7 -19   0    0.20    0.50
  -7  19   0    0.00    0.40
   7 -19   0    0.00    0.70
   7  19   0    0.50    0.50
   0  20   0   50.29    3.90
   0  20   0   48.50    3.90
   0 -20   0   41.20    3.90
   0 -20   0   43.00    3.90
   1  20   0    0.50    0.60
  -1 -20   0    0.10    0.50
  -1  20   0    0.00    0.50
   1 -20   0    0.10    0.60
   1  20   0    0.60    0.50
   1 -20   0    0.30    0.60
  -1 -20   0    0.10    0.60
  -1  20   0    0.90    0.60
  -2 -20   0   26.40    2.80
  -2 -20   0   34.20    3.00
   2  20   0   35.20    2.80
   2  20   0   33.20    2.80
   2 -20   0   34.70    3.00
   2 -20   0    8.00   13.60
  -2  20   0   31.90    2.80
   3  20   0    0.80    0.50
   3 -20   0   -6.70   10.40
  -3  20   0    0.70    0.50
  -3 -20   0    0.70    0.60
  -3  20   0   -0.10    0.70
   3 -20   0    1.10    0.60
   3  20   0    0.30    0.60
   4 -20   0   65.89    5.40
   4  20   0   67.59    5.30
   4 -20   0   40.10   13.10
  -4  20   0   65.59    5.20
  -4 -20   0   67.19    5.30
   4  20   0   65.79    5.40
  -5  20   0    0.00    0.60
  -5  20   0   -0.10    0.40
   5  20   0    0.20    0.50
  -5 -20   0    0.00    0.70
  -5 -20   0    0.10    0.50
  -5  20   0   -0.10    0.60
   5 -20   0   -0.10    0.50
   5  20   0    0.20    0.60
   6  20   0   25.10    2.10
   6  20   0   20.50    1.90
   6 -20   0   25.70    2.50
  -6  20   0   21.20    2.00
   0  21   0   -0.20    0.40
   0 -21   0    0.70    0.60
   0  21   0    0.00    0.50
   0 -21   0   -0.10    0.50
   1 -21   0    0.40    0.70
  -1 -21   0    0.90    0.60
  -1  21   0    0.30    0.50
  -1 -21   0    0.30    0.60
   1 -21   0    0.60    0.60
   1  21   0    0.40    0.50
   1  21   0    0.10    0.60
  -1  21   0    0.60    0.60
   2 -21   0    0.80    0.60
   2  21   0    1.20    0.50
  -2 -21   0    0.40    0.50
  -2  21   0   -0.20    0.80
  -2  21   0    0.10    0.50
   3 -21   0   -0.20    1.00
  -3  21   0    0.20    0.50
   3  21   0   -0.10    0.50
   3 -21   0   -6.20    9.10
  -3 -21   0   -0.50    0.60
   3 -21   0    0.40    0.70
   3  21   0    0.50    0.60
  -4  21   0  113.49    8.90
   4  21   0  116.69    9.00
   4 -21   0  109.09    9.10
  -4 -21   0  120.09    9.10
   4 -21   0  124.09    9.50
  -5 -21   0   -0.30    0.70
  -5  21   0   -0.20    0.50
   5  21   0   -0.30    0.50
   5 -21   0   -0.10    0.80
   5 -21   0    0.50    0.60
   5  21   0   -0.20    0.40
  -5 -21   0   -0.10    0.40
  -5  21   0    0.00    0.30
   6  21   0    1.50    0.40
  -6  21   0    2.00    0.50
  -6 -21   0    0.60    0.60
   6 -21   0    1.10    0.70
   6 -21   0    1.30    0.80
   0 -22   0  140.89   11.70
   0 -22   0  141.29   11.70
   0  22   0  162.78   11.60
   0  22   0  156.18   11.50
   1 -22   0    0.30    0.60
  -1  22   0   -0.30    0.40
   1  22   0   -0.20    0.50
   1 -22   0    0.20    0.60
   1  22   0    0.00    0.40
  -1 -22   0   -0.20    0.50
  -1  22   0    0.10    0.50
  -1 -22   0    0.10    0.60
   2  22   0    6.10    0.80
  -2  22   0    6.80    0.90
   2 -22   0    5.70    1.00
  -2 -22   0    5.70    1.00
   3 -22   0    0.30    1.00
  -3 -22   0    1.20    0.70
   3  22   0    0.90    0.50
   3 -22   0   -0.20    0.60
  -3  22   0    0.20    0.50
   4 -22   0    8.40    1.90
   4 -22   0    6.20    1.40
  -4 -22   0    8.20    1.70
   4  22   0    8.80    1.00
   5  22   0    0.50    0.40
  -5  22   0   -0.20    0.50
  -5  22   0    0.50    0.30
   5  22   0    0.10    0.40
  -5 -22   0    0.40    0.40
   5 -22   0    1.20    0.90
  -5 -22   0    0.10    0.70
   0  23   0    0.70    0.50
   0  23   0    0.10    0.50
   0 -23   0    0.30    0.60
   0 -23   0   -0.10    0.60
   1  23   0    0.60    0.50
   1 -23   0    0.00    0.60
  -1  23   0    0.50    0.50
  -1 -23   0    0.50    0.60
  -1  23   0    0.30    0.50
   1  23   0    0.00    0.70
  -2  23   0   41.60    3.50
   2  23   0   46.70    3.50
  -2 -23   0   39.80    3.60
   2 -23   0   39.90    3.60
  -3 -23   0   -0.10    0.90
   3 -23   0   -0.20    1.20
  -3  23   0    0.10    0.40
   3  23   0   -0.60    0.70
  -3 -23   0    0.00    0.70
  -4 -23   0   15.30    1.60
   4 -23   0   12.50    1.60
  -4  23   0   15.90    1.40
   4  23   0   18.60    1.50
   0  24   0   59.79    4.60
   0 -24   0   52.39    4.80
   0  24   0   59.29    4.50
  -1 -24   0    0.00    0.60
   1  24   0    0.20    0.40
  -1  24   0   -0.20    0.40
   1 -24   0   -0.10    0.60
   1 -24   0    0.20    0.60
   1  24   0    0.20    0.40
  -2  24   0    0.50    0.40
  -2 -24   0    0.40    0.60
   2  24   0    0.30    0.40
   2 -24   0    1.00    0.60
  -3 -24   0   -0.20    0.50
   3 -24   0    0.10    0.60
  -3 -24   0   -0.20    0.70
   3  24   0    0.10    0.40
  -3  24   0   -0.20    0.40
   0  25   0    0.00    0.40
   0  25   0    0.40    0.40
   0 -25   0    0.60    0.70
   0 -25   0   -0.50    0.50
  -1  25   0    0.30    0.40
   1  25   0    0.30    0.30
  -1 -25   0    0.10    0.60
   1  25   0    0.10    0.40
   1 -25   0    0.70    0.80
  -2  25   0   21.30    1.80
  -2 -25   0   18.30    1.90
   1   0  -1    0.50    0.60
  -1   0  -1    1.10    0.10
  -1   0  -1    0.90    0.10
  -1   0   1    0.60    0.10
   2   0  -1   -0.50    0.60
  -2   0  -1    0.40    0.20
   3   0  -1    1.20    0.60
  -3   0   1    0.90    0.30
  -3   0  -1    1.30    0.30
  -4   0   1    1.20    0.40
  -4   0  -1    1.90    0.20
  -5   0  -1    1.10    0.50
  -5   0   1    2.50    0.70
  -5   0   1    1.80    0.70
  -5   0   1    0.60    0.40
  -5   0  -1    1.40    0.70
  -6   0  -1    0.40    0.50
  -6   0   1    0.70    0.70
  -6   0  -1    0.40    0.70
  -6   0  -1    0.20    0.30
  -6   0   1    0.90    0.20
  -6   0  -1    0.30    0.70
  -6   0  -1    0.10    0.50
  -6   0   1    0.20    0.50
  -6   0   1   -0.30    0.60
  -6   0   1   -0.10    0.50
  -7   0  -1    0.50    0.70
  -7   0  -1    0.20    0.30
  -7   0  -1   -0.10    0.50
  -7   0   1    0.60    0.70
  -7   0  -1    0.10    0.70
  -7   0   1   -0.30    0.60
  -7   0   1   -0.10    0.50
  -7   0  -1    0.50    0.60
  -7   0   1    0.30    0.50
  -8   0  -1    0.00    0.40
  -8   0   1    0.20    0.50
  -8   0   1   -0.60    0.50
  -8   0   1    0.10    0.70
  -8   0  -1    0.20    0.60
  -8   0   1    0.10    0.60
  -8   0  -1   -0.20    0.50
  -8   0  -1   -0.50    0.60
  -9   0  -1    0.10    0.40
  -9   0  -1    0.10    0.50
  -9   0   1    0.30    0.50
  -9   0   1    0.20    0.50
  -9   0   1    0.10    0.40
  -9   0  -1    0.60    0.60
  -9   0   1    0.00    0.60
  -9   0  -1    0.00    0.60
 -10   0  -1   -0.10    0.40
 -10   0   1   -0.20    0.60
 -10   0  -1   -0.10    0.50
 -10   0   1    0.10    0.40
 -10   0  -1    0.10    0.60
   0  -1   1    0.30    0.30
   0  -1  -1    0.50    0.10
   0  -1   1    0.50    0.10
   1  -1   1  203.88   15.50
   2   1  -1  132.79    9.70
   2  -1  -1  110.79    9.70
   3   1  -1  139.09   11.00
   3  -1  -1  137.59   11.20
   3  -1  -1  146.39   11.10
  -4  -1  -1  101.59    7.50
  -4   1  -1   94.09    7.50
  -4  -1   1   97.39    7.50
  -5   1   1  125.59   11.50
  -5  -1  -1  145.69   11.60
  -5   1   1  143.59   11.60
  -5   1  -1  161.08   11.30
  -5  -1   1  159.68   11.40
  -5  -1   1  145.29   11.50
  -5   1  -1  152.98   11.60
  -5  -1   1  147.19   11.50
  -6  -1  -1    3.40    0.80
  -6  -1  -1    2.70    1.00
  -6   1   1    3.50    0.40
  -6  -1  -1    4.10    1.00
  -6   1   1    4.40    1.00
  -6   1   1    3.20    0.80
  -6   1   1    3.30    0.70
  -6  -1  -1    3.40    0.60
  -6  -1  -1    4.70    0.90
  -6   1  -1    5.00    0.60
  -6  -1   1    4.40    0.90
  -6   1  -1    4.40    0.90
  -6  -1   1    3.50    0.50
  -6   1  -1    4.20    1.10
  -6   1  -1    5.30    0.80
  -6  -1   1    4.10    0.90
  -6   1  -1    3.20    0.70
  -6  -1   1    3.10    1.00
  -6  -1   1    6.50    1.20
  -7  -1  -1   26.60    2.40
  -7  -1  -1   24.10    2.70
  -7   1   1   25.10    2.70
  -7   1   1   28.00    2.50
  -7  -1  -1   25.60    2.50
  -7  -1  -1   27.10    2.70
  -7   1   1   25.10    2.50
  -7   1   1   27.70    2.60
  -7  -1  -1   22.70    2.10
  -7   1  -1   26.70    2.50
  -7  -1   1   24.70    2.60
  -7  -1   1   23.50    2.40
  -7   1  -1   25.70    2.70
  -7   1  -1   27.70    2.70
  -7   1  -1   28.90    2.40
  -7  -1   1   29.40    2.70
  -7  -1   1   26.80    2.50
  -8  -1  -1    0.20    0.70
  -8   1   1    0.30    0.60
  -8  -1  -1    0.90    0.60
  -8   1   1    0.40    0.50
  -8  -1  -1    0.10    0.70
  -8  -1  -1    0.10    0.50
  -8   1   1    0.00    0.60
  -8   1   1    0.00    0.50
  -8   1  -1    0.00    0.60
  -8   1  -1   -0.20    0.60
  -8  -1   1    0.70    0.60
  -8  -1   1    0.40    0.60
  -8  -1   1    0.30    0.70
  -8   1  -1    0.80    0.50
  -8   1  -1    0.20    0.50
  -8  -1   1    0.00    0.50
  -9  -1  -1   15.30    1.70
  -9  -1  -1   16.80    2.00
  -9  -1  -1   18.30    1.80
  -9   1   1   17.60    1.90
  -9  -1  -1   17.10    1.90
  -9   1   1   17.60    1.90
  -9   1   1   16.30    1.80
  -9   1   1   14.20    1.70
  -9  -1   1   14.60    1.70
  -9   1  -1   16.70    1.90
  -9   1  -1   18.30    2.00
  -9  -1   1   16.20    1.90
  -9  -1   1   18.20    2.00
  -9   1  -1   17.60    1.70
  -9   1  -1   17.10    1.70
 -10  -1  -1    7.60    1.20
 -10   1   1    8.60    1.20
 -10  -1  -1    7.20    0.90
 -10  -1  -1    8.60    1.20
 -10   1   1    7.10    1.00
 -10   1  -1    7.40    1.10
 -10  -1   1    7.40    1.00
 -10   1  -1    6.30    1.10
 -10   1  -1    7.40    1.00
   0  -2  -1   96.39    8.50
   1   2  -1  163.78   14.00
   1  -2   1  173.98   13.70
   1  -2  -1  193.38   13.90
   1   2   1  174.08   13.70
   2   2  -1 1049.49   78.19
   2  -2   1  975.00   77.89
   2   2   1 1032.80   77.89
   2  -2  -1 1032.70   78.09
   2  -2  -1 1089.19   78.19
  -3  -2  -1   14.50    1.30
   3   2  -1   15.40    1.90
  -3   2   1   14.90    1.20
   3  -2  -1   15.50    2.20
   3  -2  -1   16.20    1.80
  -3   2  -1   13.50    1.20
  -3  -2   1   14.50    1.30
  -5  -2  -1   10.30    1.30
  -5  -2  -1    7.90    1.20
  -5  -2  -1    8.90    1.00
  -5   2   1    9.80    1.00
  -5   2   1    8.40    1.10
  -5  -2  -1    9.00    0.90
  -5   2   1   10.30    1.20
  -5   2  -1    8.70    1.00
  -5  -2   1    8.30    1.20
  -5  -2   1    8.80    1.20
  -5   2  -1    8.90    1.20
  -5   2  -1    8.80    0.80
  -5  -2   1    7.40    0.80
  -5  -2   1    8.80    1.00
  -6  -2  -1    7.10    1.30
  -6  -2  -1    6.90    1.10
  -6  -2  -1    5.50    1.30
  -6   2   1    5.30    0.60
  -6  -2  -1    5.30    0.80
  -6   2   1    7.60    1.20
  -6   2   1    7.60    1.10
  -6   2   1    5.50    1.20
  -6  -2  -1    7.00    1.00
  -6   2   1    6.50    1.00
  -6   2  -1    7.60    1.10
  -6  -2   1    6.20    1.00
  -6  -2   1    7.10    1.40
  -6   2  -1    5.30    0.90
  -6  -2   1    8.20    1.30
  -6  -2   1    6.20    0.70
  -6   2  -1    6.40    0.90
  -6   2  -1    7.60    1.40
  -6   2  -1    7.10    0.70
  -6   2  -1    8.80    1.30
  -6  -2   1    5.10    1.00
  -7   2   1    3.80    1.00
  -7  -2  -1    3.20    1.10
  -7  -2  -1    3.00    0.50
  -7   2   1    3.70    1.00
  -7   2   1    4.10    0.90
  -7  -2  -1    2.90    0.70
  -7  -2  -1    3.60    1.00
  -7   2   1    3.00    0.80
  -7  -2  -1    2.40    0.70
  -7  -2   1    3.00    1.10
  -7   2  -1    4.00    1.10
  -7   2  -1    3.50    1.00
  -7  -2   1    4.40    1.10
  -7  -2   1    3.80    0.90
  -7   2  -1    3.60    0.80
  -7   2  -1    3.00    0.70
  -7  -2   1    3.30    0.90
  -7   2  -1    2.60    0.80
  -8  -2  -1    0.60    0.80
  -8  -2  -1   -0.10    0.50
  -8  -2  -1    0.00    0.60
  -8   2   1    0.30    0.70
  -8   2   1    0.10    0.50
  -8   2   1    0.40    0.60
  -8   2   1    0.10    0.50
  -8  -2  -1    0.00    0.50
  -8  -2   1    0.50    0.60
  -8   2  -1    0.00    0.50
  -8  -2   1    0.10    0.50
  -8  -2   1    0.70    0.70
  -8   2  -1    0.20    0.70
  -8  -2   1    0.30    0.60
  -8   2  -1   -0.20    0.40
  -8   2  -1    0.10    0.40
  -8   2  -1    0.20    0.60
  -9   2   1    2.30    0.80
  -9  -2  -1    1.90    0.80
  -9   2   1    1.70    0.60
  -9   2   1    2.60    0.80
  -9   2   1    2.50    0.70
  -9  -2  -1    2.90    0.70
  -9  -2  -1    2.20    0.80
  -9  -2  -1    1.50    0.60
  -9  -2   1    2.80    0.80
  -9   2  -1    2.00    0.80
  -9   2  -1    2.10    0.80
  -9   2  -1    1.80    0.60
  -9  -2   1    1.00    0.50
  -9  -2   1    2.40    0.90
  -9  -2   1    1.10    0.60
 -10   2   1    0.40    0.60
 -10   2   1    0.20    0.40
 -10  -2  -1    0.50    0.50
 -10  -2  -1   -0.10    0.40
 -10   2  -1   -0.10    0.50
 -10  -2   1    0.10    0.40
 -10   2  -1    0.30    0.40
   0  -3  -1    1.00    0.70
   0   3   1    0.90    0.20
   1  -3   1  335.57   25.50
  -1  -3   1  325.67   25.60
   1   3   1  312.27   25.80
   1  -3  -1  351.26   25.70
   2  -3   1  239.78   18.80
   2   3  -1  238.48   19.10
   2  -3  -1  229.88   18.90
   2  -3  -1  253.07   19.10
   2   3   1  252.17   18.90
  -3   3   1    2.20    0.40
  -3   3   1    2.30    0.30
  -3  -3  -1    2.00    0.30
  -3  -3  -1    3.30    0.50
   3  -3   1    3.50    0.90
  -3  -3   1    1.90    0.30
  -3   3  -1    2.60    0.40
  -3  -3   1    2.50    0.30
   3  -3  -1    2.30    0.90
  -3  -3   1    2.80    0.50
   3  -3  -1    1.00    1.00
  -4  -3  -1    6.40    0.70
  -4  -3  -1    6.80    0.80
   4   3  -1    4.40    1.10
  -4   3   1    5.50    0.70
  -4   3  -1    5.70    0.60
  -4  -3   1    6.00    0.60
  -4  -3   1    6.20    0.80
   4  -3  -1    6.10    1.20
   4  -3  -1    4.50    1.50
  -5   3   1   32.60    2.60
  -5   3   1   29.30    2.70
  -5  -3  -1   31.20    2.60
  -5   3   1   33.80    2.40
  -5  -3  -1   28.30    2.80
  -5  -3  -1   28.80    2.70
  -5  -3  -1   34.50    2.50
  -5   3   1   29.90    2.80
  -5   3  -1   30.50    2.80
  -5   3  -1   29.40    2.70
  -5   3  -1   31.60    2.60
  -5  -3   1   29.60    2.40
  -5  -3   1   28.10    2.70
  -5  -3   1   32.20    2.70
  -5  -3   1   29.30    2.80
  -5   3  -1   33.30    2.50
  -6   3   1   11.60    1.40
  -6  -3  -1   12.50    1.50
  -6   3   1   11.80    1.50
  -6   3   1   13.50    1.40
  -6   3   1   13.10    1.60
  -6  -3  -1   13.60    1.70
  -6  -3  -1   12.90    1.20
  -6  -3  -1    9.40    1.70
  -6   3   1   12.30    1.50
  -6   3   1   13.60    1.10
  -6  -3  -1   13.10    1.50
  -6   3  -1   15.70    1.40
  -6   3  -1   14.50    1.60
  -6   3  -1   13.30    1.20
  -6   3  -1   13.20    1.70
  -6  -3   1   12.20    1.70
  -6   3  -1   12.90    1.40
  -6   3  -1   12.60    1.50
  -6  -3   1   11.20    1.10
  -6  -3   1   10.90    1.40
  -6  -3   1   12.50    1.50
  -7   3   1   80.79    6.10
  -7  -3  -1   79.09    6.20
  -7  -3  -1   78.59    6.10
  -7   3   1   70.39    5.80
  -7   3   1   77.79    6.30
  -7   3   1   66.09    6.10
  -7  -3  -1   75.49    6.40
  -7   3   1   77.89    6.30
  -7   3   1   71.19    5.90
  -7  -3   1   79.89    6.20
  -7   3  -1   79.79    6.10
  -7   3  -1   78.99    6.40
  -7   3  -1   67.49    6.10
  -7   3  -1   75.89    6.00
  -7   3  -1   78.49    6.30
  -7  -3   1   71.09    6.10
  -7  -3   1   79.09    6.30
  -8  -3  -1   -0.10    0.50
  -8  -3  -1    0.40    0.80
  -8   3   1    0.50    0.60
  -8   3   1    0.10    0.50
  -8   3   1   -0.40    0.50
  -8   3   1   -0.20    0.60
  -8  -3  -1    0.10    0.20
  -8  -3  -1   -0.10    0.50
  -8  -3  -1    0.30    0.80
  -8   3  -1    0.30    0.30
  -8   3  -1    0.40    0.60
  -8   3  -1   -0.20    0.70
  -8  -3   1    0.60    0.80
  -8   3  -1    0.10    0.50
  -8   3  -1    0.20    0.70
  -8  -3   1   -0.50    0.50
  -8   3  -1    0.40    0.50
  -8  -3   1   -0.10    0.60
  -8  -3   1    0.40    0.70
  -9  -3  -1   10.30    1.50
  -9   3   1   11.30    1.50
  -9  -3  -1   12.30    1.60
  -9  -3  -1   12.20    1.40
  -9   3   1   11.10    1.50
  -9   3   1   10.00    1.30
  -9   3  -1   11.50    1.50
  -9  -3   1   11.10    1.30
  -9   3  -1   10.10    1.50
  -9  -3   1   12.20    1.70
  -9  -3   1   10.50    1.50
  -9   3  -1   11.20    1.30
  -9  -3   1   10.60    1.40
 -10  -3  -1    1.10    0.60
 -10   3   1    0.50    0.40
 -10   3   1    0.70    0.60
 -10  -3  -1    1.20    0.50
 -10   3  -1    1.00    0.60
 -10  -3   1    1.20    0.50
   0  -4  -1  877.51   66.69
   0  -4   1  875.01   66.59
   1  -4   1 4964.20  379.76
  -1  -4  -1 4655.03  379.56
  -1  -4   1 5629.04  380.26
   1  -4  -1 5000.20  380.16
  -2   4   1    3.40    0.40
   2  -4   1    2.60    0.90
   2   4  -1    0.20    1.30
  -2  -4  -1    5.00    0.50
  -2   4   1    4.40    0.40
  -2   4   1    2.90    0.40
  -2  -4  -1    3.20    0.40
   2  -4  -1    3.20    1.40
   2   4   1    1.30    1.10
  -2  -4   1    3.20    0.40
   2  -4  -1    2.00    1.00
  -2  -4   1    3.70    0.50
  -2  -4   1    4.20    0.50
   3  -4   1    4.80    1.10
   3  -4   1    6.00    1.60
   3   4  -1    3.90    1.50
  -3   4   1    7.00    0.70
  -3  -4  -1    6.20    0.70
   3  -4  -1    5.30    1.50
  -3  -4   1    8.30    0.60
  -3   4  -1    6.70    0.70
  -3  -4   1    7.30    0.80
   3   4   1    5.60    1.40
   3  -4  -1    4.00    1.30
   4   4  -1    1.40    0.90
  -4  -4  -1    2.40    0.40
  -4  -4  -1    1.60    0.50
  -4   4   1    2.20    0.40
   4  -4   1    2.30    0.90
  -4   4  -1    1.10    0.30
   4  -4  -1    1.70    0.80
  -4   4  -1    2.20    0.30
   4  -4  -1    1.90    1.40
  -4  -4   1    2.40    0.50
  -5   4   1  465.35   35.50
  -5  -4  -1  463.95   35.70
  -5  -4  -1  489.15   35.50
  -5  -4   1  453.65   35.60
  -5   4  -1  486.45   35.70
  -5   4  -1  451.35   35.50
  -5  -4   1  479.95   35.70
  -6  -4  -1    1.30    0.60
  -6   4   1    1.60    0.70
  -6  -4  -1    1.00    0.40
  -6  -4  -1    0.80    0.60
  -6  -4  -1    3.30    1.10
  -6  -4  -1    1.10    0.90
  -6   4   1    1.00    0.50
  -6   4   1    0.80    0.70
  -6   4   1    1.90    0.70
  -6   4   1    1.20    0.60
  -6   4  -1    1.80    0.60
  -6   4  -1    1.90    0.90
  -6   4  -1    3.10    0.80
  -6   4  -1    1.10    0.60
  -6  -4   1    0.30    0.80
  -6  -4   1    2.00    0.70
  -6  -4   1    2.10    0.70
  -6   4  -1    0.60    0.30
  -6  -4   1    1.10    0.80
  -6  -4   1    1.10    0.30
  -6   4  -1    0.90    0.70
  -7   4   1    5.00    1.10
  -7   4   1    5.50    1.10
  -7  -4  -1    5.60    1.30
  -7  -4  -1    3.70    0.60
  -7  -4  -1    5.30    1.00
  -7   4   1    6.10    1.00
  -7   4   1    5.20    0.90
  -7   4   1    4.70    0.80
  -7  -4  -1    4.60    1.30
  -7  -4  -1    5.60    1.00
  -7   4   1    4.70    0.60
  -7  -4   1    6.30    1.10
  -7  -4   1    4.10    0.60
  -7   4  -1    7.20    1.20
  -7  -4   1    4.10    0.90
  -7   4  -1    4.70    0.70
  -7  -4   1    6.70    1.40
  -7   4  -1    3.50    0.80
  -7   4  -1    5.10    0.90
  -7   4  -1    6.30    1.20
  -7  -4   1    5.10    1.30
  -7   4  -1    4.40    0.90
  -8  -4  -1   13.80    2.00
  -8  -4  -1   15.70    1.70
  -8  -4  -1   14.30    1.70
  -8   4   1   13.00    1.60
  -8   4   1   13.60    1.80
  -8   4   1   14.30    1.50
  -8   4   1   15.50    1.70
  -8  -4  -1   14.20    1.90
  -8   4   1   15.10    1.80
  -8  -4   1   14.20    2.00
  -8   4  -1   14.10    1.80
  -8  -4   1   13.10    1.60
  -8   4  -1   12.80    1.60
  -8   4  -1   12.30    1.50
  -8  -4   1   13.20    1.90
  -8  -4   1   13.80    1.70
  -8   4  -1   14.20    1.80
  -9  -4  -1    4.10    0.80
  -9   4   1    3.50    0.80
  -9   4   1    4.30    0.90
  -9  -4  -1    3.10    0.90
  -9  -4  -1    3.80    1.00
  -9  -4  -1    5.20    0.90
  -9   4  -1    4.10    0.80
  -9   4  -1    2.20    0.60
  -9   4  -1    3.80    0.90
  -9   4  -1    3.80    0.90
  -9  -4   1    3.60    0.80
  -9  -4   1    5.50    0.90
  -9  -4   1    4.10    0.90
 -10  -4  -1   -0.10    0.40
 -10  -4  -1    0.00    0.40
 -10   4   1   -0.10    0.50
 -10   4  -1    0.10    0.40
 -10  -4   1   -0.10    0.40
 -10   4  -1    0.20    0.50
   0   5   1    1.70    0.30
   0  -5   1    1.30    0.90
   0  -5  -1    1.00    0.20
   0  -5  -1    0.90    1.30
   0   5  -1    1.10    0.30
   1  -5   1 3308.77  242.78
  -1  -5   1 3183.08  242.78
   1  -5  -1 3191.78  242.88
   2  -5   1  334.87   26.00
   2   5  -1  325.97   27.10
   2   5   1  312.67   26.10
   2  -5  -1  354.66   26.30
   3   5  -1    0.60    1.30
  -3  -5  -1    2.30    0.50
  -3   5   1    3.80    0.50
  -3   5   1    3.40    0.40
  -3  -5   1    3.60    0.40
  -3  -5   1    2.50    0.50
   3  -5  -1    3.30    1.60
   3  -5  -1    1.50    0.90
   3   5   1    0.20    1.10
   4  -5   1   17.10    2.60
  -4  -5  -1   21.40    1.80
   4  -5   1   19.50    2.40
  -4   5   1   17.50    1.60
   4   5  -1   19.20    2.80
  -4  -5  -1   19.10    1.60
   4  -5  -1   19.20    2.60
   4  -5  -1   16.30    2.90
  -4  -5   1   21.00    1.80
  -4   5  -1   19.90    1.60
  -4   5  -1   22.80    1.70
  -4  -5   1   16.70    1.60
  -5  -5  -1    6.10    1.00
  -5  -5  -1    7.00    1.60
  -5   5   1    9.20    1.00
  -5   5   1    6.60    1.20
  -5   5   1    6.90    1.20
  -5  -5  -1    6.50    0.80
  -5   5   1    4.40    0.80
  -5   5  -1    8.60    0.80
  -5  -5   1    6.50    1.00
  -5   5  -1    9.00    1.60
  -5   5  -1    8.30    1.40
  -5  -5   1    6.00    0.70
  -5   5  -1    4.40    0.90
  -5  -5   1    4.80    1.20
  -5   5  -1    9.10    1.40
  -5  -5   1    7.00    1.10
  -5   5  -1    7.20    0.90
  -6   5   1   27.30    2.60
  -6  -5  -1   23.90    2.30
  -6  -5  -1   26.80    2.80
  -6   5   1   29.20    2.30
  -6   5   1   28.90    2.70
  -6   5   1   27.10    2.50
  -6  -5  -1   28.20    2.50
  -6   5   1   28.60    2.80
  -6  -5  -1   29.70    2.60
  -6   5   1   25.40    2.50
  -6  -5   1   27.90    2.80
  -6   5  -1   30.70    2.50
  -6   5  -1   28.00    2.80
  -6   5  -1   28.30    2.50
  -6   5  -1   31.40    2.70
  -6   5  -1   28.40    2.30
  -6  -5   1   27.10    2.60
  -6   5  -1   28.40    2.50
  -6  -5   1   28.80    2.60
  -7  -5  -1    5.10    1.00
  -7   5   1    4.00    1.00
  -7  -5  -1    3.60    1.20
  -7   5   1    4.30    0.80
  -7   5   1    5.50    1.00
  -7   5   1    4.70    0.90
  -7  -5  -1    5.30    1.30
  -7   5   1    5.90    1.20
  -7  -5  -1    3.90    0.60
  -7   5   1    4.80    0.60
  -7  -5  -1    4.30    0.90
  -7   5  -1    5.20    0.90
  -7   5  -1    4.80    0.90
  -7  -5   1    3.60    0.60
  -7   5  -1    5.10    1.10
  -7  -5   1    4.00    0.90
  -7   5  -1    4.30    0.90
  -7   5  -1    4.90    1.10
  -7  -5   1    5.20    1.00
  -7  -5   1    6.70    1.40
  -7   5  -1    5.20    0.70
  -7  -5   1    3.40    1.10
  -8   5   1   11.30    1.20
  -8   5   1   12.00    1.50
  -8  -5  -1   14.10    1.80
  -8   5   1    8.60    1.40
  -8  -5  -1    8.20    1.60
  -8   5   1   10.70    1.50
  -8  -5  -1   13.00    1.50
  -8   5   1    7.40    1.30
  -8  -5   1    8.00    1.60
  -8   5  -1    9.80    1.50
  -8  -5   1   11.20    1.80
  -8  -5   1   10.10    1.40
  -8   5  -1   11.00    1.30
  -8   5  -1   11.40    1.60
  -8  -5   1   11.90    1.80
  -9  -5  -1    0.30    0.60
  -9  -5  -1    0.20    0.40
  -9  -5  -1    0.90    0.50
  -9   5   1    0.30    0.50
  -9   5   1    0.50    0.60
  -9  -5   1    0.60    0.50
  -9  -5   1    0.20    0.40
  -9   5  -1    0.30    0.40
  -9   5  -1    0.90    0.60
  -9  -5   1    0.30    0.60
  -9   5  -1    0.20    0.40
 -10  -5  -1   -0.10    0.40
 -10  -5  -1    0.80    0.50
 -10   5   1   -0.10    0.40
 -10   5   1   -0.30    0.50
 -10   5  -1    0.10    0.60
 -10   5  -1   -0.30    0.30
   0  -6  -1 2651.73  195.98
   0  -6   1 2542.15  195.78
  -1  -6  -1  665.73   51.19
   1  -6   1  660.43   50.99
  -1  -6   1  659.13   51.09
   1  -6  -1  657.73   51.09
   2  -6   1  141.39   11.70
   2  -6  -1  132.39   11.80
   3  -6   1  876.31   67.29
   3  -6  -1  922.31   67.59
   3   6   1  844.62   67.39
  -4  -6  -1   96.99    8.30
  -4   6   1  116.89    8.40
  -4  -6  -1  109.09    8.40
   4  -6   1  106.79    9.50
   4  -6   1  108.89    9.40
  -4   6  -1  107.59    8.30
  -4  -6   1  110.09    8.40
  -4   6  -1  115.39    8.30
   4  -6  -1  109.09    9.60
  -5   6   1  206.28   15.60
  -5  -6  -1  210.68   15.70
  -5   6   1  213.78   15.80
  -5   6   1  204.88   15.70
  -5   6   1  192.98   15.50
  -5  -6  -1  181.38   15.80
   5  -6  -1  205.58   16.30
  -5   6  -1  227.68   15.70
  -5   6  -1  217.88   16.00
  -5  -6   1  187.88   15.80
  -5   6  -1  213.28   15.80
  -5   6  -1  207.08   15.50
  -5  -6   1  193.98   15.70
  -5   6  -1  198.28   15.60
  -6   6   1   36.60    3.00
  -6   6   1   37.00    2.90
  -6  -6  -1   28.40    2.80
  -6  -6  -1   35.40    3.20
  -6   6   1   31.20    2.80
  -6  -6  -1   31.40    3.20
  -6  -6  -1   34.90    3.00
  -6   6   1   36.30    3.10
  -6   6   1   38.30    3.00
  -6   6   1   36.60    3.20
  -6   6  -1   31.70    2.90
  -6   6  -1   30.80    3.10
  -6  -6   1   33.10    3.30
  -6   6  -1   30.20    3.00
  -6   6  -1   36.00    3.20
  -6  -6   1   35.30    3.30
  -6  -6   1   34.40    3.10
  -6   6  -1   38.40    2.80
  -6   6  -1   33.00    2.90
  -7   6   1   -0.20    0.40
  -7  -6  -1    0.40    0.60
  -7   6   1   -0.10    0.50
  -7  -6  -1    0.70    0.90
  -7   6   1    0.70    0.60
  -7  -6  -1    0.70    0.90
  -7  -6  -1    1.00    0.40
  -7   6   1    0.30    0.30
  -7  -6  -1    0.60    0.60
  -7   6   1    0.20    0.60
  -7   6   1    1.20    0.70
  -7  -6   1    0.20    0.30
  -7   6  -1    0.10    0.50
  -7   6  -1   -0.10    0.50
  -7  -6   1    0.80    0.80
  -7   6  -1    1.00    0.40
  -7  -6   1    0.20    0.60
  -7  -6   1    0.90    0.90
  -7   6  -1   -0.20    0.60
  -7  -6   1    0.50    0.50
  -7   6  -1    0.10    0.70
  -8  -6  -1   38.50    4.00
  -8   6   1   39.30    3.60
  -8   6   1   41.30    3.70
  -8  -6  -1   38.60    4.30
  -8   6  -1   42.40    3.70
  -8   6  -1   40.70    3.70
  -8  -6   1   38.60    4.20
  -8  -6   1   41.50    3.60
  -8   6  -1   43.80    3.80
  -9  -6  -1    3.80    0.70
  -9  -6  -1    4.10    1.00
  -9   6   1    5.00    0.90
  -9   6   1    2.70    0.70
  -9   6   1    5.50    0.80
  -9   6  -1    3.40    0.60
  -9   6  -1    4.50    0.80
  -9   6  -1    4.20    0.90
  -9  -6   1    4.50    0.80
  -9  -6   1    4.30    1.00
 -10   6   1    0.20    0.40
 -10  -6  -1   -0.10    0.30
 -10   6   1    0.00    0.40
 -10  -6  -1    0.00    0.40
 -10  -6   1   -0.10    0.30
 -10   6  -1    0.10    0.30
 -10   6  -1    0.20    0.50
   0  -7  -1   -0.20    1.70
   0   7  -1    1.70    0.30
   0  -7   1    2.30    1.40
   0  -7  -1    1.10    0.30
   1  -7   1 1818.72  136.79
  -1  -7  -1 1746.53  136.89
   1  -7  -1 1846.22  136.99
   2  -7   1   29.60    3.90
  -2  -7  -1   34.70    2.60
  -2  -7  -1   31.40    2.50
   2  -7  -1   35.80    4.20
  -2  -7   1   29.30    2.50
  -2   7  -1   32.70    2.60
  -2  -7   1   31.10    2.60
   3  -7   1  371.86   30.90
   3  -7  -1  412.56   31.30
  -4  -7  -1   50.49    4.40
   4  -7   1   52.09    5.60
  -4   7   1   61.79    4.40
  -4  -7  -1   59.69    4.50
  -4  -7   1   52.39    4.60
  -4  -7   1   58.69    4.50
  -4   7  -1   63.49    4.40
   4  -7  -1   49.40    5.70
  -4  -7   1   52.29    4.40
  -4   7  -1   55.39    4.40
  -5   7   1  163.18   12.30
  -5   7   1  155.78   12.40
  -5   7   1  154.28   12.30
  -5  -7  -1  164.48   12.40
   5  -7   1  163.58   13.10
  -5   7   1  168.78   12.30
  -5  -7  -1  170.98   12.40
  -5   7   1  158.68   12.50
  -5   7   1  161.08   12.60
  -5  -7   1  138.59   12.50
  -5   7  -1  151.88   12.30
  -5   7  -1  161.88   12.40
   5  -7  -1  166.48   13.50
  -5   7  -1  157.78   12.30
  -5   7  -1  167.08   12.60
  -5   7  -1  162.98   12.50
  -5  -7   1  159.68   12.40
  -5   7  -1  169.48   12.30
  -5  -7   1  159.28   12.40
  -6   7   1    8.60    1.30
  -6   7   1    9.20    1.10
  -6   7   1    8.00    1.30
  -6  -7  -1    6.90    1.10
  -6   7   1    8.50    1.30
  -6   7   1    8.00    1.20
  -6  -7  -1    7.60    0.90
  -6  -7   1    8.00    1.20
  -6   7  -1    7.50    1.20
  -6  -7   1    6.50    1.00
  -6   7  -1    8.90    1.00
  -6  -7   1    8.80    1.90
  -6   7  -1    8.30    1.40
  -7   7   1   30.90    2.80
  -7  -7  -1   34.80    2.90
  -7   7   1   27.70    2.80
  -7  -7  -1   30.80    2.90
  -7   7   1   26.20    2.70
  -7   7   1   30.00    2.60
  -7   7   1   31.90    2.70
  -7  -7   1   33.10    2.90
  -7   7  -1   32.70    2.70
  -7   7  -1   27.40    2.90
  -7   7  -1   28.10    2.70
  -7  -7   1   33.90    2.90
  -7   7  -1   32.90    3.00
  -7   7  -1   30.30    2.60
  -8   7   1    4.30    0.80
  -8   7   1    5.00    1.10
  -8  -7  -1    6.20    1.40
  -8   7   1    4.30    0.90
  -8  -7  -1    4.00    0.60
  -8  -7  -1    4.60    1.40
  -8   7   1    4.20    0.70
  -8  -7  -1    7.80    1.20
  -8   7  -1    3.90    0.70
  -8   7  -1    6.50    1.00
  -8   7  -1    3.90    1.00
  -8  -7   1    6.80    1.10
  -8  -7   1    4.30    0.60
  -8   7  -1    2.80    0.80
  -8  -7   1    4.50    1.30
  -8  -7   1    6.70    1.50
  -9  -7  -1    4.00    1.00
  -9   7   1    5.70    0.70
  -9   7   1    3.90    0.80
  -9  -7  -1    6.00    0.90
  -9   7   1    3.40    0.70
  -9  -7   1    3.40    0.90
  -9   7  -1    3.20    0.70
  -9   7  -1    2.80    0.80
  -9  -7   1    5.60    0.90
  -9   7  -1    4.30    0.70
  -9  -7   1    4.70    0.90
 -10  -7  -1    0.20    0.30
 -10  -7  -1    0.00    0.40
 -10   7   1   -0.20    0.30
 -10   7   1    0.40    0.50
 -10   7  -1    0.00    0.40
 -10  -7   1    0.10    0.30
 -10   7  -1    0.10    0.30
   0  -8   1    4.50    0.60
   0   8   1    5.40    0.60
   0  -8   1    4.20    2.10
   0  -8  -1    8.50    3.00
   0   8  -1    5.70    0.70
   0  -8  -1    5.10    0.60
   1   8  -1  218.38   15.20
   1  -8   1  215.08   17.20
   1  -8   1  192.88   15.30
   1   8   1  174.98   15.20
  -1  -8   1  198.18   17.30
   1   8   1  206.98   15.20
   1  -8  -1  222.68   17.50
   1  -8  -1  190.68   15.20
   2   8  -1    4.70    0.60
  -2   8   1    4.20    0.60
   2  -8   1    5.10    0.70
  -2  -8  -1    4.90    0.60
   2  -8   1    2.00    1.40
   2  -8  -1    4.60    2.00
  -2   8  -1    4.60    0.50
   2  -8  -1    4.80    0.60
  -2  -8   1    4.50    0.60
   2   8   1    3.40    0.60
  -2  -8   1    3.70    0.60
  -2   8  -1    5.00    0.70
   3  -8   1 1153.68   87.49
   3  -8  -1 1132.39   87.69
   4  -8   1   40.10    4.50
  -4   8   1   34.20    3.20
  -4  -8  -1   37.70    3.10
  -4  -8  -1   39.10    3.00
  -4   8   1   35.90    2.90
  -4  -8  -1   32.20    2.90
  -4   8   1   31.90    3.00
  -4  -8   1   36.20    3.00
  -4   8  -1   40.40    3.20
  -4   8  -1   35.20    3.00
   4  -8  -1   42.00    3.20
  -4   8  -1   37.00    3.00
   4  -8  -1   38.00    4.60
  -4  -8   1   33.10    2.90
  -4  -8   1   36.70    3.10
  -5  -8  -1   39.80    3.10
   5  -8   1   37.80    4.20
  -5   8   1   36.20    2.90
  -5  -8  -1   29.40    2.90
  -5   8   1   37.60    2.90
  -5  -8  -1   37.10    3.10
  -5   8   1   33.30    3.10
  -5   8   1   35.30    3.00
  -5   8  -1   34.70    3.00
  -5   8  -1   34.70    3.20
   5  -8  -1   36.90    4.40
  -5  -8   1   37.60    3.10
  -5   8  -1   34.80    2.90
  -5  -8   1   33.70    3.10
  -5   8  -1   36.10    2.90
  -6   8   1    1.00    0.40
  -6   8   1    0.20    0.50
  -6   8   1    0.00    0.50
  -6  -8  -1    0.40    0.40
  -6  -8  -1    1.00    0.70
  -6  -8  -1    0.00    0.60
  -6  -8  -1    0.20    0.70
  -6   8   1    0.60    0.70
  -6   8   1    0.60    0.50
  -6  -8   1    1.20    0.70
  -6  -8   1    0.70    0.40
  -6  -8   1    0.30    0.80
  -6   8  -1    0.60    0.60
  -6   8  -1    0.50    0.70
  -6  -8   1    0.90    0.70
  -6   8  -1    0.40    0.40
  -6   8  -1    0.40    0.60
  -7   8   1    3.00    0.80
  -7   8   1    4.20    0.80
  -7   8   1    2.30    0.80
  -7  -8  -1    3.00    0.60
  -7  -8  -1    4.50    0.90
  -7   8   1    2.40    0.60
  -7  -8  -1    4.10    0.90
  -7  -8  -1    1.40    1.00
  -7   8  -1    3.60    0.70
  -7   8  -1    1.90    0.80
  -7  -8   1    1.50    0.90
  -7  -8   1    4.10    0.90
  -7  -8   1    3.20    0.90
  -7   8  -1    6.00    0.90
  -7  -8   1    3.20    0.60
  -7   8  -1    2.90    0.80
  -8   8   1    5.00    1.00
  -8  -8  -1    4.40    0.90
  -8  -8  -1    4.80    1.30
  -8   8   1    4.30    0.70
  -8   8   1    4.10    0.80
  -8  -8  -1    5.70    1.00
  -8  -8  -1    4.90    0.70
  -8  -8   1    7.50    1.10
  -8  -8   1    5.30    1.20
  -8   8  -1    4.10    0.70
  -8   8  -1    3.50    0.70
  -8   8  -1    3.70    0.70
  -8   8  -1    4.40    1.00
  -8  -8   1    4.40    0.90
  -8  -8   1    4.80    0.70
  -9  -8  -1    0.70    0.60
  -9   8   1    0.80    0.50
  -9   8   1    0.20    0.40
  -9  -8  -1    1.00    0.50
  -9   8   1    0.50    0.50
  -9  -8   1    0.70    0.50
  -9   8  -1    0.90    0.50
  -9  -8   1    0.70    0.60
  -9   8  -1    0.40    0.50
  -9   8  -1    0.30    0.40
 -10  -8  -1    0.40    0.40
 -10   8   1    0.00    0.30
 -10  -8  -1    0.30    0.30
 -10   8   1   -0.10    0.40
 -10   8  -1    0.30    0.40
 -10   8  -1    0.10    0.30
 -10  -8   1    0.40    0.40
   0  -9   1    2.00    1.80
   0  -9  -1   -0.70    1.70
   0   9   1    0.70    0.30
   0  -9  -1    0.50    0.20
   0  -9  -1    0.50    0.30
   0   9  -1    0.70    0.30
   0   9  -1    0.60    0.30
   0  -9   1    0.80    0.30
   0   9   1    1.00    0.30
  -1  -9  -1   46.20    3.60
   1  -9   1   49.00    5.80
  -1   9   1   48.30    3.70
   1  -9   1   43.30    3.50
   1   9  -1   44.90    3.60
   1  -9  -1   44.40    3.50
  -1   9  -1   48.50    3.60
  -1  -9   1   40.80    3.60
  -1  -9   1   45.00    6.30
   1  -9  -1   53.29    6.10
   1   9   1   46.70    3.80
   1   9   1   44.10    3.60
   2  -9   1  108.49   11.70
  -2  -9  -1  116.39    8.60
   2  -9   1  117.29    8.60
  -2   9  -1  118.19    8.60
   2   9   1   97.59    8.50
  -2  -9   1  108.29    8.50
   2  -9  -1  128.89   11.20
   2  -9  -1  106.99    8.60
   3  -9   1  309.57   24.90
   3  -9   1  307.27   22.90
   3   9  -1  260.87   22.80
   3  -9  -1  305.97   22.80
   3  -9  -1  318.97   25.20
  -3   9  -1  319.27   22.70
  -4  -9  -1   87.99    6.30
   4  -9   1   78.59    6.20
  -4   9   1   84.49    6.10
  -4  -9  -1   75.69    6.20
  -4  -9  -1   82.59    6.10
  -4   9   1   79.59    6.10
  -4   9   1   67.59    6.20
  -4   9   1   87.79    6.20
   4  -9   1   78.59    8.00
  -4  -9  -1   86.59    6.30
  -4  -9   1   72.69    6.10
  -4   9  -1   74.09    6.50
  -4  -9   1   81.59    6.30
   4  -9  -1   76.59    6.20
  -4   9  -1   80.79    6.20
  -4   9  -1   75.69    6.10
   4  -9  -1   70.79    8.10
  -4   9  -1   73.89    6.20
  -4  -9   1   81.09    6.30
  -5   9   1   62.29    5.00
  -5   9   1   56.79    4.80
   5   9  -1   55.99    5.00
   5  -9   1   67.39    6.60
  -5   9   1   60.59    5.20
  -5  -9  -1   69.09    5.10
  -5   9   1   64.89    5.00
  -5   9   1   62.19    5.00
  -5  -9  -1   54.89    5.00
  -5  -9  -1   66.89    5.10
  -5  -9   1   70.69    5.20
  -5   9  -1   66.89    5.00
  -5   9  -1   63.49    5.00
   5  -9  -1   69.89    6.90
  -5  -9   1   62.69    4.90
  -5   9  -1   63.69    5.20
   5  -9  -1   65.09    5.00
  -5  -9   1   55.19    4.90
  -5  -9   1   62.59    5.10
  -6   9   1    5.60    0.80
  -6  -9  -1    6.40    1.00
  -6  -9  -1    2.30    1.10
  -6   9   1    3.60    0.90
  -6   9   1    4.60    0.90
  -6   9   1    4.00    0.90
  -6  -9  -1    3.90    0.70
  -6  -9  -1    6.10    1.10
  -6  -9   1    4.30    0.80
  -6   9  -1    5.70    1.10
  -6   9  -1    4.20    0.90
  -6  -9   1    6.50    1.10
  -6  -9   1    5.90    1.00
  -6   9  -1    6.40    1.00
  -6   9  -1    4.00    0.70
  -7   9   1  297.07   22.90
  -7   9   1  281.87   22.70
  -7   9   1  307.77   22.70
  -7   9  -1  293.87   22.70
  -7   9  -1  310.87   22.70
  -8  -9  -1    1.40    0.50
  -8  -9  -1    3.30    0.80
  -8   9   1    2.10    0.60
  -8  -9  -1    1.10    0.80
  -8   9   1    2.00    0.50
  -8   9   1    1.40    0.70
  -8   9   1    2.40    0.70
  -8  -9   1    1.10    0.40
  -8   9  -1    1.40    0.50
  -8  -9   1    2.80    0.80
  -8  -9   1    1.50    0.80
  -8   9  -1    1.80    0.70
  -8   9  -1    1.40    0.60
  -8   9  -1    2.20    0.60
  -8  -9   1    2.30    0.80
  -9   9   1   10.10    1.30
  -9  -9  -1   10.20    1.50
  -9  -9  -1   12.60    1.30
  -9   9   1   10.80    1.20
  -9   9   1   11.30    1.20
  -9   9  -1   11.20    1.20
  -9  -9   1   11.60    1.30
  -9   9  -1   11.10    1.40
  -9  -9   1    9.10    1.40
  -9   9  -1   12.70    1.20
 -10   9   1    2.90    0.50
 -10   9   1    3.10    0.60
 -10  -9  -1    3.10    0.60
 -10  -9  -1    3.80    0.60
 -10   9  -1    2.10    0.60
 -10   9  -1    3.20    0.50
 -10  -9   1    3.60    0.60
   0  10  -1    3.00    0.50
   0 -10   1    2.20    0.50
   0 -10   1    8.70    3.00
   0 -10  -1   11.10    4.80
   1  10  -1    8.20    0.90
  -1 -10  -1    9.90    1.00
  -1  10   1   10.10    0.90
   1  10  -1    8.60    0.90
   1 -10   1   15.30    4.60
   1 -10   1    9.50    0.90
   1 -10   1    8.40    1.00
   1 -10  -1    9.50    1.00
   1  10   1    9.70    1.00
  -1 -10   1    8.70    0.90
   1 -10  -1    4.70    2.30
  -1  10  -1   11.60    1.00
  -1 -10   1    9.20    1.00
   1  10   1    8.20    0.90
   2 -10   1  155.98   12.30
  -2  10   1  167.68   12.30
   2 -10   1  169.78   14.90
   2 -10  -1  169.58   15.10
   2  10   1  138.09   12.20
  -2  10  -1  175.38   12.30
   2 -10  -1  162.78   12.30
   3 -10   1  805.92   60.89
  -3 -10   1  717.23   58.29
   3 -10  -1  823.52   61.19
  -4 -10  -1   11.50    1.20
  -4  10   1   10.80    1.30
  -4  10   1   10.00    1.00
  -4 -10  -1    7.60    1.00
  -4 -10  -1    9.60    1.20
  -4  10   1    8.50    1.10
  -4  10   1    8.60    1.10
  -4 -10  -1    8.40    1.10
   4  10  -1    7.80    1.10
   4 -10   1    8.10    2.70
  -4  10   1    9.50    0.90
  -4  10  -1    9.40    1.30
  -4  10  -1    8.10    0.90
   4 -10  -1   10.70    1.20
   4  10   1    8.80    1.10
  -4 -10   1   10.00    1.20
  -4 -10   1    8.00    1.10
  -4 -10   1    9.30    1.00
  -4  10  -1   11.10    1.10
   4 -10  -1   10.00    2.80
  -4  10  -1    8.10    1.10
  -4 -10   1    9.10    1.20
  -5  10   1  211.88   16.70
   5 -10   1  236.88   18.80
  -5  10   1  227.28   16.90
   5 -10   1  217.58   16.90
  -5 -10  -1  213.38   17.50
  -5 -10  -1  236.98   16.80
  -5  10   1  223.88   17.00
  -5  10   1  220.08   16.90
  -5 -10  -1  202.88   16.90
  -5 -10  -1  232.68   17.00
  -5  10  -1  214.98   16.90
   5 -10  -1  222.58   16.90
  -5  10  -1  228.58   17.10
  -5  10  -1  228.68   16.90
   5 -10  -1  236.98   19.10
  -5 -10   1  199.08   16.90
  -5  10  -1  213.68   16.70
  -5 -10   1  230.38   17.00
  -5 -10   1  221.48   16.80
  -6  10   1    0.50    0.40
  -6 -10  -1   -0.20    0.70
  -6  10   1    0.30    0.60
  -6 -10  -1    0.80    0.50
   6  10  -1    0.50    0.50
  -6 -10  -1    0.20    0.60
  -6  10   1    0.50    0.70
  -6 -10  -1    1.20    0.70
  -6  10   1    1.20    0.60
  -6  10  -1    0.40    0.40
  -6 -10   1    0.10    0.40
  -6 -10   1    0.20    0.80
  -6  10  -1    0.70    0.60
  -6  10  -1    0.60    0.80
   6 -10  -1    1.60    0.60
  -6 -10   1    1.10    0.70
   6  10   1    0.10    0.40
  -6 -10   1    0.20    0.60
  -6  10  -1    0.40    0.60
   7  10  -1   11.30    1.40
  -7  10   1   12.30    1.50
  -7  10   1   13.90    1.70
  -7 -10  -1    9.80    1.90
  -7 -10  -1   13.80    1.60
  -7 -10  -1    9.50    1.40
  -7  10   1   11.90    1.40
  -7 -10   1   10.60    1.30
  -7 -10   1    9.80    1.80
  -7 -10   1   14.20    1.70
  -7  10  -1   14.40    1.70
   7 -10  -1   13.50    1.50
  -7  10  -1   13.40    1.50
  -7  10  -1   12.80    1.50
  -7 -10   1   14.20    1.60
  -8 -10  -1    0.80    0.50
  -8 -10  -1    0.40    0.70
  -8 -10  -1    0.90    0.40
  -8  10   1    2.20    0.60
  -8  10   1    1.20    0.40
  -8  10   1    1.30    0.60
  -8  10   1    1.70    0.70
  -8  10  -1    1.40    0.50
  -8 -10   1    1.30    0.40
  -8  10  -1    1.10    0.50
  -8  10  -1    1.50    0.70
  -8 -10   1    0.90    0.70
  -8  10  -1    2.30    0.60
  -8 -10   1    1.80    0.70
  -9  10   1   12.20    1.40
  -9  10   1   12.20    1.60
  -9 -10  -1   14.80    1.40
  -9  10   1   10.30    1.30
  -9 -10  -1   11.20    1.60
  -9  10  -1   14.40    1.30
  -9  10  -1   12.70    1.70
  -9  10  -1   12.10    1.50
  -9 -10   1   13.80    1.40
 -10 -10  -1    0.00    0.30
 -10 -10  -1    0.10    0.50
 -10  10   1   -0.20    0.30
 -10  10   1    0.00    0.40
 -10 -10   1    0.10    0.30
 -10  10  -1   -0.10    0.30
 -10  10  -1   -0.10    0.30
   0 -11   1    0.70    0.40
   0  11   1    1.00    0.40
   0 -11  -1    0.50    0.30
   0  11  -1    0.70    0.40
   0 -11  -1   -0.40    2.80
   0  11  -1    0.50    0.30
   0 -11  -1    0.70    0.40
   0 -11   1    2.50    2.90
   0 -11   1    1.20    0.40
   0  11   1    0.60    0.30
   1 -11   1 2331.07  176.08
   1 -11  -1 2232.78  175.88
  -2  11   1   43.20    3.80
  -2  11   1   52.59    3.80
  -2 -11  -1   46.20    3.80
  -2 -11  -1   54.39    3.90
   2 -11   1   48.10    3.90
  -2  11   1   52.79    3.90
   2  11  -1   44.80    3.80
  -2 -11  -1   46.70    3.90
   2 -11   1   55.59    6.80
  -2 -11   1   47.50    3.90
   2 -11  -1   53.39    7.10
   2  11   1   43.60    3.80
  -2  11  -1   47.90    3.80
  -2 -11   1   48.00    3.90
  -3 -11  -1    4.50    0.80
  -3  11   1    6.50    0.90
  -3 -11  -1    7.00    0.80
   3  11  -1    4.90    0.80
   3 -11   1    5.90    2.40
   3 -11   1    5.80    0.90
   3  11  -1    4.20    0.80
  -3  11   1    4.80    1.10
   3 -11   1    6.10    1.00
  -3  11   1    4.20    0.80
  -3  11   1    7.30    0.80
  -3 -11   1    7.90    1.00
   3 -11  -1    7.00    3.30
   3  11   1    5.60    0.80
  -3  11  -1    7.60    0.80
   3 -11  -1    5.10    0.80
  -3  11  -1    4.70    0.80
  -3  11  -1    7.50    1.00
   3  11   1    5.10    0.90
   3 -11  -1    6.30    0.80
  -3 -11   1    6.10    0.80
  -3 -11   1    4.10    0.80
   4 -11   1    9.20    1.10
   4 -11   1    8.10    2.60
  -4  11   1    7.10    1.00
  -4  11   1   11.00    1.40
  -4 -11  -1    8.30    1.10
   4  11  -1    8.00    1.10
  -4  11   1    7.60    0.90
  -4 -11  -1    7.80    1.00
  -4  11   1    9.50    1.10
  -4 -11  -1    8.00    1.00
  -4 -11   1    8.10    1.10
  -4  11  -1    8.80    1.10
   4  11   1    7.00    1.00
  -4 -11   1    7.10    1.10
  -4 -11   1    6.60    1.00
   4 -11  -1    4.60    2.50
  -4  11  -1   10.50    1.40
   4 -11  -1    8.80    1.10
  -4  11  -1    8.80    1.10
  -4 -11   1   10.00    1.00
  -4  11  -1    9.70    0.90
  -5  11   1   57.69    4.70
   5 -11   1   59.39    4.70
   5  11  -1   50.39    4.60
  -5 -11  -1   52.29    4.70
  -5  11   1   59.79    4.70
   5 -11   1   64.49    7.10
  -5 -11  -1   65.39    4.80
  -5  11  -1   57.69    4.70
  -5 -11   1   51.89    4.60
   5 -11  -1   59.29    4.70
  -5  11  -1   56.79    4.80
   5  11   1   50.29    4.60
  -5  11  -1   51.79    4.50
  -5 -11   1   61.59    4.80
   5 -11  -1   64.09    7.30
  -5 -11   1   61.79    4.70
  -5  11  -1   59.79    4.70
  -6  11   1    1.10    0.60
  -6 -11  -1    1.50    0.70
  -6 -11  -1    0.20    0.70
  -6 -11  -1    1.00    0.60
   6 -11   1    0.80    0.70
  -6  11   1    1.70    0.80
  -6  11   1    0.70    0.50
  -6  11   1    1.50    0.70
   6  11  -1    1.10    0.60
  -6 -11   1    1.30    0.70
  -6  11  -1    1.00    0.60
  -6  11  -1    1.00    0.70
  -6  11  -1    1.40    0.70
  -6  11  -1    0.50    0.50
  -6 -11   1    0.40    0.80
   6  11   1    0.50    0.50
  -6 -11   1    0.80    0.50
  -6 -11   1    1.60    0.70
   6 -11  -1    2.20    0.70
  -7  11   1  149.99   11.70
   7 -11   1  156.88   11.10
   7  11  -1  132.19   11.00
  -7  11   1  143.69   11.00
  -7  11  -1  148.29   11.10
  -7 -11   1  132.59   11.50
   7  11   1  135.59   11.00
  -7  11  -1  157.18   11.60
  -7 -11   1  122.59   10.90
  -8  11   1    0.00    0.40
  -8  11   1    0.10    0.60
  -8  11   1   -0.20    0.40
  -8 -11  -1    0.30    0.50
  -8 -11  -1   -0.10    0.60
   8  11  -1    0.00    0.50
   8  11   1    0.00    0.40
  -8  11  -1    0.20    0.50
  -8  11  -1    0.10    0.50
  -8 -11   1   -0.10    0.60
  -8  11  -1    0.20    0.50
  -8 -11   1    0.20    0.50
  -9  11   1   27.90    2.20
  -9 -11  -1   28.50    2.30
  -9 -11  -1   20.10    2.40
  -9  11   1   24.70    2.30
  -9  11   1   23.30    2.30
  -9 -11   1   25.70    2.20
  -9  11  -1   22.30    2.60
  -9  11  -1   24.50    2.20
  -9  11  -1   27.00    2.20
   0 -12  -1   32.40    8.80
   0  12  -1   18.30    1.70
   0  12  -1   19.90    1.80
   0 -12  -1   20.20    1.80
   0  12   1   19.20    1.80
   0  12   1   17.60    1.70
   0 -12   1   20.60    1.80
   0 -12   1   26.10    6.30
   0 -12  -1   20.50    1.80
   0 -12   1   18.40    1.80
   0  12   1   18.30    1.70
   0 -12   1   22.10    1.80
  -1 -12  -1  105.19    8.00
   1 -12   1  112.79    8.10
  -1  12   1  114.99    8.10
   1 -12   1  104.69    8.10
  -1  12   1   96.59    7.90
  -1 -12  -1   96.79    8.00
   1  12  -1  100.89    8.00
   1  12  -1   94.29    8.00
  -1  12   1  101.19    8.00
  -1 -12  -1  107.09    8.10
   1 -12  -1  105.99    8.00
  -1  12  -1   99.49    8.00
   1 -12  -1  106.99    8.10
   1 -12  -1  117.59   12.10
  -1  12  -1  116.49    8.10
  -1  12  -1  106.59    8.00
  -1 -12   1  104.69    8.00
   1  12   1   96.59    8.00
  -1 -12   1  111.49    8.10
   1  12   1   95.39    8.00
  -1 -12   1   94.39    8.00
   2  12  -1   22.50    2.20
   2 -12   1   30.10    2.30
  -2  12   1   23.50    2.10
  -2 -12  -1   28.40    2.20
  -2  12   1   29.50    2.30
  -2  12   1   22.60    2.10
  -2 -12  -1   24.90    2.20
   2 -12   1   24.70    5.10
  -2 -12   1   21.70    2.20
  -2 -12   1   26.90    2.30
   2 -12  -1   26.00    5.20
  -2 -12   1   23.10    2.20
   2  12   1   26.50    2.20
  -2  12  -1   27.10    2.10
  -2  12  -1   26.00    2.30
  -2  12  -1   27.10    2.20
  -2 -12   1   26.60    2.20
   2 -12  -1   23.60    2.30
   3  12  -1  261.07   21.10
   3 -12   1  287.67   21.20
  -3 -12  -1  290.47   21.20
  -3 -12  -1  279.77   21.10
   3 -12   1  290.07   21.20
  -3  12   1  291.27   21.20
   3 -12   1  299.57   24.50
   3  12  -1  260.57   21.10
  -3  12   1  272.87   21.10
  -3 -12  -1  287.77   21.20
  -3  12   1  255.57   21.10
  -3 -12   1  280.37   21.10
   3  12   1  275.07   21.10
   3 -12  -1  291.67   21.10
  -3  12  -1  279.87   21.10
  -3  12  -1  308.17   21.20
  -3  12  -1  247.68   21.10
   3 -12  -1  289.37   21.20
   3  12   1  262.27   21.10
   3 -12  -1  299.27   24.80
  -3 -12   1  265.57   21.20
  -4 -12  -1    7.40    0.90
   4  12  -1    8.20    1.10
   4 -12   1    2.80    2.80
   4 -12   1    7.90    1.10
  -4  12   1    6.20    0.80
  -4  12   1    9.30    1.10
   4  12  -1    7.10    1.00
  -4  12   1    5.90    1.20
  -4  12   1    7.70    1.30
  -4 -12  -1    6.70    1.00
   4 -12  -1    6.80    3.30
   4 -12  -1    6.90    1.00
  -4 -12   1    6.40    0.90
  -4  12  -1    8.70    0.90
  -4 -12   1    7.30    1.20
   4  12   1    5.70    0.90
  -4 -12   1    6.80    1.10
   4 -12  -1    7.70    1.00
  -4  12  -1    6.80    1.10
   4  12   1    6.70    1.00
  -4  12  -1    7.10    1.50
  -4  12  -1    6.70    1.20
   5  12  -1  167.68   14.50
  -5 -12  -1  164.28   14.50
  -5  12   1  191.68   14.70
  -5 -12  -1  206.68   14.40
  -5  12   1  181.78   14.50
  -5 -12  -1  197.98   14.60
  -5  12   1  181.88   14.50
   5 -12   1  195.98   14.60
  -5  12   1  190.68   14.30
   5 -12   1  194.48   17.00
  -5 -12   1  200.08   14.40
  -5 -12   1  171.38   14.50
   5 -12  -1  193.48   14.60
  -5  12  -1  190.78   14.50
  -5  12  -1  196.18   14.60
  -5 -12   1  189.58   14.60
   5 -12  -1  187.58   17.20
  -5  12  -1  187.78   14.30
  -5  12  -1  204.58   14.70
   6  12  -1    5.80    1.00
  -6  12   1    5.90    1.20
  -6 -12  -1    7.30    1.10
   6 -12   1    6.30    1.00
  -6  12   1    8.30    1.10
  -6  12   1    6.10    1.00
  -6 -12  -1    5.60    1.00
  -6  12   1    8.40    1.20
   6 -12  -1    7.80    1.10
  -6  12  -1    4.20    0.90
  -6  12  -1    7.30    1.10
  -6  12  -1    3.80    1.00
   6  12   1    6.30    1.00
  -6  12  -1    4.60    1.00
  -6 -12   1    4.50    0.90
  -6 -12   1    4.90    0.90
   6 -12  -1    6.20    2.70
  -7  12   1  105.69    8.90
   7 -12   1  122.19    8.80
  -7 -12  -1  120.79    8.80
  -7  12   1  111.59    8.80
  -7  12   1  123.09    8.70
  -7  12   1  104.99    8.80
   7  12  -1  101.39    8.70
  -7  12  -1  114.99    8.70
   7  12   1  100.19    8.70
  -7  12  -1  111.29    8.90
  -7 -12   1  113.79    8.80
  -7  12  -1  113.39    8.80
  -7  12  -1  109.29    8.80
  -8  12   1    0.30    0.40
   8 -12   1    0.20    0.50
   8  12  -1    0.00    0.40
  -8 -12  -1    0.10    0.40
  -8  12   1   -0.30    0.40
  -8  12   1    0.20    0.40
  -8  12   1   -0.10    0.50
  -8 -12  -1    0.10    0.60
  -8 -12  -1    0.30    0.50
  -8 -12   1    0.20    0.60
  -8  12  -1    0.40    0.50
  -8  12  -1    0.10    0.40
  -8 -12   1    0.10    0.30
  -8 -12   1    0.30    0.50
  -8  12  -1    0.00    0.50
  -8  12  -1    0.50    0.50
   8  12   1    0.60    0.50
   9  12  -1   18.40    1.50
  -9 -12  -1   13.50    1.70
  -9  12   1   16.50    1.60
  -9  12   1   14.50    1.50
  -9  12  -1   15.60    1.50
  -9 -12   1   13.90    1.70
   9 -12  -1   14.10    1.70
  -9 -12   1   18.60    1.60
  -9  12  -1   19.70    1.50
  -9  12  -1   16.20    1.60
   0 -13  -1    0.90    0.40
   0  13  -1    0.60    0.40
   0 -13  -1    0.40    0.40
   0 -13  -1    0.70    0.50
   0  13   1    0.40    0.40
   0 -13  -1   -9.10    6.10
   0 -13   1    1.00    0.50
   0 -13   1    0.80    0.40
   0 -13   1    0.30    0.40
   0  13  -1    0.50    0.40
   0  13   1    0.20    0.60
   0  13  -1    0.70    0.40
   0  13   1    0.00    0.40
   0  13   1    0.20    0.50
   1  13  -1  528.45   39.90
   1  13  -1  486.25   39.90
  -1 -13  -1  526.05   39.90
  -1  13   1  530.45   39.80
   1 -13   1  546.55   39.90
  -1  13   1  514.55   39.90
   1 -13   1  571.24   44.20
  -1 -13  -1  560.04   39.90
  -1  13  -1  533.75   39.80
   1 -13  -1  556.64   39.90
  -1 -13   1  564.84   39.90
   1  13   1  523.95   39.90
   1 -13  -1  502.05   39.90
  -1 -13   1  496.55   39.90
  -1  13  -1  521.85   39.90
  -2 -13  -1  103.59    7.40
  -2  13   1   91.79    7.30
   2  13  -1   87.39    7.50
  -2 -13  -1   95.89    7.40
   2 -13   1   94.09   11.00
   2 -13   1   99.29    7.60
  -2  13   1  107.29    7.60
   2 -13   1  105.79    7.50
   2  13  -1   87.99    7.40
  -2 -13  -1   86.49    7.50
  -2  13   1   93.09    7.40
  -2 -13   1   98.79    7.40
   2 -13  -1  103.39   11.70
  -2  13  -1  102.29    7.60
  -2  13  -1   83.69    7.40
   2 -13  -1   94.19    7.50
  -2 -13   1  101.49    7.50
   2 -13  -1   97.09    7.50
   2  13   1   96.49    7.50
  -2  13  -1   99.29    7.40
  -2 -13   1   87.29    7.50
   2  13   1   95.39    7.50
  -2  13  -1   98.39    7.40
   3  13  -1  291.67   23.90
  -3 -13  -1  306.67   24.00
  -3  13   1  298.67   23.90
   3 -13   1  320.77   24.00
   3 -13   1  326.27   27.60
  -3 -13  -1  316.57   23.90
   3 -13   1  336.37   23.90
  -3  13   1  327.97   23.80
  -3 -13  -1  318.77   23.90
  -3  13   1  329.87   24.00
   3  13  -1  305.57   23.90
  -3  13  -1  289.47   23.90
   3  13   1  300.17   23.90
   3 -13  -1  345.87   28.20
   3  13   1  288.27   23.90
  -3  13  -1  339.87   24.00
  -3  13  -1  318.87   23.80
  -3 -13   1  292.97   23.90
  -3 -13   1  310.27   24.00
   3 -13  -1  350.76   23.90
  -3 -13   1  315.07   23.90
   3 -13  -1  330.37   24.00
  -4  13   1   14.40    1.30
   4  13  -1   14.50    1.50
  -4 -13  -1   12.30    1.40
   4 -13   1   14.10    1.50
   4 -13   1   11.20    1.50
  -4 -13  -1   14.10    1.50
   4 -13   1   10.60    3.60
  -4  13   1   13.40    1.50
  -4 -13  -1   13.30    1.60
   4  13  -1   13.40    1.50
  -4  13   1   15.80    1.70
  -4  13   1   12.80    1.50
  -4  13  -1   12.30    1.90
   4 -13  -1   14.70    1.60
   4 -13  -1   15.20    1.50
   4  13   1   11.90    1.50
  -4 -13   1   11.50    1.50
  -4 -13   1   14.00    1.40
  -4  13  -1   15.50    1.60
  -4 -13   1   12.30    1.50
  -4  13  -1   12.40    1.50
  -4  13  -1   12.40    1.30
   4  13   1   12.20    1.40
   4 -13  -1   11.40    3.80
  -5  13   1    3.30    0.60
  -5 -13  -1    4.90    0.90
  -5 -13  -1    4.80    0.90
  -5  13   1    3.60    1.00
  -5  13   1    5.00    0.90
   5 -13   1    1.90    3.00
   5  13  -1    4.70    0.90
  -5 -13  -1    4.40    0.70
  -5  13   1    4.80    0.90
   5 -13   1    6.60    1.30
   5  13  -1    4.70    0.90
   5 -13  -1    4.10    3.30
   5  13   1    5.40    0.90
  -5  13  -1    4.30    0.90
  -5 -13   1    5.40    1.00
   5 -13  -1    4.40    0.90
  -5 -13   1    4.50    0.90
  -5  13  -1    3.30    0.60
  -5  13  -1    3.50    0.80
  -5 -13   1    5.00    0.70
  -5  13  -1    3.60    1.10
   6  13  -1    5.20    1.00
  -6 -13  -1    7.20    1.00
  -6  13   1    4.90    0.90
  -6  13   1    4.70    1.00
  -6  13   1    5.10    1.10
   6 -13   1    6.60    1.10
  -6  13   1    7.20    1.10
  -6  13   1    6.50    0.80
  -6 -13  -1    6.60    1.10
  -6 -13  -1    7.80    1.20
   6  13   1    5.20    0.90
  -6 -13   1    7.30    0.80
  -6  13  -1    3.60    1.00
  -6 -13   1    4.50    0.90
  -6  13  -1    6.30    1.00
  -6 -13   1    4.70    0.90
  -6  13  -1    6.30    1.10
   6 -13  -1    6.40    1.00
   6 -13  -1    4.20    3.10
  -6  13  -1    7.10    1.00
  -7 -13  -1   10.50    1.30
  -7  13   1    9.60    1.20
  -7  13   1    9.40    1.30
   7 -13   1   10.10    1.40
  -7 -13  -1    8.10    1.20
  -7  13   1    6.40    1.10
   7  13  -1   10.30    1.30
  -7  13  -1    7.40    1.20
   7  13   1   11.30    1.30
  -7 -13   1    7.90    1.20
  -7 -13   1    9.00    1.20
  -7  13  -1    9.90    1.30
   7 -13  -1   10.50    1.40
   8 -13   1    5.10    0.90
  -8  13   1    3.30    0.80
  -8  13   1    2.70    0.70
   8  13  -1    4.10    0.80
  -8 -13  -1    2.70    1.00
  -8 -13  -1    4.80    0.90
  -8  13   1    5.70    0.80
  -8  13  -1    4.80    0.80
  -8 -13   1    3.20    0.70
  -8  13  -1    4.10    0.80
   8  13   1    4.70    0.80
  -8  13  -1    4.40    0.90
  -9  13   1    7.80    1.00
   9  13  -1    7.90    1.00
  -9 -13  -1    7.40    1.20
  -9 -13  -1   11.30    1.00
  -9  13   1    9.50    1.00
   9 -13   1    7.30    1.20
  -9 -13   1   10.30    1.00
  -9  13  -1    8.80    1.10
  -9 -13   1    8.20    1.10
  -9  13  -1   10.20    1.00
  -9  13  -1   10.40    1.00
   9 -13  -1    7.00    1.10
   0 -14   1    3.50    0.70
   0  14  -1    4.30    0.70
   0  14  -1    4.60    0.70
   0  14  -1    5.40    0.80
   0 -14  -1    4.50    0.80
   0  14   1    4.70    0.80
   0 -14  -1    6.40    0.80
   0  14   1    4.20    0.80
   0 -14   1    4.60    0.80
   0 -14   1    5.10    0.80
   0 -14  -1    3.80    0.80
   0  14   1    4.60    0.60
   0  14   1    3.70    0.60
   1 -14   1  301.97   22.00
  -1  14   1  280.97   21.90
   1 -14   1  275.17   22.00
  -1  14   1  288.77   22.00
   1  14  -1  271.77   21.90
   1 -14   1  267.57   22.00
  -1 -14  -1  304.57   21.90
  -1  14   1  284.37   21.80
   1  14  -1  281.87   21.90
  -1 -14  -1  279.87   21.90
   1 -14  -1  288.17   22.00
  -1 -14   1  325.87   22.00
  -1  14  -1  289.97   21.90
   1  14   1  292.37   21.90
   1 -14  -1  321.07   27.30
  -1  14  -1  289.87   21.90
   1  14   1  255.17   21.90
  -1 -14   1  275.37   22.00
   1 -14  -1  317.87   22.00
  -1  14  -1  302.57   22.10
  -1 -14   1  306.67   21.90
   1 -14  -1  283.47   22.00
  -2  14   1   12.90    1.40
  -2  14   1   14.90    1.60
   2 -14   1   12.70    1.60
  -2 -14  -1   14.70    1.50
   2  14  -1   12.50    1.50
   2 -14   1   10.40    3.40
   2 -14   1   15.40    1.50
  -2  14   1   12.50    1.30
  -2 -14  -1   16.10    1.50
  -2 -14  -1   14.90    1.60
  -2  14   1   13.00    1.50
   2  14  -1   14.10    1.50
  -2  14  -1   15.00    1.40
  -2 -14   1   10.80    1.40
   2 -14  -1   11.80    1.50
   2 -14  -1   15.40    1.60
   2  14   1   15.80    1.50
  -2 -14   1   15.90    1.60
   2  14   1   13.80    1.50
  -2  14  -1   11.20    1.50
   2 -14  -1   17.90    5.80
  -2  14  -1   13.50    1.30
  -2 -14   1   12.40    1.40
  -2  14  -1   14.40    1.60
  -2 -14   1   12.70    1.50
  -3  14   1  228.78   17.30
  -3 -14  -1  228.98   17.30
   3  14  -1  223.88   17.20
   3  14  -1  211.68   17.20
   3 -14   1  237.28   21.40
  -3 -14  -1  211.38   17.70
  -3 -14  -1  225.58   17.50
   3 -14   1  249.38   17.30
   3 -14   1  222.98   17.30
   3 -14  -1  220.98   17.30
  -3  14  -1  234.58   17.30
   3  14   1  211.38   17.20
   3 -14  -1  232.18   21.60
  -3 -14   1  230.88   17.30
   3 -14  -1  248.68   17.30
   3  14   1  222.18   17.20
  -3 -14   1  202.68   17.50
  -3  14  -1  223.38   17.40
  -4  14   1    5.70    0.80
  -4  14   1    4.90    1.10
  -4 -14  -1    3.80    0.70
  -4  14   1    3.40    0.80
   4 -14   1    5.50    3.50
  -4 -14  -1    5.10    0.90
  -4  14   1    4.80    0.90
   4  14  -1    6.20    1.00
  -4 -14  -1    4.20    0.90
   4 -14   1    3.70    0.90
   4 -14   1    5.60    0.90
   4  14  -1    4.80    0.90
   4 -14  -1    5.40    3.80
  -4 -14   1    4.70    0.90
   4 -14  -1    6.60    1.00
   4  14   1    4.30    0.80
  -4  14  -1    5.70    0.80
   4  14   1    4.80    0.80
  -4 -14   1    4.00    0.80
  -4  14  -1    2.70    1.00
  -4 -14   1    5.00    0.80
   4 -14  -1    7.90    1.00
  -4  14  -1    6.20    1.00
  -4  14  -1    4.30    0.90
   5 -14   1   84.39    6.60
  -5 -14  -1   85.79    6.40
  -5  14   1   79.99    6.60
   5 -14   1   94.89   10.20
   5 -14   1   86.09    6.60
  -5  14   1   76.29    6.60
   5  14  -1   80.79    6.50
  -5 -14  -1   82.29    6.60
  -5 -14  -1   83.39    6.50
  -5  14   1   81.79    6.30
   5  14  -1   73.49    6.40
  -5  14   1   84.39    6.50
  -5  14  -1   77.89    6.50
   5 -14  -1   82.39    6.50
  -5 -14   1   76.89    6.50
  -5  14  -1   84.19    6.60
   5  14   1   78.69    6.50
  -5  14  -1   85.49    6.30
  -5  14  -1   74.89    6.60
   5 -14  -1   88.19    6.60
  -5 -14   1   76.79    6.50
   5 -14  -1   87.19   10.40
  -5 -14   1   86.09    6.40
   5  14   1   72.29    6.40
  -6  14   1    5.50    1.70
  -6  14   1    9.30    1.30
   6  14  -1    8.70    1.30
  -6 -14  -1    9.10    1.30
   6 -14   1    9.50    1.30
   6  14   1    9.40    1.30
  -6 -14   1    8.90    1.30
  -6  14  -1    9.30    1.30
   6 -14  -1    8.20    4.00
   6 -14  -1   11.00    1.40
  -7  14   1   28.20    2.50
  -7 -14  -1   30.40    2.60
  -7  14   1   29.30    2.50
   7 -14   1   34.10    3.10
  -7 -14  -1   22.60    2.50
   7  14  -1   25.80    2.50
  -7  14   1   23.30    2.50
  -7  14   1   24.70    2.50
  -7  14  -1   25.60    2.60
   7 -14  -1   28.50    2.70
  -7  14  -1   30.40    2.50
  -7  14  -1   27.20    2.60
  -7 -14   1   28.00    2.50
  -7 -14   1   24.00    2.50
  -7  14  -1   28.70    2.50
   7  14   1   33.60    3.00
  -8  14   1    0.70    0.70
  -8  14   1    0.90    0.50
  -8  14   1    0.90    0.50
  -8 -14  -1    0.80    0.70
   8 -14   1    0.80    0.50
  -8 -14  -1    1.80    0.60
   8  14  -1    1.40    0.60
   8 -14  -1    0.70    0.70
  -8 -14   1    0.70    0.50
   8  14   1    1.40    0.50
  -8  14  -1    0.90    0.60
  -8  14  -1    1.50    0.60
  -8 -14   1    0.40    0.70
  -8  14  -1    1.60    0.60
   9 -14   1    1.40    0.60
  -9 -14  -1    2.00    0.40
  -9 -14  -1    1.00    0.50
  -9  14   1    0.50    0.40
  -9  14   1    1.10    0.40
  -9  14  -1    0.80    0.40
   9  14   1    1.40    0.30
  -9 -14   1    2.30    0.50
  -9 -14   1    0.90    0.50
   9 -14  -1    1.50    0.60
  -9  14  -1    0.70    0.40
   0  15  -1    0.80    0.40
   0 -15   1    1.50    0.60
   0 -15  -1    0.40    0.50
   0  15  -1    0.50    0.40
   0 -15  -1    0.00    0.50
   0  15  -1    0.90    0.50
   0  15   1    0.20    0.40
   0  15   1    0.20    0.40
   0 -15   1    0.50    0.50
   0 -15  -1    1.10    0.60
   0 -15   1    0.40    0.50
   0  15   1    0.10    0.40
   1 -15   1  503.75   35.70
  -1 -15  -1  490.55   35.60
  -1 -15  -1  457.95   35.70
  -1  15   1  459.85   35.80
   1  15  -1  444.16   35.60
   1 -15   1  463.95   35.70
   1 -15   1  553.64   41.70
  -1  15   1  460.15   35.50
   1 -15   1  446.36   35.70
  -1  15   1  479.05   35.60
   1  15  -1  479.35   35.60
  -1 -15   1  499.15   35.70
   1 -15  -1  507.25   41.50
  -1  15  -1  460.25   35.80
   1 -15  -1  513.35   35.70
  -1  15  -1  473.85   35.60
   1 -15  -1  477.15   35.70
   1  15   1  478.95   35.60
  -1  15  -1  471.15   35.60
  -1 -15   1  446.56   35.70
   1 -15  -1  458.65   35.70
   1  15   1  426.26   35.60
  -2  15   1   10.40    1.00
   2  15  -1    9.40    1.60
  -2 -15  -1    8.20    1.10
   2  15  -1    8.20    1.10
  -2  15   1    6.00    1.00
   2 -15   1   14.70    6.70
  -2 -15  -1    7.50    1.20
   2 -15   1    7.70    1.20
  -2 -15  -1    7.30    1.10
  -2 -15   1    8.90    1.10
   2  15   1    6.60    1.10
  -2  15  -1    8.40    1.10
  -2 -15   1    6.30    1.10
  -2  15  -1    9.80    1.00
  -2  15  -1    7.30    1.10
   2 -15  -1    1.90    4.10
   2 -15  -1    7.90    1.10
   2  15   1    8.00    1.50
  -2 -15   1    6.70    1.40
  -2  15  -1    9.00    1.30
   3  15  -1  132.49   10.60
   3  15  -1  138.39   10.60
  -3 -15  -1  133.89   10.60
   3 -15   1  150.78   10.70
   3 -15   1  134.09   10.70
  -3 -15  -1  125.59   10.60
  -3  15   1  127.79   10.70
   3 -15   1  152.68   15.50
  -3  15   1  142.79   10.50
  -3  15   1  133.09   10.60
  -3  15  -1  141.09   10.50
   3 -15  -1  145.49   15.70
   3  15   1  140.69   10.60
  -3 -15   1  120.19   10.60
  -3  15  -1  134.99   10.60
   3 -15  -1  137.69   10.70
  -3 -15   1  144.49   10.70
   3  15   1  137.89   10.60
   3 -15  -1  153.68   10.70
  -3 -15   1  134.19   10.60
  -3  15  -1  136.39   10.80
   4  15  -1    1.20    0.60
   4 -15   1    0.90    0.70
  -4 -15  -1    2.70    0.70
  -4  15   1    0.70    0.80
   4 -15   1   -0.80    3.70
  -4 -15  -1    1.60    0.60
   4  15  -1    1.20    0.60
  -4  15   1    1.20    0.60
  -4 -15  -1    1.20    0.70
   4 -15   1    1.10    0.60
  -4  15   1    1.90    0.70
  -4  15   1    1.60    0.50
  -4  15  -1    1.80    0.70
  -4  15  -1    1.20    0.60
  -4 -15   1    1.70    0.60
   4  15   1    1.20    0.80
   4 -15  -1    4.30    3.70
   4  15   1    1.60    0.60
  -4 -15   1    0.60    0.50
   4 -15  -1    1.60    0.70
  -4  15  -1    1.40    0.50
  -4 -15   1    1.70    0.70
  -4  15  -1    0.90    0.80
   4 -15  -1    0.50    0.60
  -5  15   1   33.00    2.80
   5 -15   1   34.60    3.10
  -5 -15  -1   34.80    2.80
   5  15  -1   35.40    3.00
  -5 -15  -1   35.00    3.00
   5 -15   1   33.70    3.00
  -5  15   1   30.50    3.00
   5 -15   1   38.20    6.90
   5  15  -1   34.50    2.90
  -5  15   1   35.50    3.00
  -5 -15  -1   34.50    3.10
  -5  15   1   29.30    3.10
  -5 -15   1   32.40    3.00
   5 -15  -1   37.70    7.40
  -5  15  -1   33.90    3.10
   5  15   1   30.20    2.80
   5  15   1   35.00    3.00
  -5  15  -1   34.90    3.00
  -5  15  -1   32.10    2.70
  -5 -15   1   33.30    3.10
   5 -15  -1   33.90    3.00
   5 -15  -1   32.90    3.00
  -5 -15   1   37.10    2.90
  -5  15  -1   27.50    3.10
   6 -15   1    8.60    1.20
  -6 -15  -1    8.50    0.90
   6  15  -1    5.80    0.90
   6  15  -1    6.30    1.10
  -6  15   1    7.10    1.20
  -6  15   1    5.40    1.10
  -6 -15  -1    7.70    1.20
  -6 -15  -1    5.80    1.10
  -6  15   1    8.70    1.20
  -6  15   1    6.10    1.00
  -6  15   1    7.70    0.80
   6 -15  -1    8.50    1.20
   6 -15  -1    3.30    4.10
  -6  15  -1    8.10    0.80
  -6  15  -1    6.80    1.10
  -6 -15   1    7.70    1.10
  -6  15  -1    6.40    1.10
  -6  15  -1    7.10    1.10
  -6 -15   1    8.00    0.90
  -6 -15   1    5.80    1.10
   6  15   1    6.80    1.10
  -7  15   1   24.60    2.40
  -7 -15  -1   24.50    2.50
  -7 -15  -1   31.60    2.50
  -7  15   1   31.40    2.50
   7  15  -1   31.00    2.60
  -7  15   1   22.20    2.50
  -7  15   1   22.90    2.40
   7 -15   1   30.80    2.60
  -7 -15   1   24.60    2.40
  -7  15  -1   23.50    2.50
  -7 -15   1   29.60    2.50
  -7  15  -1   30.20    2.50
  -7  15  -1   23.70    2.40
   7  15   1   31.50    2.50
  -7  15  -1   23.90    2.50
  -8  15   1    0.10    0.40
  -8  15   1    0.50    0.50
   8  15  -1    0.40    0.50
  -8 -15  -1    0.20    0.60
  -8  15  -1    0.50    0.50
   8 -15  -1    0.10    0.60
   8  15   1    0.00    0.40
  -8  15  -1    0.20    0.80
  -8  15  -1    0.40    0.40
  -8 -15   1    0.20    0.50
   0 -16  -1   35.30    2.80
   0  16   1   30.50    2.70
   0  16   1   28.60    2.60
   0  16  -1   35.60    3.00
   0 -16   1   35.10    2.80
   0 -16   1   30.80    2.80
   0  16  -1   32.20    2.70
  -1 -16  -1   37.20    3.20
   1 -16   1   40.80    3.30
  -1 -16  -1   40.60    3.20
   1 -16   1   39.50    3.30
  -1  16   1   36.60    3.10
  -1  16   1   35.20    3.30
   1 -16   1   35.40    3.30
   1  16  -1   35.40    3.10
   1  16  -1   38.70    3.20
  -1  16   1   38.00    3.20
   1  16  -1   33.30    3.60
  -1 -16   1   38.60    3.30
   1 -16  -1   34.60    3.30
  -1 -16   1   36.60    3.20
   1 -16  -1   42.30    8.70
   1  16   1   40.20    3.50
  -1 -16   1   44.80    3.50
   1 -16  -1   32.40    3.70
  -1  16  -1   37.40    3.10
   1  16   1   38.40    3.20
   1  16   1   38.40    3.10
  -1  16  -1   39.20    3.20
   1 -16  -1   38.10    3.30
  -2 -16  -1    4.20    0.80
  -2  16   1    4.60    0.70
   2 -16   1    2.80    0.80
  -2  16   1    3.60    0.70
   2  16  -1    3.80    0.80
  -2 -16  -1    5.30    1.00
   2 -16   1    3.40    0.80
   2  16  -1    3.00    0.70
  -2 -16  -1    3.30    0.70
   2 -16   1   -4.10    4.10
  -2  16   1    3.60    0.90
   2 -16  -1    3.10    0.80
  -2  16  -1    2.80    0.80
  -2  16  -1    3.90    0.70
   2  16   1    2.70    0.70
  -2 -16   1    3.70    0.90
  -2 -16   1    2.80    0.70
   2 -16  -1    4.00    0.80
   2  16   1    4.70    0.80
  -2 -16   1    2.30    0.70
  -2  16  -1    3.20    0.70
   2 -16  -1   15.00    6.10
   3 -16   1  499.45   40.80
   3  16  -1  528.75   40.70
   3 -16   1  575.94   40.80
   3 -16   1  583.24   46.10
  -3 -16  -1  574.64   40.90
  -3  16   1  502.05   40.80
  -3 -16  -1  542.55   40.70
  -3  16  -1  511.55   40.70
   3 -16  -1  564.84   40.80
   3  16   1  529.75   40.70
  -3 -16   1  514.45   40.70
  -3  16  -1  515.45   40.80
  -3 -16   1  577.34   40.90
   3 -16  -1  565.84   46.30
   4 -16   1    0.20    0.60
   4  16  -1    1.10    0.80
  -4  16   1    0.50    0.80
  -4  16   1    0.10    0.40
  -4  16   1    0.00    0.60
   4 -16   1   -2.30    3.80
  -4 -16  -1    1.40    0.70
  -4 -16  -1    0.10    0.50
   4 -16   1    0.80    0.60
   4  16  -1    0.60    0.50
  -4 -16  -1    0.20    0.50
  -4  16   1    0.80    0.70
  -4  16  -1    0.40    0.60
  -4 -16   1    0.30    0.50
   4 -16  -1    0.60    0.60
  -4 -16   1    0.80    0.70
  -4 -16   1    0.30    0.50
   4 -16  -1    7.40    4.80
   4  16   1    0.40    0.50
  -4  16  -1    1.60    0.70
  -4  16  -1    0.30    0.80
   4 -16  -1    1.10    0.70
   4  16   1    0.90    0.80
  -4  16  -1    0.40    0.40
   5 -16   1   31.50    3.30
   5  16  -1   26.20    3.10
  -5 -16  -1   31.30    3.00
   5 -16   1   26.50    6.60
   5 -16   1   31.80    2.90
   5  16  -1   32.50    2.80
  -5  16   1   28.70    2.90
  -5 -16   1   30.70    2.90
   5 -16  -1   28.90    7.10
   5 -16  -1   33.40    2.90
   5  16   1   32.30    2.90
  -5  16  -1   30.40    2.90
   6  16  -1    4.70    0.80
   6 -16   1    4.90    1.00
  -6 -16  -1    4.10    0.90
  -6  16   1    2.50    0.80
   6  16  -1    4.80    1.00
  -6  16   1    4.50    0.60
  -6 -16  -1    5.10    0.90
  -6 -16  -1    5.20    0.70
  -6  16   1    4.60    1.00
  -6  16   1    5.20    0.90
  -6 -16   1    5.50    0.70
  -6 -16   1    5.00    1.00
  -6 -16   1    4.30    0.90
   6 -16  -1    4.50    1.00
  -6  16  -1    4.80    1.00
  -6  16  -1    3.80    0.60
  -6  16  -1    4.00    0.80
   6 -16  -1    4.40    0.90
   6  16   1    4.90    0.80
   6  16   1    5.80    1.00
  -6  16  -1    3.30    0.80
  -7 -16  -1    0.40    0.70
   7  16  -1    1.00    0.60
  -7 -16  -1    1.10    0.50
  -7  16   1    1.30    0.60
   7 -16   1    1.10    0.70
  -7  16   1    1.10    0.60
  -7 -16   1    0.80    0.50
   7  16   1    0.80    0.60
  -7  16  -1    0.70    0.60
  -7 -16   1    0.80    0.70
  -7  16  -1    1.30    0.60
  -7  16  -1    0.60    0.50
   8  16  -1    0.00    0.60
  -8 -16  -1    0.40    0.60
  -8  16   1    0.20    0.40
  -8  16   1    0.40    0.40
  -8  16  -1    0.30    0.50
  -8 -16   1    0.20    0.50
  -8  16  -1    0.20    0.40
   0 -17   1    2.30    1.00
   0  17  -1    0.00    0.50
   0 -17  -1    0.80    0.60
   0  17  -1    0.20    0.60
   0 -17   1    0.30    0.60
   0 -17   1    0.50    0.60
   0 -17  -1    0.20    0.60
   0  17   1    0.50    0.50
   0  17   1    0.40    0.60
  -1  17   1  481.55   36.50
   1  17  -1  464.85   36.60
   1 -17   1  569.84   47.70
  -1 -17  -1  474.45   36.50
   1 -17   1  458.15   36.60
   1 -17   1  471.45   36.70
  -1 -17  -1  476.65   36.60
   1  17  -1  474.15   36.50
  -1  17   1  504.05   36.50
   1  17  -1  496.95   36.50
   1 -17   1  503.95   36.60
  -1  17  -1  485.25   36.50
   1  17   1  483.85   36.50
   1 -17  -1  473.35   36.60
   1  17   1  490.65   36.50
  -1 -17   1  469.95   36.60
   1 -17  -1  508.55   36.60
  -1  17  -1  473.35   36.40
   1  17   1  470.85   36.50
  -1 -17   1  506.55   36.60
   2  17  -1    0.70    0.60
   2 -17   1    1.00    0.70
   2 -17   1    6.10    5.40
  -2 -17  -1    1.20    0.70
   2  17  -1   -0.10    0.60
   2 -17   1    0.40    0.60
  -2  17   1    0.70    0.50
  -2  17   1    1.80    0.70
  -2 -17  -1    0.80    0.60
  -2  17   1    0.20    0.50
  -2 -17  -1    1.10    0.60
   2  17   1    1.10    0.60
   2 -17  -1    0.90    0.70
  -2 -17   1    0.00    0.50
   2 -17  -1    0.70    0.70
   2  17   1    0.00    0.50
  -2 -17   1    1.20    0.60
  -2 -17   1    1.00    0.70
  -2  17  -1    1.90    0.50
  -2  17  -1    0.80    0.50
  -2  17  -1    0.60    0.60
   2 -17  -1   -3.40    6.00
  -3  17   1  108.99    9.10
   3 -17   1  113.99    9.10
   3 -17   1  125.59    9.10
  -3 -17  -1  129.09    9.20
   3  17  -1  112.29    9.00
  -3 -17  -1  111.89    9.00
  -3  17   1  114.39    8.90
   3 -17   1  127.29   15.40
   3  17  -1  107.79    9.00
   3 -17  -1  117.59    9.10
  -3 -17   1  122.59    9.20
  -3  17  -1  107.79    9.10
   3  17   1   98.99    8.90
   3 -17  -1  119.99    9.00
  -3  17  -1  115.09    8.90
   3  17   1  117.39    9.00
  -3 -17   1  111.69    9.00
   3 -17  -1  129.99   15.70
  -4 -17  -1    0.50    0.50
   4 -17   1    0.20    0.60
   4 -17   1    0.40    0.60
  -4  17   1    0.40    0.90
  -4  17   1    0.20    0.40
   4 -17   1    2.30    5.50
  -4  17   1    0.40    0.70
   4  17  -1    0.60    0.70
   4  17  -1    0.30    0.50
  -4 -17  -1    0.40    1.00
  -4  17  -1    0.10    0.70
   4  17   1   -0.10    0.70
   4 -17  -1   -2.30    5.20
  -4  17  -1    0.80    0.70
  -4  17  -1    0.30    0.40
  -4 -17   1    0.10    0.50
   4 -17  -1   -0.10    0.50
  -4 -17   1    0.30    0.90
   4 -17  -1    0.00    0.70
  -4  17  -1    0.30    1.10
   4  17   1    0.30    0.50
   5 -17   1   19.50    2.00
  -5  17   1   16.50    2.00
   5 -17   1   22.30    2.20
   5 -17   1   21.90    6.50
  -5 -17  -1   21.30    1.90
  -5  17   1   16.80    2.00
   5  17  -1   22.00    2.20
   5  17  -1   19.10    1.90
  -5  17   1   17.50    2.10
  -5  17   1   20.70    1.80
  -5 -17  -1   24.40    2.30
  -5 -17   1   21.40    1.90
   5  17   1   18.80    1.90
  -5 -17   1   21.20    2.20
   5 -17  -1   23.00    2.30
  -5  17  -1   19.50    2.20
   5  17   1   21.90    2.10
  -5  17  -1   23.20    2.10
   5 -17  -1   19.10    2.00
   5 -17  -1   15.60    6.20
  -5  17  -1   19.70    1.80
   6 -17   1    3.20    1.00
  -6 -17  -1    2.50    0.80
  -6 -17  -1    2.30    0.50
  -6 -17  -1    0.50    0.80
  -6  17   1    1.10    0.60
  -6  17   1    1.90    0.70
  -6  17   1    1.90    0.40
  -6  17   1    2.00    0.70
   6 -17   1    1.30    0.70
   6  17  -1    2.10    0.60
   6  17  -1    3.10    1.20
  -6  17  -1    1.00    0.70
   6 -17  -1    1.60    0.80
   6  17   1    1.70    0.80
  -6 -17   1    2.20    0.50
  -6 -17   1    0.70    0.70
  -6  17  -1    1.40    0.70
  -6  17  -1    2.70    0.80
  -6 -17   1    2.30    0.70
   6 -17  -1    2.50    0.70
  -6  17  -1    1.60    0.70
  -6 -17   1    2.50    0.70
  -6  17  -1    2.10    0.40
   6  17   1    2.50    0.60
   7  17  -1   10.90    1.40
  -7  17   1    9.30    1.20
  -7  17  -1   11.30    1.40
  -7  17  -1   12.10    1.20
   7  17   1    9.80    1.30
   8 -17   1    0.20    0.60
  -8 -17  -1    0.30    0.50
  -8  17   1    0.10    0.30
   8  17  -1    0.10    0.40
  -8  17  -1    0.20    0.40
   8 -17  -1   -0.20    0.60
   8  17   1    0.10    0.30
  -8 -17   1    0.30    0.50
   0  18  -1   12.70    1.40
   0 -18  -1    8.30    1.20
   0 -18   1   10.50    1.30
   0 -18  -1   11.70    1.40
   0  18   1    9.20    1.20
   0 -18   1   10.20    1.40
   0  18   1    9.50    1.20
   0  18  -1    8.70    1.10
  -1 -18  -1   19.80    2.10
   1 -18   1   20.70    2.20
   1  18  -1   21.50    2.10
   1 -18   1   21.40    2.20
   1  18  -1   21.60    2.00
   1 -18   1   21.00    2.20
   1  18  -1   23.60    1.90
  -1  18   1   20.40    2.00
  -1  18   1   19.20    1.90
  -1 -18  -1   20.50    2.10
   1  18   1   21.20    1.90
   1  18   1   22.70    2.10
   1 -18  -1   20.40    2.10
  -1  18  -1   22.60    2.00
  -1  18  -1   20.40    1.90
   1  18   1   22.40    2.00
  -1 -18   1   20.20    2.10
   1 -18  -1   21.80    2.10
  -1 -18   1   17.30    2.10
   2  18  -1    2.50    0.70
   2 -18   1    5.00    6.70
  -2 -18  -1    1.90    0.80
   2 -18   1    2.60    0.80
   2 -18   1    2.50    0.90
  -2  18   1    2.00    0.70
  -2 -18  -1    1.90    0.70
  -2  18   1    2.20    0.60
   2  18  -1    3.00    0.80
  -2  18  -1    2.70    0.70
   2 -18  -1    1.80    0.80
  -2 -18   1    2.10    0.70
   2 -18  -1    9.40    7.30
   2 -18  -1    2.70    0.90
  -2 -18   1    1.50    0.70
  -2  18  -1    2.40    0.60
   2  18   1    1.50    0.60
   2  18   1    3.30    0.80
   3 -18   1  106.39   14.10
   3 -18   1   86.69    6.60
  -3 -18  -1   78.39    6.50
   3  18  -1   82.49    6.50
  -3  18   1   85.39    6.40
   3 -18   1   79.89    6.60
  -3 -18   1   88.09    6.80
   3 -18  -1   85.29    6.70
  -3  18  -1   79.99    6.40
  -3 -18   1   82.79    6.50
   3  18   1   70.09    6.40
   3 -18  -1   84.79    6.60
   3 -18  -1   73.09   13.10
  -3  18  -1   69.49    6.70
   3  18   1   85.29    6.50
   4  18  -1    0.60    0.50
   4 -18   1    1.20    0.70
  -4  18   1    1.20    0.70
   4 -18   1    0.30    6.90
  -4  18   1    0.50    0.70
  -4  18   1    0.80    0.50
   4 -18   1    0.60    0.60
   4  18  -1    0.40    0.70
  -4 -18  -1    0.10    0.70
  -4 -18  -1    1.00    0.60
  -4 -18   1    1.10    0.70
   4 -18  -1    0.80    0.80
  -4 -18   1    0.80    0.60
   4 -18  -1    1.40    0.70
  -4  18  -1    0.80    0.60
   4  18   1    0.50    0.60
  -4  18  -1    1.30    0.50
   4 -18  -1    0.20    6.80
   4  18   1    0.70    0.50
  -4  18  -1    0.40    0.70
  -5  18   1   60.49    5.80
   5  18  -1   64.99    5.60
   5 -18   1   72.99    5.70
   5 -18   1   50.99   10.20
  -5 -18  -1   76.69    6.00
   5 -18   1   78.29    5.90
  -5  18   1   72.69    5.50
  -5 -18  -1   75.19    5.60
  -5  18  -1   62.19    5.80
   5 -18  -1   62.79   11.10
   5 -18  -1   71.79    5.80
  -5 -18   1   74.59    5.90
  -5 -18   1   73.69    5.60
   5  18   1   69.19    5.60
  -6  18   1    0.90    0.70
  -6  18   1    1.10    0.60
   6  18  -1    1.90    0.80
   6 -18   1    3.10    0.70
  -6  18   1    2.00    0.40
  -6 -18  -1    1.10    0.80
  -6 -18  -1    1.80    0.60
   6 -18   1    1.90    0.80
   6  18  -1    2.20    0.50
  -6  18  -1    2.30    0.70
  -6  18  -1    0.90    0.70
   6  18   1    2.50    0.50
  -6 -18   1    0.90    0.70
   6 -18  -1    0.80    0.60
   6  18   1    1.80    0.70
  -6 -18   1    2.20    0.50
  -7  18   1    3.80    0.70
   7  18  -1    3.00    0.70
   7 -18  -1    4.00    1.00
  -7  18  -1    2.90    0.70
  -7  18  -1    4.20    0.70
   7  18   1    3.10    0.70
   0 -19  -1   -0.10    0.50
   0  19   1    0.50    0.50
   0  19  -1   -0.50    0.50
   0 -19  -1    1.00    0.60
   0 -19   1   -0.10    0.50
   0  19   1   -0.40    0.40
   0  19  -1    0.10    0.40
   0 -19   1    0.20    0.60
  -1 -19  -1  106.69    8.40
  -1  19   1  115.89    8.30
   1 -19   1   96.29    8.40
   1  19  -1  105.79    8.40
  -1 -19  -1  104.69    8.40
   1  19  -1  108.29    8.30
  -1  19   1  108.59    8.40
   1 -19   1  109.59    8.50
   1  19   1  102.49    8.40
   1 -19  -1  105.19    8.50
  -1 -19   1  110.69    8.40
  -1  19  -1  108.99    8.20
   1 -19  -1  118.99    8.50
  -1  19  -1  102.59    8.30
   1 -19  -1  100.69    8.60
   1  19   1  104.99    8.20
  -1 -19   1  104.69    8.40
   1  19   1  104.89    8.30
  -2  19   1    0.50    0.50
   2 -19   1    2.50    7.70
   2 -19   1    1.30    0.70
   2  19  -1    0.60    0.60
   2 -19   1    0.90    0.90
  -2 -19  -1    0.80    0.70
  -2  19   1    0.70    1.60
  -2 -19  -1    1.00    0.70
   2  19  -1    0.50    0.60
  -2  19   1    1.00    0.60
   2  19   1    1.30    0.60
  -2  19  -1    0.90    0.60
  -2 -19   1    0.70    0.70
   2 -19  -1   13.90   13.80
   2  19   1    2.10    0.70
   2 -19  -1    1.10    0.70
  -2 -19   1    0.80    0.70
  -3  19   1   22.00    2.20
   3 -19   1   25.90    2.40
  -3 -19  -1   24.30    2.30
   3 -19   1    6.10    8.10
   3  19  -1   24.80    2.30
   3 -19   1   23.30    2.50
   3  19  -1   23.70    2.20
   3 -19  -1   29.70   10.60
  -3  19  -1   23.90    2.20
   3 -19  -1   23.40    2.40
   3  19   1   25.00    2.30
  -3 -19   1   23.90    2.30
   3  19   1   25.40    2.20
  -4 -19  -1    0.00    0.70
  -4 -19  -1    2.00    1.30
   4 -19   1   17.00    8.70
   4  19  -1    1.40    0.70
   4 -19   1    0.70    0.60
   4  19  -1    1.60    0.60
  -4  19   1    0.90    0.60
  -4  19   1    1.90    0.50
  -4 -19  -1    1.20    0.60
   4 -19   1    1.70    0.90
  -4  19   1    0.50    0.70
   4 -19  -1    1.30    0.70
  -4  19  -1    0.90    0.70
   4 -19  -1   12.50    8.80
   4  19   1    1.70    0.70
  -4  19  -1    0.30    0.80
  -4 -19   1    1.60    0.70
  -4  19  -1    0.50    0.50
   4  19   1    1.30    0.60
   4 -19  -1    1.10    0.80
  -4 -19   1    1.40    0.60
   5 -19   1   -1.60   13.30
  -5  19   1   16.20    1.60
   5  19  -1   18.40    1.70
   5 -19   1   17.30    1.90
  -5 -19  -1   19.30    1.70
   5  19  -1   15.60    1.90
   5 -19   1   18.00    2.10
   5  19   1   21.00    1.90
   5 -19  -1   21.00   12.90
  -5  19  -1   17.60    1.60
   5 -19  -1   16.90    1.90
  -5 -19   1   17.70    1.70
   5  19   1   17.60    1.70
  -6 -19  -1    0.20    0.70
   6  19  -1    0.20    0.40
  -6  19   1    0.60    0.30
   6  19  -1   -0.20    0.60
   6 -19   1    0.40    0.50
  -6  19  -1    0.50    0.60
   6  19   1    0.50    0.40
   6 -19  -1    0.20    0.90
  -6  19  -1    0.10    0.50
   6  19   1    0.60    0.60
  -6 -19   1    0.60    0.40
  -6 -19   1    0.10    0.70
  -7  19   1    8.30    1.00
   7  19  -1    9.40    1.10
   7 -19   1    7.80    1.30
   7  19   1    9.10    1.00
  -7  19  -1    8.90    1.10
   7 -19  -1    8.50    1.40
   0 -20   1    0.20    0.60
   0 -20  -1    0.40    0.60
   0 -20   1    0.70    0.50
   0  20  -1    0.40    0.60
   0  20   1    0.20    0.50
   0  20   1    0.00    0.50
   0 -20  -1    0.30    0.50
   0  20  -1    0.40    0.40
  -1 -20  -1   83.19    6.70
  -1 -20  -1   80.09    6.70
   1  20  -1   85.39    6.60
   1 -20   1   83.49    6.70
  -1  20   1   87.39    6.50
  -1  20   1   87.29    6.60
   1  20  -1   86.69    6.70
   1 -20   1   74.49    6.70
   1  20   1   80.79    6.60
   1  20   1   85.69    6.60
  -1 -20   1   77.69    6.60
   1 -20  -1   81.69    6.80
  -1 -20   1   82.89    6.70
  -1  20  -1   87.39    6.50
  -1  20  -1   83.19    6.60
   1 -20  -1   87.79    6.70
  -2  20   1   -0.40    0.50
   2 -20   1    0.90    0.60
   2 -20   1   15.10   11.00
   2  20  -1    0.20    0.50
   2  20  -1    0.10    0.50
  -2 -20  -1    0.00    0.50
   2  20   1    0.70    0.50
  -2  20  -1    0.40    0.90
  -2 -20   1    0.30    0.60
   2 -20  -1    0.40    0.60
   2  20   1    0.00    0.50
  -2  20  -1   -0.10    0.50
  -2 -20   1    0.30    0.60
   2 -20  -1    0.30    0.90
   3  20  -1   81.19    5.90
  -3 -20  -1   71.79    5.90
  -3  20   1   72.39    5.80
   3  20  -1   73.59    5.80
   3 -20   1   51.59   12.10
   3 -20   1   73.29    6.00
  -3 -20   1   72.79    5.90
   3 -20  -1   73.09    6.00
   3 -20  -1   48.10   12.10
   3  20   1   71.39    5.80
  -3  20  -1   74.09    5.80
   3  20   1   74.79    5.80
   4 -20   1    1.30    0.90
   4  20  -1    0.40    0.50
  -4 -20  -1    0.10    0.60
  -4 -20  -1   -0.10    0.70
   4 -20   1  -16.80   10.20
   4  20  -1    2.20    0.80
  -4  20   1    0.60    0.50
   4 -20   1    0.40    0.60
   4 -20  -1  -17.70   10.10
   4 -20  -1    1.70    0.80
   4  20   1    0.50    0.50
  -4 -20   1    0.00    0.70
   4  20   1    0.80    0.70
  -4 -20   1    0.70    0.60
  -4  20  -1    0.50    0.50
  -4  20  -1    0.20    0.70
   5 -20   1   40.40    3.70
   5  20  -1   42.60    3.70
  -5  20   1   44.40    3.50
   5  20  -1   42.00    3.60
  -5 -20  -1   43.40    3.60
  -5  20  -1   46.70    3.50
  -5  20  -1   50.89    3.80
   5  20   1   42.50    3.60
   5  20   1   43.10    3.70
   5 -20  -1   53.19    4.20
  -5 -20   1   43.20    3.60
   5 -20  -1   38.80    3.70
   6  20  -1    0.40    0.40
   6 -20   1    0.10    0.80
  -6  20   1    0.00    0.50
  -6 -20  -1    0.30    0.60
   6 -20   1    0.10    0.50
   6  20  -1    0.30    0.50
  -6 -20   1    0.00    0.60
   6  20   1    0.50    0.30
   6  20   1    0.40    0.50
  -6  20  -1   -0.20    0.40
   6 -20  -1    0.10    0.80
   6 -20  -1    0.60    0.70
  -6  20  -1    0.10    0.40
   0  21  -1    0.20    0.50
   0 -21  -1    0.00    0.60
   0  21  -1    0.10    0.50
   0 -21  -1   -0.40    0.50
   0 -21   1   -0.10    0.50
   0 -21   1   -0.40    0.50
   0  21   1    0.10    0.50
   0  21   1    0.40    0.50
   1  21  -1   79.49    6.40
  -1 -21  -1   79.59    6.50
  -1  21   1   86.59    6.40
  -1 -21  -1   75.49    6.40
   1  21  -1   82.99    6.30
   1 -21   1   75.09    6.50
  -1  21   1   82.39    6.30
   1 -21   1   82.99    6.50
   1 -21  -1   79.59    6.50
  -1  21  -1   85.09    6.30
   1 -21  -1   79.29    6.50
  -1  21  -1   78.79    6.40
   1  21   1   84.99    6.30
  -1 -21   1   76.49    6.40
   1  21   1   78.09    6.40
  -1 -21   1   78.09    6.50
   2  21  -1    2.20    0.60
  -2  21   1    2.80    0.60
  -2 -21  -1    2.70    0.80
   2 -21   1    3.60    0.90
   2 -21   1    4.50    1.70
   2  21   1    2.90    0.70
   2 -21  -1    4.00    0.90
  -2 -21   1    2.70    0.80
  -2  21  -1    2.00    0.60
  -3 -21  -1   73.79    6.30
  -3  21   1   81.89    6.20
   3 -21   1   49.20   15.80
   3  21  -1   79.79    6.20
   3 -21   1   82.39    6.40
   3  21  -1   83.39    6.30
   3  21   1   83.19    6.20
   3  21   1   80.49    6.30
   3 -21  -1   52.89   16.40
  -3 -21   1   78.19    6.40
  -3  21  -1   77.49    6.20
   3 -21  -1   81.59    6.40
   3 -21  -1   75.19    6.70
  -4 -21  -1    0.30    0.60
  -4  21   1    0.10    0.40
   4  21  -1    0.90    0.70
   4  21  -1   -0.10    0.50
   4 -21   1   -0.20    0.60
  -4 -21  -1    0.10    0.90
  -4 -21   1    0.40    0.60
  -4  21  -1    0.20    0.50
   4 -21  -1    0.70    1.00
  -4  21  -1   -0.50    1.10
  -4 -21   1   -0.10    0.70
   4  21   1    0.70    0.50
   4 -21  -1   -0.20    0.60
   5 -21   1    2.20    1.10
   5 -21   1    2.00    0.70
  -5 -21  -1    0.50    0.90
   5  21  -1    2.30    0.50
  -5  21   1    2.10    0.60
  -5  21   1    1.90    0.40
  -5 -21  -1    1.70    0.60
   5  21  -1    2.00    0.60
  -5  21  -1    2.10    0.60
   5 -21  -1    0.90    0.60
   5  21   1    2.10    0.60
   5 -21  -1    2.60    1.00
  -5  21  -1    1.00    0.60
  -5  21  -1    2.00    0.40
  -5 -21   1    0.90    0.90
   5  21   1    2.10    0.50
  -5 -21   1    1.80    0.50
   6  21  -1   -0.10    0.40
   6  21  -1   -0.20    0.30
  -6  21   1    0.00    0.40
   6 -21   1    0.60    0.80
  -6 -21  -1    0.10    0.60
   6 -21  -1   -0.20    0.60
  -6  21  -1    0.00    0.50
   6  21   1    0.20    0.40
   6  21   1   -0.40    0.30
   6 -21  -1   -0.10    0.80
  -6 -21   1   -0.10    0.50
   0 -22  -1    2.20    0.80
   0  22   1    2.10    0.60
   0 -22  -1    2.60    0.90
   0  22  -1    1.50    0.70
   0  22  -1    2.20    0.60
   0 -22   1    1.40    0.70
   0 -22   1    1.50    0.80
   1 -22   1    0.30    0.70
   1 -22   1    1.00    0.70
  -1 -22  -1    0.30    0.60
  -1  22   1    0.30    0.50
  -1  22   1    0.70    0.40
  -1 -22  -1    0.20    0.60
   1  22  -1    0.40    0.40
   1  22  -1    0.30    0.50
   1 -22  -1    1.50    0.70
   1  22   1    0.50    0.50
   1  22   1    0.40    0.50
  -1  22  -1    1.00    0.60
  -1 -22   1    0.10    0.60
  -1  22  -1    0.60    0.40
  -1 -22   1    0.40    0.60
   1 -22  -1    0.20    0.60
  -2 -22  -1    4.90    0.90
   2  22  -1    5.40    0.80
  -2  22   1    5.40    0.80
   2 -22   1    5.00    1.00
  -2 -22   1    5.50    1.00
   2  22   1    4.90    0.80
  -2  22  -1    6.90    0.90
   2 -22  -1    4.10    0.90
  -3 -22  -1   67.89    5.50
   3  22  -1   69.29    5.30
  -3  22   1   69.69    5.30
   3 -22   1   65.19    5.50
   3 -22   1   57.49    5.70
  -3 -22   1   66.69    5.50
   3 -22  -1   66.19    5.50
   3  22   1   69.99    5.30
  -3  22  -1   72.69    5.30
   4 -22   1    0.20    0.90
   4  22  -1    0.30    0.50
   4 -22   1    0.40    0.80
  -4 -22  -1    0.60    1.60
  -4 -22   1    0.30    1.00
   4 -22  -1   -0.20    0.90
   4 -22  -1    0.00    0.90
  -4  22  -1    0.30    0.80
   4  22   1    0.70    0.80
  -4 -22   1    0.10    0.90
   4  22   1    0.70    0.50
   5  22  -1   14.40    1.30
  -5  22   1   14.00    1.40
  -5 -22  -1   12.90    1.30
  -5  22   1   14.00    1.20
   5 -22   1   10.80    1.70
   5  22  -1   13.10    1.30
  -5  22  -1   12.70    1.40
   5  22   1   13.70    1.30
   5  22   1   15.20    1.30
  -5 -22   1   12.70    1.30
   5 -22  -1   11.10    1.70
  -5  22  -1   13.40    1.20
   0  23   1    0.10    0.40
   0 -23  -1    0.50    0.60
   0  23  -1    0.10    0.40
   0 -23   1    0.00    0.60
   0 -23   1   -0.30    0.60
   0  23  -1    0.10    0.50
   0 -23  -1   -0.10    0.60
   0  23   1    0.10    0.50
   1  23  -1   50.49    3.60
  -1  23   1   45.70    3.60
   1  23  -1   41.80    3.80
  -1 -23  -1   42.70    3.70
   1 -23   1   40.60    3.70
   1 -23   1   34.80    4.20
   1 -23  -1   43.80    4.40
  -1  23  -1   40.00    3.70
  -1 -23   1   43.70    3.80
   1  23   1   47.40    3.90
   1  23   1   49.50    3.60
  -1  23  -1   43.70    3.60
   1 -23  -1   38.90    3.70
  -2  23   1    0.70    0.50
  -2 -23  -1    0.50    0.60
   2 -23   1    0.70    0.70
   2  23  -1    0.20    0.40
  -2 -23   1    0.70    0.60
   2 -23  -1    0.40    0.60
   2  23   1   -0.20    0.50
  -2  23  -1    0.70    0.50
   3 -23   1    7.40    1.30
   3  23  -1    4.70    1.10
  -3  23   1    4.70    0.90
  -3 -23  -1    5.00    1.60
   3 -23  -1    3.40    1.20
  -3 -23   1    4.90    1.30
  -3 -23   1    2.00    1.30
  -3  23  -1    4.30    0.70
   3  23   1    4.60    0.80
   4  23  -1    0.70    0.40
   4 -23   1    0.80    0.60
  -4  23   1    0.70    0.40
  -4 -23  -1    0.00    0.70
  -4 -23  -1    1.00    0.60
  -4  23  -1    0.30    0.40
  -4 -23   1    1.00    0.60
   4 -23  -1    0.30    0.60
  -4  23  -1    0.40    0.50
   4  23   1    1.00    0.40
  -4 -23   1    0.20    0.70
   0  24   1    0.50    0.50
   0  24  -1    0.60    0.40
   0 -24   1    0.40    0.60
   0  24  -1    0.40    0.50
   0 -24   1    0.90    0.70
   0  24   1    0.40    0.40
   0 -24  -1    0.20    0.60
   1  24  -1    1.00    0.40
  -1  24   1    0.80    0.50
  -1 -24  -1    0.60    0.60
   1 -24   1    0.30    0.60
   1  24  -1    1.50    0.50
   1 -24   1    1.40    0.70
  -1  24  -1    0.50    0.50
   1  24   1    0.60    0.50
   1 -24  -1    1.50    0.80
  -1 -24   1    0.60    0.60
   1 -24  -1    1.90    0.70
   1  24   1    1.30    0.50
   2 -24   1    0.00    0.60
  -2 -24  -1    0.60    0.60
   2  24  -1    0.60    0.40
  -2  24   1    0.30    0.40
   2 -24  -1   -0.10    0.60
  -2 -24   1    0.50    0.60
  -2  24  -1    0.00    0.40
   2  24   1    0.40    0.40
   3 -24   1    2.80    0.80
  -3 -24  -1    4.90    0.80
   3  24  -1    5.80    0.70
  -3  24   1    4.60    0.70
   3  24   1    5.60    0.70
  -3  24  -1    5.70    0.70
  -3 -24   1    4.90    0.90
   0  25   1    0.20    0.30
   0 -25  -1   -0.10    0.70
   0  25   1    0.20    0.40
   0 -25  -1    0.20    0.60
   0 -25   1    0.10    0.50
   0  25  -1    0.10    0.40
  -1  25   1   13.10    1.20
   1  25  -1   12.50    1.10
   1  25  -1   11.20    1.20
   1 -25   1    9.30    1.30
  -1 -25  -1   11.90    1.40
   1 -25   1   10.20    1.70
   1  25   1   14.30    1.20
  -1 -25   1   10.40    1.40
   1  25   1   13.20    1.30
   1 -25  -1   11.00    1.50
   1 -25  -1    9.50    1.50
  -1  25  -1   13.30    1.20
  -2  25   1    0.20    0.40
  -2  25  -1    0.50    0.40
   0   0   2 4172.68  312.67
  -1   0   2   92.29    8.40
   1   0   2  107.59    7.90
   2   0  -2  324.17   25.20
  -4   0   2   62.49    4.90
  -5   0  -2   19.80    1.60
  -5   0  -2   21.00    1.80
  -5   0   2   17.50    1.90
  -5   0   2   19.70    2.00
  -5   0  -2   18.90    2.00
  -5   0   2   20.60    1.80
  -6   0   2    3.40    0.90
  -6   0   2    4.20    0.90
  -6   0   2    4.50    1.10
  -6   0  -2    3.90    0.80
  -6   0  -2    2.40    0.50
  -6   0  -2    3.60    1.00
  -6   0   2    4.30    0.80
  -6   0  -2    3.00    0.60
  -6   0  -2    3.60    1.00
  -6   0  -2    2.90    0.70
  -7   0   2    9.00    1.30
  -7   0  -2   10.20    1.20
  -7   0  -2   10.10    1.50
  -7   0  -2    8.20    1.00
  -7   0  -2   10.10    1.60
  -7   0  -2   10.80    1.30
  -7   0   2   11.60    1.50
  -7   0   2    8.80    1.20
  -7   0   2   11.70    2.50
  -8   0  -2    0.70    0.70
  -8   0   2    0.50    0.70
  -8   0  -2    1.00    0.30
  -8   0  -2    0.50    0.70
  -8   0   2    0.70    0.60
  -8   0   2    1.20    0.60
  -8   0  -2    0.50    0.50
  -8   0  -2    0.30    0.50
  -8   0   2    0.60    0.60
  -9   0  -2    1.40    0.70
  -9   0  -2    1.30    0.70
  -9   0   2    1.40    0.60
  -9   0  -2    1.10    0.50
  -9   0  -2    0.60    0.40
  -9   0   2    1.40    0.80
  -9   0   2    0.70    0.50
 -10   0   2    2.10    0.80
 -10   0   2    0.80    0.40
 -10   0  -2    0.80    0.50
 -10   0  -2    2.20    0.70
 -10   0  -2    1.30    0.80
   0   1   2    2.90    0.20
   0   1  -2    2.30    0.30
   0   1   2    1.80    0.60
   0  -1   2    2.20    0.70
   0  -1  -2    2.60    0.20
   1  -1   2  177.68   13.20
  -1   1   2  164.08   13.40
   2   1  -2  982.00   67.39
   2  -1  -2  797.82   67.39
  -3   1   2    6.90    0.70
   3   1  -2    5.00    1.40
  -3  -1  -2    6.10    0.70
  -3  -1  -2    7.60    0.60
   3  -1  -2    6.90    1.60
  -3  -1   2    7.20    0.70
  -3   1  -2    6.60    0.60
  -3   1  -2    5.60    0.70
  -3   1  -2    7.70    0.60
   4   1  -2 1631.34  124.79
   4  -1  -2 1701.83  124.89
   4  -1  -2 1648.34  124.79
  -5   1   2   31.00    2.80
  -5   1   2   35.00    2.70
  -5  -1  -2   28.00    2.60
  -5  -1  -2   30.80    2.90
  -5  -1  -2   33.60    2.70
  -5   1   2   35.80    2.90
  -5  -1   2   37.10    2.80
  -5  -1   2   28.60    2.80
  -5   1  -2   32.10    2.70
  -5   1  -2   29.70    2.90
  -5  -1   2   36.40    3.00
  -6   1   2   35.20    2.90
  -6  -1  -2   33.50    2.90
  -6   1   2   29.40    3.00
  -6   1   2   34.50    3.10
  -6  -1  -2   35.80    3.10
  -6  -1  -2   33.50    2.80
  -6   1   2   31.00    2.90
  -6  -1   2   34.60    2.90
  -6   1  -2   29.70    2.80
  -6   1  -2   30.80    3.20
  -6   1  -2   34.70    2.90
  -6  -1   2   34.70    3.10
  -6  -1   2   30.80    2.90
  -6  -1   2   34.60    3.20
  -6   1  -2   34.20    2.80
  -6   1  -2   34.90    3.10
  -7   1   2    0.90    0.60
  -7  -1  -2    1.00    0.90
  -7   1   2    0.30    0.60
  -7  -1  -2    1.00    0.40
  -7   1   2    0.50    0.60
  -7  -1  -2    0.50    0.50
  -7  -1  -2    0.60    0.70
  -7  -1  -2    0.50    0.50
  -7  -1   2    0.80    1.20
  -7  -1   2    0.20    0.50
  -7   1  -2    0.20    1.00
  -7   1  -2    0.60    0.70
  -7   1  -2    0.30    0.30
  -7  -1   2    0.50    0.70
  -7   1  -2    1.30    0.60
  -7   1  -2    0.80    0.50
  -7   1  -2    1.10    0.80
  -7  -1   2    0.80    0.70
  -8  -1  -2    2.20    0.70
  -8  -1  -2    2.70    0.90
  -8  -1  -2    1.30    0.60
  -8  -1  -2    1.90    0.40
  -8   1   2    2.00    0.70
  -8   1   2    1.60    0.70
  -8  -1  -2    1.90    0.80
  -8   1   2    1.80    0.70
  -8   1   2    2.70    0.90
  -8   1  -2    2.00    0.60
  -8   1  -2    2.70    1.00
  -8   1  -2    2.10    0.80
  -8   1  -2    0.40    0.50
  -8   1  -2    1.10    0.60
  -8  -1   2    2.20    0.80
  -8  -1   2    1.40    0.60
  -8  -1   2    2.20    0.80
  -8  -1   2    2.50    0.90
  -9  -1  -2   10.60    1.30
  -9  -1  -2   10.10    1.50
  -9  -1  -2   11.20    1.50
  -9   1   2    9.50    1.30
  -9   1   2   10.10    1.40
  -9  -1   2   11.60    1.60
  -9   1  -2   10.90    1.50
  -9  -1   2    9.30    1.30
  -9   1  -2   11.10    1.30
  -9   1  -2   10.60    1.50
  -9  -1   2   10.70    1.40
 -10  -1  -2    7.40    1.00
 -10  -1  -2    8.20    1.20
 -10   1   2    5.40    0.90
 -10  -1  -2    8.20    1.30
 -10   1   2   11.10    1.30
 -10   1  -2    7.00    1.50
 -10  -1   2    7.80    1.00
 -10   1  -2    9.30    1.30
 -10   1  -2    7.90    1.10
   0  -2  -2  846.32   62.09
   0  -2   2  792.02   61.89
   1  -2   2  103.79    7.90
  -1  -2   2   91.29    8.10
   2  -2   2  323.67   23.50
   2   2  -2  294.57   23.80
   2  -2  -2  301.07   23.80
   3   2  -2  540.05   40.90
   3  -2  -2  481.95   41.00
   3  -2  -2  578.04   40.90
  -4   2   2   85.79    6.50
  -4  -2  -2   86.29    6.50
  -4  -2   2   86.49    6.50
  -4   2  -2   86.09    6.50
   4  -2  -2   75.19    7.20
  -4   2  -2   81.29    6.40
  -5   2   2   47.60    3.60
  -5   2   2   40.70    3.60
  -5  -2  -2   40.40    3.80
  -5  -2  -2   42.90    3.50
  -5  -2  -2   39.60    4.00
  -5   2   2   44.60    3.70
  -5  -2  -2   46.40    3.60
  -5  -2   2   48.70    3.60
  -5  -2   2   40.30    3.70
  -5  -2   2   46.00    3.80
  -5   2  -2   42.00    3.90
  -5   2  -2   42.30    3.70
  -5   2  -2   44.80    3.50
  -6  -2  -2   97.09    7.80
  -6   2   2   89.49    7.90
  -6  -2  -2  102.09    8.20
  -6   2   2   99.09    8.10
  -6  -2  -2  107.79    7.90
  -6  -2  -2   99.09    7.90
  -6   2   2  103.89    7.90
  -6   2   2  109.19    7.60
  -6   2   2  102.39    8.10
  -6   2  -2  103.49    7.70
  -6  -2   2  110.09    8.00
  -6   2  -2   96.19    7.90
  -6   2  -2  100.99    7.80
  -6  -2   2   90.59    7.60
  -6   2  -2   97.39    8.20
  -6  -2   2   89.99    8.00
  -6   2  -2  102.09    8.10
  -6   2  -2  104.69    7.90
  -6  -2   2  109.49    8.10
  -7  -2  -2   -0.20    0.40
  -7  -2  -2    0.70    0.60
  -7   2   2   -0.30    0.50
  -7  -2  -2    0.40    0.30
  -7   2   2    0.10    0.60
  -7   2   2    0.10    0.60
  -7   2   2    0.40    0.80
  -7  -2  -2    0.20    0.80
  -7  -2  -2    0.40    0.70
  -7  -2   2   -0.30    0.60
  -7   2  -2    0.60    0.50
  -7  -2   2    0.10    0.70
  -7   2  -2    0.20    0.40
  -7   2  -2    0.60    0.60
  -7   2  -2    0.30    0.30
  -7   2  -2    0.30    0.70
  -7  -2   2    0.50    0.60
  -7  -2   2    0.30    0.50
  -7   2  -2    2.00    0.80
  -8  -2  -2   18.10    1.90
  -8   2   2   19.20    2.00
  -8  -2  -2   17.90    2.10
  -8  -2  -2   17.60    2.20
  -8   2   2   14.70    1.80
  -8   2   2   17.40    2.00
  -8  -2  -2   19.90    1.90
  -8   2   2   16.90    1.90
  -8   2  -2   19.40    2.10
  -8  -2   2   16.70    1.90
  -8  -2   2   15.70    2.00
  -8  -2   2   18.10    2.10
  -8   2  -2   16.10    1.80
  -8  -2   2   17.50    1.90
  -8   2  -2   17.50    2.00
  -8   2  -2   14.60    1.70
  -8   2  -2   17.10    1.80
  -9   2   2    8.50    1.30
  -9   2   2    5.80    1.00
  -9   2   2    5.40    1.00
  -9  -2  -2   10.30    1.50
  -9  -2  -2    9.40    1.20
  -9  -2  -2    8.60    1.40
  -9   2  -2    8.50    1.30
  -9  -2   2    8.90    1.60
  -9  -2   2    5.60    1.00
  -9  -2   2   10.00    1.50
  -9   2  -2    8.60    1.30
  -9   2  -2    8.80    1.20
 -10   2   2   11.70    1.40
 -10  -2  -2   12.80    1.30
 -10  -2  -2   10.80    1.80
 -10   2   2    9.30    1.20
 -10  -2   2   11.20    1.20
 -10   2  -2    9.20    1.30
   0  -3   2    2.40    0.30
   0   3   2    2.90    0.30
   0  -3   2    3.30    1.00
   0   3  -2    3.30    0.30
   0  -3   2    2.90    0.30
   0  -3  -2    3.50    1.00
  -1  -3  -2    0.40    0.20
  -1   3   2    0.80    0.20
   1  -3   2    0.70    0.60
   1   3   2    0.50    0.90
   1  -3  -2    0.90    0.70
  -1   3  -2    0.60    0.10
   1  -3  -2    0.40    0.10
  -1  -3   2   -1.30    1.00
  -1  -3   2    0.40    0.10
   2  -3   2 6075.79  437.96
   2   3  -2 5620.34  438.26
   2  -3  -2 6109.49  438.36
   2  -3  -2 5569.54  438.06
   3   3  -2  115.09   11.00
   3  -3   2  134.69   10.50
  -3  -3   2  146.59   10.00
   3  -3  -2  128.09   11.20
   3  -3  -2  130.99   11.00
   4   3  -2  402.46   30.20
   4  -3  -2  406.36   30.20
   4  -3  -2  361.66   30.50
  -5   3   2   13.40    1.50
  -5  -3  -2   14.40    1.50
  -5   3   2   15.00    1.40
  -5  -3  -2   15.90    1.30
  -5   3   2   15.50    1.20
  -5   3   2   13.30    1.60
  -5  -3  -2   14.20    1.40
  -5  -3  -2   15.20    1.70
  -5   3  -2   14.80    1.20
  -5   3  -2   13.70    1.60
  -5   3  -2   15.80    1.60
  -5   3  -2   12.50    1.40
  -5  -3   2   12.40    1.50
  -5   3  -2   14.80    1.40
  -5  -3   2   12.70    1.60
  -5  -3   2   12.70    1.20
  -5  -3   2   14.20    1.50
  -6   3   2   63.79    5.40
  -6  -3  -2   66.59    5.50
  -6   3   2   69.49    5.20
  -6   3   2   65.09    5.40
  -6  -3  -2   62.79    5.10
  -6   3   2   61.79    5.00
  -6  -3  -2   67.69    5.20
  -6   3   2   60.69    5.20
  -6  -3  -2   67.19    5.30
  -6   3  -2   65.39    5.30
  -6   3  -2   67.69    5.20
  -6  -3   2   62.89    5.40
  -6   3  -2   67.19    5.50
  -6   3  -2   65.19    5.10
  -6  -3   2   60.59    5.30
  -6   3  -2   66.49    5.40
  -6  -3   2   69.39    5.30
  -6   3  -2   58.19    5.10
  -7  -3  -2    4.00    1.10
  -7   3   2    6.00    1.20
  -7  -3  -2    3.90    0.90
  -7   3   2    4.70    1.00
  -7  -3  -2    4.00    0.80
  -7   3   2    5.60    1.10
  -7  -3  -2    4.40    1.20
  -7   3   2    7.00    1.10
  -7   3   2    3.90    0.50
  -7  -3  -2    4.10    0.70
  -7  -3   2    5.40    1.10
  -7   3  -2    4.40    0.80
  -7  -3   2    6.30    1.30
  -7   3  -2    5.50    1.00
  -7   3  -2    4.70    1.10
  -7   3  -2    4.70    0.80
  -7  -3   2    4.40    1.10
  -7   3  -2    4.00    0.70
  -7   3  -2    4.90    1.00
  -7  -3   2    5.50    1.00
  -8  -3  -2    3.80    0.60
  -8  -3  -2    5.40    1.30
  -8  -3  -2    4.60    0.90
  -8  -3  -2    6.50    1.30
  -8   3   2    4.40    1.00
  -8   3   2    4.80    0.90
  -8  -3  -2    5.90    1.00
  -8   3   2    4.50    1.00
  -8   3   2    6.60    1.20
  -8  -3   2    5.20    1.00
  -8   3  -2    3.00    0.60
  -8   3  -2    7.00    1.30
  -8  -3   2    4.70    1.10
  -8  -3   2    7.10    1.40
  -8   3  -2    3.90    0.80
  -8   3  -2    5.20    0.90
  -8  -3   2    6.50    1.10
  -8   3  -2    5.60    1.20
  -8   3  -2    4.40    0.80
  -9  -3  -2    8.40    1.40
  -9  -3  -2    4.90    1.10
  -9   3   2    4.10    0.80
  -9   3   2    4.50    0.90
  -9  -3  -2    6.50    1.00
  -9  -3  -2    6.20    0.90
  -9   3   2    7.90    1.20
  -9   3  -2    5.90    1.10
  -9  -3   2    6.50    1.10
  -9   3  -2    6.70    1.20
  -9   3  -2    5.70    0.90
  -9  -3   2    3.80    0.80
  -9  -3   2    6.50    1.20
  -9  -3   2    4.70    0.90
 -10   3   2    1.80    0.60
 -10   3   2    0.70    0.40
 -10  -3  -2    2.00    0.70
 -10  -3  -2    2.50    0.90
 -10  -3   2    1.60    0.50
 -10   3  -2    1.60    0.50
 -10   3  -2    1.70    0.60
   0  -4  -2   96.09    8.30
   0  -4   2   92.29    8.10
   1  -4   2  182.78   14.50
  -1  -4  -2  174.78   14.70
  -1  -4   2  184.78   14.80
   2  -4   2  284.37   21.40
   2   4  -2  251.17   21.80
  -2  -4   2  274.97   20.60
   2  -4  -2  287.57   21.80
   2   4   2  268.57   21.50
  -3   4   2   34.00    2.70
   3   4  -2   28.70    4.00
  -3  -4  -2   36.70    2.80
  -3   4   2   37.60    2.70
   3  -4   2   39.10    3.50
  -3  -4  -2   33.10    2.80
   3  -4  -2   36.50    3.80
  -3   4  -2   36.00    2.70
  -3   4  -2   30.40    2.70
  -3  -4   2   36.50    2.80
   3  -4  -2   29.60    3.90
  -4  -4  -2   18.70    1.70
   4   4  -2   14.20    2.60
  -4   4   2   21.20    1.50
  -4  -4  -2   20.60    1.60
  -4   4   2   19.40    1.60
   4  -4  -2   16.80    3.20
  -4  -4   2   18.50    1.70
  -4   4  -2   17.50    1.60
  -4   4  -2   17.30    1.60
  -5   4   2   73.89    5.90
  -5  -4  -2   62.89    6.00
  -5   4   2   72.19    5.90
  -5  -4  -2   75.29    5.70
  -5  -4  -2   72.49    5.80
  -5   4   2   73.09    5.80
  -5  -4  -2   74.89    5.80
  -5   4  -2   71.59    6.10
  -5   4  -2   68.99    5.80
  -5   4  -2   79.29    5.70
  -5   4  -2   68.39    5.70
  -5   4  -2   78.39    6.10
  -5   4  -2   73.99    5.70
  -5  -4   2   78.79    5.80
  -5  -4   2   73.69    6.10
  -6   4   2  136.39   10.60
  -6  -4  -2  148.09   10.70
  -6   4   2  133.49   10.60
  -6  -4  -2  148.99   10.70
  -6   4   2  138.49   10.80
  -6  -4  -2  136.19   10.50
  -6   4   2  119.89   10.60
  -6   4   2  136.29   10.80
  -6   4   2  142.29   10.40
  -6  -4  -2  134.89   10.90
  -6  -4   2  128.49   10.70
  -6   4  -2  130.79   10.60
  -6   4  -2  121.89   10.60
  -6   4  -2  139.59   10.80
  -6   4  -2  149.79   10.50
  -6  -4   2  143.39   10.70
  -6   4  -2  143.19   11.00
  -6   4  -2  138.39   10.60
  -6  -4   2  140.59   10.90
  -7   4   2   32.70    2.90
  -7   4   2   33.20    2.80
  -7  -4  -2   25.20    3.10
  -7   4   2   32.80    3.00
  -7  -4  -2   30.10    3.10
  -7   4   2   29.70    2.50
  -7  -4  -2   35.50    2.90
  -7   4   2   31.60    2.60
  -7   4   2   28.60    2.80
  -7  -4  -2   33.80    2.80
  -7  -4   2   31.70    2.90
  -7   4  -2   30.40    2.90
  -7  -4   2   29.50    2.80
  -7   4  -2   31.80    2.70
  -7  -4   2   32.80    3.10
  -7   4  -2   29.30    2.80
  -7   4  -2   32.20    3.10
  -7   4  -2   33.00    2.70
  -7  -4   2   25.10    3.00
  -7   4  -2   27.70    2.60
  -8   4   2  110.69    9.00
  -8  -4  -2  118.69    9.20
  -8  -4  -2  104.69    9.30
  -8   4   2  116.39    9.10
  -8   4   2   98.99    8.90
  -8  -4   2  112.19    9.00
  -8   4  -2  113.89    9.10
  -8  -4   2  108.09    9.00
  -8   4  -2  124.09    9.20
  -8  -4   2  122.69    9.20
  -8   4  -2  114.39    8.90
  -9  -4  -2    1.00    0.50
  -9   4   2    1.70    0.70
  -9  -4  -2    3.20    0.70
  -9  -4  -2    3.40    1.00
  -9  -4  -2    4.50    1.10
  -9   4   2    2.50    0.70
  -9  -4   2    3.60    0.90
  -9  -4   2    1.70    0.60
  -9   4  -2    2.70    0.70
  -9   4  -2    2.50    0.80
  -9   4  -2    1.20    0.50
  -9   4  -2    2.70    0.80
  -9  -4   2    2.50    0.70
 -10   4   2   18.50    1.90
 -10  -4  -2   17.20    1.80
 -10   4   2   19.90    2.00
 -10   4  -2   19.00    1.70
 -10  -4   2   18.40    1.70
 -10   4  -2   15.60    1.80
   0  -5   2    3.40    1.30
   0   5   2    2.00    0.40
   0  -5  -2    3.10    1.50
   1  -5   2 1214.88   96.49
  -1  -5  -2 1299.17   97.39
   1  -5  -2 1345.07   96.99
  -1  -5   2 1242.38   96.69
   2   5  -2  439.36   37.20
   2  -5   2  481.45   36.80
   2   5   2  476.35   36.90
   2  -5  -2  506.35   37.20
   3  -5   2    4.40    1.20
  -3   5   2    1.10    0.30
   3   5  -2   -2.50    1.40
  -3  -5  -2    1.00    0.30
  -3  -5   2    1.50    0.40
  -3   5  -2    0.60    0.20
   3  -5  -2    0.40    1.00
   4  -5   2  902.01   64.49
   4   5  -2  806.12   64.89
   4  -5   2  881.41   64.39
   4  -5  -2  816.82   65.69
   4  -5  -2  832.42   64.89
   5   5  -2   51.09    4.90
  -5   5   2   49.10    4.20
  -5   5   2   60.89    4.50
  -5   5   2   53.89    4.30
  -5  -5  -2   54.19    4.20
  -5   5   2   53.99    4.20
  -5  -5  -2   54.59    4.30
  -5   5  -2   53.19    4.40
  -5   5  -2   59.09    4.20
  -5  -5   2   46.80    4.40
  -5  -5   2   54.89    4.40
  -5   5  -2   45.80    4.30
   5  -5  -2   52.49    5.00
  -5   5  -2   48.50    4.20
  -5  -5   2   54.99    4.50
  -6  -5  -2   84.09    7.60
  -6  -5  -2  100.59    7.50
  -6   5   2   91.89    7.30
  -6   5   2  101.79    7.50
  -6   5   2   93.79    7.60
  -6   5   2   93.09    7.40
  -6  -5  -2   94.29    7.40
  -6   5   2   92.49    7.20
  -6   5   2  100.59    7.40
  -6  -5   2   83.49    7.40
  -6   5  -2   92.19    7.50
  -6   5  -2   96.99    7.20
  -6   5  -2   86.99    7.30
  -6   5  -2   98.59    7.70
  -6   5  -2   93.59    7.30
  -6  -5   2   93.89    7.60
  -6   5  -2   87.89    7.40
  -6  -5   2   95.59    7.50
  -7  -5  -2    1.80    1.10
  -7   5   2    2.20    0.60
  -7  -5  -2    2.90    1.10
  -7  -5  -2    1.70    0.70
  -7  -5  -2    3.10    0.80
  -7   5   2    3.00    0.80
  -7   5   2    2.30    0.40
  -7   5   2    2.90    0.80
  -7   5   2    3.10    0.90
  -7   5   2    3.10    0.90
  -7  -5  -2    1.80    0.50
  -7   5  -2    2.30    0.70
  -7  -5   2    2.00    0.40
  -7  -5   2    2.50    0.80
  -7  -5   2    2.00    0.70
  -7   5  -2    2.70    1.00
  -7   5  -2    2.10    0.80
  -7   5  -2    2.90    0.70
  -7   5  -2    2.20    0.50
  -7  -5   2    1.90    1.00
  -7  -5   2    3.30    1.20
  -7   5  -2    1.70    0.60
  -8   5   2    2.80    1.10
  -8  -5  -2    2.50    1.00
  -8   5   2    2.30    0.80
  -8   5   2    1.70    0.70
  -8  -5  -2    2.40    0.70
  -8   5   2    2.20    0.60
  -8  -5  -2    1.40    0.90
  -8  -5  -2    2.10    1.00
  -8  -5   2    1.00    1.00
  -8   5  -2    2.10    0.60
  -8   5  -2    2.50    0.90
  -8  -5   2    3.30    0.90
  -8   5  -2    2.60    0.90
  -8  -5   2    2.80    1.00
  -8   5  -2    2.00    0.70
  -8  -5   2    2.50    1.20
  -9   5   2   14.00    1.60
  -9  -5  -2   13.80    1.80
  -9  -5  -2   16.80    1.50
  -9   5   2   11.10    1.40
  -9   5  -2   13.70    1.50
  -9  -5   2   12.90    1.60
  -9   5  -2   13.10    1.60
  -9  -5   2   14.20    1.50
  -9   5  -2   12.40    1.40
  -9  -5   2   13.90    1.70
 -10   5   2    8.50    1.20
 -10  -5  -2    9.80    1.20
 -10  -5  -2    9.80    1.00
 -10   5   2    7.80    1.10
 -10   5  -2    8.40    1.30
 -10   5  -2    9.30    1.00
   0  -6  -2 1577.34  120.99
   0  -6   2 1608.94  120.79
  -1  -6  -2 1971.60  155.78
   1  -6   2 2032.30  155.48
  -1  -6   2 2067.59  155.68
   1  -6  -2 2163.38  155.88
   2  -6   2  138.19   12.30
   2  -6  -2  158.78   12.90
   3  -6   2   23.00    3.00
  -3   6   2   24.70    2.00
  -3  -6  -2   27.10    2.10
  -3  -6  -2   21.70    2.00
  -3   6   2   28.30    2.20
  -3  -6   2   25.10    2.00
   3  -6  -2   22.80    3.30
  -3   6  -2   23.70    1.90
  -3   6  -2   24.30    2.00
  -3  -6   2   23.10    2.10
  -4   6   2   36.40    2.70
   4  -6   2   29.10    3.80
   4  -6   2   29.20    3.60
  -4  -6  -2   33.30    2.70
  -4  -6  -2   32.30    2.70
  -4  -6   2   33.00    2.80
   4  -6  -2   26.60    3.80
  -4   6  -2   33.70    2.60
  -4   6  -2   32.20    2.60
   5   6  -2    7.00    2.00
  -5   6   2   10.70    1.00
  -5   6   2    9.30    1.10
  -5  -6  -2    8.50    1.10
  -5  -6  -2    9.00    1.00
  -5  -6  -2    8.90    1.20
  -5  -6  -2    8.20    1.40
  -5   6   2   10.20    1.20
  -5   6   2    8.90    1.30
  -5   6   2    9.10    1.20
  -5   6   2    8.80    1.30
  -5  -6   2    9.50    1.20
  -5   6  -2    9.00    1.00
   5  -6  -2    6.80    1.80
  -5   6  -2    8.90    1.40
  -5   6  -2    8.50    1.00
  -5   6  -2    9.50    1.30
  -5  -6   2    9.50    1.20
  -5  -6   2   12.80    1.60
   5  -6  -2    6.60    3.10
  -5  -6   2    7.50    0.90
  -5   6  -2    9.00    1.10
  -6   6   2   18.30    1.80
  -6   6   2   16.20    1.90
  -6   6   2   18.70    1.80
  -6   6   2   20.80    1.70
  -6  -6  -2   21.40    2.00
  -6   6   2   17.70    2.00
  -6  -6  -2   21.90    2.00
  -6  -6  -2   17.70    2.20
  -6  -6  -2   16.20    1.90
  -6   6  -2   21.90    2.20
  -6   6  -2   19.90    1.80
  -6  -6   2   19.60    2.00
  -6   6  -2   18.60    1.80
  -6   6  -2   15.90    1.80
  -6   6  -2   17.60    1.80
  -6  -6   2   19.40    2.00
  -6  -6   2   16.40    1.60
  -6  -6   2   20.80    2.20
  -7  -6  -2    1.60    0.70
  -7   6   2    0.50    0.60
  -7  -6  -2    2.30    0.50
  -7  -6  -2    1.10    0.90
  -7   6   2    1.60    0.70
  -7  -6  -2    1.30    0.60
  -7   6   2    1.40    0.60
  -7   6   2    1.90    0.70
  -7  -6  -2    1.90    1.10
  -7   6   2    1.40    0.40
  -7  -6   2    1.70    0.70
  -7   6  -2    0.60    0.60
  -7   6  -2    1.60    0.80
  -7  -6   2    1.30    0.60
  -7  -6   2    0.80    0.80
  -7  -6   2    1.00    0.40
  -7  -6   2    1.50    1.00
  -7   6  -2    2.00    0.70
  -7   6  -2    1.70    0.50
  -7   6  -2    0.60    0.70
  -8   6   2   28.10    3.60
  -8  -6  -2   36.80    3.70
  -8   6   2   42.30    3.80
  -8  -6  -2   43.80    4.10
  -8  -6  -2   42.50    3.50
  -8  -6   2   42.40    3.70
  -8   6  -2   35.10    3.90
  -8   6  -2   36.80    3.70
  -9   6   2    0.50    0.60
  -9  -6  -2    0.80    0.70
  -9  -6  -2    0.20    0.50
  -9   6   2    0.40    0.50
  -9  -6   2    0.00    0.50
  -9  -6   2    0.60    0.70
  -9   6  -2    0.40    0.50
  -9  -6   2    0.70    0.50
  -9   6  -2    0.30    0.60
  -9   6  -2   -0.20    0.40
 -10   6   2    3.30    0.70
 -10  -6  -2    2.00    0.50
 -10  -6  -2    3.10    0.70
 -10   6   2    2.60    0.50
 -10  -6   2    2.90    0.60
 -10   6  -2    2.20    0.60
 -10   6  -2    3.10    0.60
   0  -7  -2    1.40    1.50
   0   7  -2    3.20    0.40
   0  -7   2    0.30    1.40
   0  -7   2    1.90    0.30
   0   7   2    1.70    0.40
   0  -7  -2    2.40    0.40
   1  -7   2  229.08   19.30
  -1  -7  -2  228.68   19.80
   1  -7  -2  245.88   19.70
  -1  -7   2  234.88   19.50
   2  -7   2  182.28   15.60
   2  -7  -2  191.98   16.10
  -3   7   2  118.19    8.80
   3  -7   2  112.59   10.20
  -3  -7   2  114.79    8.90
   3  -7  -2  111.19    8.90
   3  -7  -2  108.59   10.60
  -3   7  -2  117.79    8.80
  -3   7  -2  121.69    8.90
   4  -7   2  569.94   44.30
   4  -7  -2  554.74   44.80
  -4   7  -2  590.34   43.30
  -5  -7  -2    3.80    0.80
  -5  -7  -2    4.70    0.80
  -5  -7  -2    4.30    1.00
  -5   7   2    4.80    0.70
  -5  -7  -2    6.20    0.70
  -5   7   2    4.00    0.70
  -5  -7  -2    2.40    1.00
  -5   7  -2    4.30    0.60
  -5   7  -2    4.50    0.70
  -5  -7   2    6.20    1.00
  -5  -7   2    2.30    1.00
  -5  -7   2    4.80    0.90
  -5   7  -2    6.60    1.00
  -5   7  -2    4.80    1.00
  -5   7  -2    6.00    1.20
  -5  -7   2    3.30    0.60
   5  -7  -2    3.60    1.50
  -6   7   2  119.19   10.00
  -6   7   2  130.19    9.60
  -6  -7  -2  128.39    9.70
  -6   7   2  120.49    9.60
  -6   7   2  120.39    9.60
  -6   7   2  129.89   10.00
  -6   7  -2  120.69    9.90
  -6  -7   2  120.39    9.70
  -6   7  -2  134.49   10.80
  -6  -7   2  116.29    9.80
  -6   7  -2  119.29    9.60
  -6   7  -2  126.99    9.60
  -7  -7  -2    3.50    0.90
  -7   7   2    3.40    0.80
  -7   7   2    2.80    0.80
  -7   7   2    4.40    1.00
  -7  -7  -2    1.60    1.00
  -7   7   2    4.20    0.80
  -7  -7  -2    3.50    0.80
  -7  -7  -2    3.60    1.20
  -7  -7  -2    2.60    0.60
  -7   7   2    2.80    0.50
  -7  -7   2    3.20    0.90
  -7   7  -2    3.80    0.70
  -7   7  -2    4.30    1.10
  -7   7  -2    3.00    0.90
  -7   7  -2    3.40    0.80
  -7  -7   2    2.70    1.10
  -7  -7   2    2.30    0.50
  -7   7  -2    2.10    0.70
  -7  -7   2    2.50    0.80
  -8  -7  -2    0.10    0.60
  -8   7   2    0.50    0.30
  -8  -7  -2    0.50    0.40
  -8   7   2    1.30    0.50
  -8  -7  -2    0.40    0.60
  -8   7   2    0.80    0.70
  -8  -7  -2    0.50    0.80
  -8   7   2    0.40    0.50
  -8   7  -2    1.10    0.40
  -8   7  -2    0.80    0.50
  -8   7  -2    0.00    0.50
  -8  -7   2    0.40    0.70
  -8  -7   2   -0.30    0.60
  -8  -7   2    0.60    0.60
  -8   7  -2    0.40    0.60
  -8  -7   2    0.40    0.30
  -9  -7  -2    4.20    0.70
  -9  -7  -2    3.20    0.90
  -9   7   2    2.50    0.60
  -9   7   2    3.60    0.80
  -9  -7   2    3.80    0.70
  -9  -7   2    3.80    0.80
  -9  -7   2    4.60    0.90
  -9   7  -2    2.90    0.80
  -9   7  -2    2.80    0.60
  -9   7  -2    2.50    0.60
 -10  -7  -2    4.80    0.60
 -10   7   2    5.20    0.80
 -10  -7  -2    4.20    0.80
 -10   7   2    2.80    0.60
 -10   7  -2    4.10    0.80
 -10  -7   2    3.90    0.60
 -10   7  -2    3.20    0.70
 -10   7  -2    4.00    0.60
   0  -8  -2 2230.48  162.98
   0  -8   2 2058.49  162.48
   1  -8   2  115.19    9.10
   1  -8   2  124.69   11.00
  -1  -8  -2  116.19   11.70
   1   8  -2  130.89    9.30
   1  -8   2  118.19    9.00
   1  -8  -2  113.89    9.00
   1  -8  -2  123.79   11.30
  -1   8  -2  130.49    9.10
  -1  -8   2  124.39   11.30
   1   8   2  118.29    9.00
   1   8   2  106.09    9.00
   1  -8  -2  108.89    9.10
   2  -8   2  372.56   29.30
   2  -8   2  347.67   27.40
   2  -8  -2  363.36   27.40
   2  -8  -2  379.06   29.70
  -3  -8  -2    3.00    0.60
   3  -8   2    1.10    1.10
  -3   8   2    2.80    0.50
   3  -8   2    2.90    0.60
   3   8  -2    2.30    0.50
  -3   8   2    1.90    0.50
  -3   8  -2    2.00    0.40
   3  -8  -2    2.20    1.80
  -3  -8   2    2.90    0.60
  -3  -8   2    2.30    0.40
   3  -8  -2    2.80    0.50
  -3   8  -2    2.50    0.40
  -4   8   2   73.39    5.20
  -4  -8  -2   73.29    5.30
  -4  -8  -2   61.19    5.20
  -4  -8  -2   73.39    5.30
  -4   8   2   66.79    5.10
   4  -8   2   61.59    6.60
  -4   8   2   61.89    5.20
   4  -8  -2   58.79    6.90
  -4  -8   2   63.29    5.20
  -4  -8   2   59.59    5.30
  -4   8  -2   70.79    5.40
  -4   8  -2   72.69    5.20
   4  -8  -2   61.89    5.20
  -4  -8   2   61.29    5.10
  -4  -8   2   66.69    5.30
  -5   8   2    2.30    0.80
  -5   8   2    2.90    0.60
   5  -8   2    0.90    1.20
  -5  -8  -2    2.00    0.70
  -5   8   2    2.70    0.60
  -5  -8  -2    1.00    0.80
  -5   8   2    3.00    0.50
  -5   8   2    1.60    0.50
  -5  -8  -2    2.30    0.50
  -5  -8  -2    1.80    0.60
  -5  -8   2    1.60    0.70
  -5  -8   2    1.70    0.50
  -5   8  -2    1.80    0.70
  -5   8  -2    1.80    0.80
  -5   8  -2    1.30    0.60
   5  -8  -2    1.10    1.40
  -5  -8   2    0.80    0.70
  -5   8  -2    2.40    0.70
  -5  -8   2    1.10    0.60
  -5  -8   2    2.00    0.50
  -5   8  -2    1.90    0.50
  -6   8   2    0.70    0.60
  -6  -8  -2    0.40    0.60
  -6  -8  -2    0.40    0.80
  -6  -8  -2    1.40    0.50
  -6  -8  -2    2.10    0.70
  -6   8   2    0.40    0.60
  -6   8   2    0.50    0.50
  -6   8  -2    2.00    0.70
  -6   8  -2    1.40    0.80
  -6   8  -2    0.90    0.40
  -6  -8   2    0.50    0.60
  -6  -8   2    0.10    0.80
  -6   8  -2    2.10    0.70
  -6  -8   2    0.30    0.50
  -7  -8  -2    2.50    1.10
  -7   8   2    3.90    0.70
  -7   8   2    4.40    0.90
  -7   8   2    3.60    0.80
  -7  -8  -2    3.70    0.70
  -7   8   2    4.80    0.80
  -7  -8  -2    5.80    1.10
  -7  -8  -2    5.20    0.90
  -7   8  -2    4.90    1.10
  -7  -8   2    3.10    0.60
  -7  -8   2    4.20    0.90
  -7   8  -2    4.80    0.80
  -7   8  -2    4.30    0.80
  -7   8  -2    3.00    0.80
  -7  -8   2    4.00    0.90
  -7  -8   2    3.70    1.20
  -8   8   2    6.00    0.80
  -8   8   2    5.60    0.90
  -8   8   2    8.50    1.00
  -8   8   2    8.60    1.20
  -8  -8  -2    6.30    1.50
  -8  -8  -2    6.20    0.90
  -8   8  -2    5.40    0.90
  -8  -8   2    9.10    1.20
  -8   8  -2    8.90    1.30
  -8  -8   2    6.10    1.30
  -8   8  -2    5.10    0.90
  -8   8  -2    8.40    1.10
  -8  -8   2    5.90    0.70
  -9  -8  -2    0.80    0.70
  -9  -8  -2    1.10    0.50
  -9   8   2    1.20    0.50
  -9   8   2    0.30    0.50
  -9   8   2    0.70    0.40
  -9  -8   2    0.80    0.60
  -9   8  -2    0.70    0.50
  -9   8  -2    0.60    0.60
  -9   8  -2    0.80    0.50
  -9  -8   2    1.00    0.50
 -10   8   2   -0.20    0.40
 -10   8   2    0.10    0.30
 -10  -8  -2    0.20    0.30
 -10  -8  -2    0.00    0.40
 -10   8  -2   -0.10    0.30
 -10   8  -2    0.00    0.30
 -10   8  -2    0.50    0.40
 -10  -8   2    0.10    0.30
   0  -9  -2    1.70    2.30
   0   9  -2    5.10    0.70
   1  -9   2  100.59    7.40
   1   9  -2  100.89    7.50
   1  -9   2   94.89    7.50
   1  -9   2  102.49    9.60
  -1  -9  -2   94.89    7.50
   1   9   2   90.39    7.40
   1   9   2   96.69    7.50
   1  -9  -2  102.19   10.10
   1  -9  -2  101.09    7.40
   1  -9  -2   90.89    7.50
  -1   9  -2   99.19    7.50
   2  -9  -2 1063.49   82.39
   3   9  -2   84.99    7.40
   3  -9   2   94.99    7.50
   3  -9   2  107.89    9.50
  -3  -9  -2   94.69    7.50
  -3   9   2  110.69    7.40
   3  -9  -2  102.59    9.90
  -3  -9   2   85.79    7.40
   3   9   2   85.19    7.40
   3  -9  -2  101.29    7.50
  -3   9  -2  109.29    7.50
  -3  -9   2   96.19    7.50
   4  -9   2  156.98   14.00
   4  -9   2  157.58   12.20
  -4  -9  -2  152.38   12.20
  -4   9   2  171.28   12.20
  -4   9   2  162.68   12.40
  -4  -9  -2  168.48   12.30
  -4   9   2  147.69   12.20
  -4  -9  -2  175.48   12.30
   4  -9  -2  155.48   12.20
  -4   9  -2  173.68   12.40
   4  -9  -2  152.28   14.40
  -4   9  -2  145.69   12.20
  -4   9  -2  158.28   12.10
  -4  -9   2  155.68   12.30
  -4  -9   2  147.19   12.20
  -4   9  -2  169.48   12.20
  -4  -9   2  158.78   12.30
  -5  -9  -2   18.10    1.80
   5  -9   2   12.90    2.80
  -5   9   2   16.80    1.70
  -5   9   2   14.90    1.40
  -5   9   2   15.60    1.80
  -5  -9  -2   20.60    1.80
  -5   9   2   18.20    1.60
  -5  -9  -2   14.10    1.60
  -5   9   2   20.60    1.60
   5   9  -2   15.00    1.60
  -5   9  -2   15.60    1.70
   5  -9  -2   14.30    3.40
  -5   9  -2   18.70    1.70
  -5  -9   2   15.00    1.60
  -5   9  -2   19.10    1.90
  -5  -9   2   16.80    1.80
  -5  -9   2   16.70    1.80
   5  -9  -2   18.60    1.70
  -5  -9   2   15.10    1.50
  -6  -9  -2    1.70    0.70
  -6   9   2    3.20    0.90
  -6   9   2    4.20    0.80
  -6   9   2    2.20    0.70
   6   9  -2    2.10    0.60
  -6  -9  -2    1.10    0.90
  -6  -9  -2    2.40    0.60
  -6   9   2    3.40    0.70
  -6  -9  -2    1.40    0.70
  -6   9   2    2.60    0.60
  -6  -9   2    1.30    0.90
   6  -9  -2    2.60    0.70
  -6  -9   2    2.00    0.80
  -6  -9   2    0.90    0.60
  -6   9  -2    3.70    0.90
  -6   9  -2    2.00    0.70
  -6  -9   2    2.40    0.60
  -6   9  -2    1.30    0.50
  -6   9  -2    3.80    0.80
  -7   9   2   31.60    2.80
  -7   9   2   34.10    2.90
  -7   9   2   29.60    2.90
   7   9  -2   36.90    3.30
  -7   9   2   30.60    3.00
  -7  -9  -2   28.40    2.80
  -7  -9   2   36.40    3.10
  -7   9  -2   32.20    3.10
  -7   9  -2   31.40    2.90
  -7  -9   2   36.60    3.10
  -7   9  -2   34.30    2.90
  -7   9  -2   35.90    2.90
  -8  -9  -2    1.70    0.50
  -8  -9  -2    2.70    0.70
  -8  -9  -2    0.80    0.80
  -8   9   2    2.70    0.60
  -8   9   2    0.30    0.50
  -8   9   2    1.30    0.40
  -8   9   2    1.40    0.70
  -8   9  -2    1.50    0.50
  -8   9  -2    1.70    0.60
  -8  -9   2    0.90    0.80
  -8  -9   2    1.20    0.40
  -8  -9   2    1.20    0.60
  -8  -9   2    1.70    0.70
  -8   9  -2    0.80    0.60
  -8   9  -2    1.70    0.60
  -9  -9  -2    3.50    0.70
  -9  -9  -2    1.90    0.80
  -9   9   2    1.60    0.50
  -9   9   2    1.70    0.60
  -9   9   2    3.20    0.70
  -9   9  -2    2.30    0.60
  -9   9  -2    2.10    0.60
  -9  -9   2    2.20    0.60
  -9   9  -2    1.60    0.70
 -10   9   2    0.90    0.40
 -10  -9  -2    0.60    0.40
 -10   9   2    0.80    0.40
 -10  -9  -2    0.70    0.30
 -10   9  -2    1.00    0.40
 -10  -9   2    0.50    0.30
 -10   9  -2    0.40    0.40
   0 -10  -2  123.09    9.20
   0 -10  -2  126.09   12.60
   0 -10   2  111.39    9.20
   0  10   2  119.79    9.20
   0 -10  -2  117.59    9.20
   0 -10   2  118.69    9.10
   0  10  -2  125.39    9.20
   0 -10   2  122.29   11.80
   1 -10   2   81.49    7.80
   1 -10   2   60.59    5.00
   1  10  -2   56.19    4.90
   1 -10   2   66.79    4.90
  -1  10   2   57.89    4.80
  -1 -10  -2   65.89    5.00
   1  10   2   57.69    4.90
   1  10   2   64.89    5.00
  -1  10  -2   68.59    5.00
   1 -10  -2   82.09    8.30
   1 -10  -2   63.39    4.90
  -1 -10   2   61.89    4.90
  -1 -10   2   63.39    4.90
   2 -10   2  165.58   14.80
   2 -10   2  157.78   12.50
   2 -10  -2  164.58   12.40
   2 -10  -2  174.18   15.40
  -2  10  -2  177.38   12.50
   2  10   2  146.69   12.40
   3 -10   2   81.99    8.60
  -3 -10  -2   91.39    6.50
  -3  10   2   82.59    6.30
  -3 -10  -2   88.29    6.50
  -3 -10  -2   81.49    6.30
  -3  10   2   71.59    6.40
   3  10  -2   76.39    6.40
   3 -10   2   83.39    6.50
  -3  10   2   89.69    6.30
   3 -10  -2   83.99    6.40
   3  10   2   71.29    6.40
  -3 -10   2   86.29    6.40
  -3  10  -2   80.79    6.30
  -3 -10   2   76.39    6.40
  -3  10  -2   91.39    6.50
  -3 -10   2   89.99    6.40
  -3 -10   2   78.19    6.40
  -3  10  -2   72.59    6.40
   3 -10  -2   90.29    9.30
  -4  10   2   13.60    1.40
   4  10  -2   11.40    1.30
   4 -10   2    8.60    3.00
  -4  10   2   13.60    1.20
  -4  10   2   14.90    1.40
  -4 -10  -2   14.20    1.40
  -4 -10  -2   12.90    1.40
  -4 -10  -2   14.40    1.30
  -4  10   2   15.40    1.30
  -4  10  -2   13.10    1.20
   4 -10  -2   12.10    3.20
   4  10   2   10.50    1.40
  -4  10  -2   15.00    1.40
  -4 -10   2   13.40    1.30
  -4  10  -2   12.60    1.40
  -4 -10   2   12.30    1.40
  -4 -10   2   11.10    1.40
  -4 -10   2   14.50    1.40
  -4  10  -2   15.00    1.60
   4 -10  -2   13.80    1.40
   5  10  -2    7.00    1.10
  -5  10   2   10.50    1.00
  -5 -10  -2   10.60    1.00
   5 -10   2    9.80    1.20
   5 -10   2    4.70    2.20
  -5  10   2   11.10    1.30
  -5 -10  -2    9.20    1.20
  -5  10   2   11.10    1.40
  -5  10   2    9.70    1.10
  -5 -10  -2   10.30    1.50
  -5  10   2    9.10    1.20
   5 -10  -2   10.50    1.20
  -5 -10   2    7.20    1.30
  -5 -10   2    8.40    1.10
  -5  10  -2    8.90    1.00
  -5  10  -2   11.20    1.50
   5 -10  -2    5.50    2.60
  -5 -10   2   10.50    1.10
   5  10   2    8.60    1.10
  -5  10  -2    9.90    1.20
   6  10  -2   49.80    4.60
  -6 -10  -2   63.89    4.70
  -6  10   2   59.99    4.60
  -6  10   2   54.99    4.60
  -6  10   2   59.79    4.70
  -6 -10  -2   49.99    4.60
  -6  10   2   51.99    4.70
  -6  10  -2   57.49    4.80
  -6 -10   2   48.90    4.50
  -6  10  -2   60.89    4.60
  -6 -10   2   60.69    4.70
  -6  10  -2   55.89    4.60
   6  10   2   49.80    4.60
  -6  10  -2   57.39    4.60
   6 -10  -2   49.30    5.70
   6 -10  -2   63.79    4.60
  -6 -10   2   58.19    4.70
  -7 -10  -2   13.10    1.70
  -7  10   2   16.40    1.80
  -7 -10  -2   21.00    1.90
  -7  10   2   15.20    1.70
  -7  10   2   18.20    1.90
  -7 -10  -2   12.40    2.10
   7  10  -2   14.40    1.70
  -7  10   2   19.20    1.70
  -7  10  -2   18.50    1.80
  -7 -10   2   18.50    2.00
  -7  10  -2   18.80    2.00
  -7 -10   2   15.10    1.60
  -7  10  -2   17.40    1.80
  -7  10  -2   16.70    1.80
   7 -10  -2   18.30    1.80
  -7 -10   2   19.10    1.90
  -8 -10  -2   16.00    2.20
  -8  10   2   21.60    2.00
  -8  10   2   17.70    1.70
  -8 -10  -2   15.40    1.70
  -8  10   2   21.20    1.90
  -8  10  -2   22.50    1.90
  -8  10  -2   21.70    1.80
  -8 -10   2   16.00    2.10
  -8  10  -2   15.80    1.80
  -8 -10   2   16.20    1.60
  -8  10  -2   19.00    2.00
  -8 -10   2   20.80    1.90
  -9  10   2    0.90    0.50
  -9 -10  -2    0.70    0.60
  -9 -10  -2    0.90    0.50
  -9  10   2    1.00    0.60
  -9  10   2    1.10    0.60
  -9  10  -2    1.40    0.50
  -9 -10   2    1.10    0.50
  -9  10  -2    0.50    0.60
  -9 -10   2    0.70    0.60
  -9  10  -2    0.70    0.60
   0 -11  -2    3.80    3.70
   0 -11  -2    3.20    0.50
   0 -11   2   -2.30    1.60
   0  11   2    2.10    0.80
   0  11  -2    0.80    0.40
   0  11   2    1.90    0.40
   0  11  -2    1.90    0.50
   0 -11   2    2.40    0.50
   0 -11  -2    1.90    0.50
  -1 -11  -2   14.10    1.50
   1 -11   2   13.90    1.50
   1  11  -2   13.90    1.40
  -1  11   2   14.00    1.50
   1  11   2   15.90    1.40
  -1 -11   2   16.50    1.50
   1 -11  -2   15.60    1.50
  -1  11  -2   16.10    1.50
   1 -11  -2   15.90    4.00
  -2  11   2   77.69    6.60
   2 -11   2   87.89    9.30
   2 -11   2   89.79    6.70
   2  11  -2   73.49    6.60
  -2 -11  -2   87.09    6.70
  -2  11   2   91.59    6.70
  -2 -11  -2   94.69    6.70
   2  11  -2   88.69    6.70
  -2 -11  -2   86.39    6.60
   2  11   2   80.29    6.60
  -2  11  -2   84.69    6.60
  -2  11  -2   90.89    6.70
   2 -11  -2   84.69    6.70
  -2 -11   2   86.99    6.70
  -2 -11   2   88.39    6.70
   2 -11  -2   93.69   10.00
   2 -11  -2   74.79    6.70
  -3 -11  -2   12.70    1.30
   3  11  -2   10.40    1.40
  -3  11   2   14.00    1.40
  -3  11   2   15.60    1.20
   3 -11   2   13.40    1.40
   3 -11   2   12.50    1.40
  -3 -11  -2   12.40    1.40
  -3  11   2   12.20    1.30
  -3 -11  -2   13.20    1.40
  -3  11   2   12.10    1.20
   3 -11   2   15.30    3.60
   3  11  -2   12.40    1.30
   3 -11  -2   15.30    1.40
  -3 -11   2   12.10    1.30
   3  11   2   12.70    1.30
   3  11   2   12.60    1.30
  -3 -11   2   11.60    1.30
  -3  11  -2   13.00    1.20
  -3  11  -2   10.90    1.30
   3 -11  -2   12.50    1.40
  -3 -11   2   11.70    1.30
  -3  11  -2   14.40    1.40
   3 -11  -2    9.60    3.20
  -4 -11  -2  177.58   13.00
  -4  11   2  161.58   13.00
  -4  11   2  184.38   13.20
   4  11  -2  158.38   13.10
  -4  11   2  168.98   12.90
  -4  11   2  181.98   13.00
   4 -11   2  178.28   13.10
   4 -11   2  179.98   15.60
  -4  11   2  179.38   13.10
  -4 -11  -2  189.88   13.10
   4  11  -2  152.68   13.10
  -4 -11  -2  167.88   13.10
  -4 -11   2  174.48   13.10
  -4 -11   2  157.18   13.10
  -4  11  -2  178.38   13.30
   4  11   2  151.78   13.00
   4 -11  -2  172.08   16.10
  -4  11  -2  162.78   12.90
  -4 -11   2  164.88   13.10
   4 -11  -2  174.58   13.10
  -4  11  -2  184.08   13.10
  -4 -11   2  168.28   13.00
  -4  11  -2  160.28   13.10
  -5 -11  -2    2.50    0.70
  -5 -11  -2    1.60    0.90
   5  11  -2    2.30    0.60
  -5 -11  -2    2.10    0.70
   5 -11   2    5.10    2.40
   5 -11   2    2.60    0.70
  -5  11   2    3.10    0.70
  -5  11   2    2.80    0.70
  -5 -11   2    2.30    0.80
  -5 -11   2    3.00    0.80
  -5  11  -2    2.70    0.80
   5 -11  -2    3.30    0.80
  -5  11  -2    2.50    0.60
  -5 -11   2    2.60    0.70
  -5  11  -2    3.10    0.60
  -5 -11   2    2.50    0.60
  -5  11  -2    3.00    0.90
   5 -11  -2    2.80    2.40
   5  11   2    2.80    0.70
  -6 -11  -2    0.90    0.60
  -6  11   2    1.60    0.60
  -6 -11  -2    0.90    0.60
  -6  11   2    0.70    0.70
   6 -11   2    1.10    0.60
  -6 -11  -2    1.00    0.90
  -6  11   2    1.70    0.70
   6  11  -2    2.80    0.70
  -6  11   2    1.10    0.50
  -6 -11   2    2.00    0.60
  -6  11  -2    0.90    0.70
  -6 -11   2    2.40    0.80
  -6  11  -2    1.30    0.80
  -6  11  -2    1.60    0.70
   6 -11  -2    1.40    0.60
  -6 -11   2    1.40    0.70
   6 -11  -2    1.70    2.10
   6  11   2    1.50    0.60
  -6 -11   2    0.50    0.80
  -6 -11   2    2.40    0.50
  -6  11  -2    1.20    0.60
   7 -11   2   18.50    1.90
  -7  11   2   17.50    1.70
   7  11  -2   14.40    1.80
  -7 -11  -2   14.10    1.70
   7 -11  -2   20.20    1.90
  -7 -11   2   14.90    1.60
  -7  11  -2   21.00    1.90
   7  11   2   16.10    1.70
  -7 -11   2   21.50    2.10
  -8  11   2    0.90    0.60
  -8  11   2    0.70    0.50
  -8  11   2    0.70    0.60
  -8  11   2    1.00    0.50
   8  11  -2    0.60    0.50
  -8 -11  -2    1.10    0.50
  -8 -11  -2    0.50    0.80
  -8 -11   2    0.50    0.70
  -8 -11   2    0.50    0.40
  -8  11  -2    0.30    0.50
  -8  11  -2    0.80    0.50
  -8 -11   2    1.30    0.60
  -8  11  -2    0.40    0.60
   9  11  -2    0.70    0.50
  -9 -11  -2    0.90    0.70
  -9  11   2    0.50    0.50
  -9  11   2    0.60    0.60
  -9 -11  -2    0.60    0.70
  -9  11  -2    1.60    0.50
  -9  11  -2    0.70    0.40
  -9 -11   2    0.60    0.50
  -9  11  -2    1.30    0.80
  -9 -11   2    0.70    0.50
   0  12   2   73.59    5.80
   0 -12  -2   78.49    5.80
   0 -12   2   70.49    9.30
   0  12   2   73.79    5.90
   0 -12  -2   80.79    5.80
   0 -12  -2   95.29   11.40
   0  12  -2   83.09    6.00
   0 -12  -2   65.89    6.10
   0 -12   2   70.59    5.80
   0 -12   2   71.89    5.80
   0  12  -2   72.29    5.80
   0  12   2   70.59    5.70
   1 -12   2    4.10    3.40
   1  12  -2    3.70    0.70
  -1  12   2    3.90    0.60
  -1  12   2    3.10    0.70
  -1 -12  -2    5.00    0.70
  -1  12   2    4.20    0.60
   1  12  -2    4.20    0.70
  -1 -12  -2    3.10    0.60
  -1 -12  -2    4.40    0.70
   1 -12   2    4.40    0.70
   1  12   2    3.30    0.80
   1 -12  -2    7.60    5.50
  -1 -12   2    4.30    0.70
  -1 -12   2    2.80    0.60
   1  12   2    5.20    0.70
  -1  12  -2    3.50    0.70
  -1  12  -2    3.80    0.70
   1 -12  -2    4.20    0.70
  -1 -12   2    2.80    0.70
  -1  12  -2    4.10    0.60
   1 -12  -2    3.10    0.70
  -1 -12   2    4.00    0.70
  -2 -12  -2    4.50    0.80
  -2  12   2    6.70    0.70
   2  12  -2    7.10    1.00
   2  12  -2    5.40    0.80
  -2  12   2    3.70    0.70
  -2  12   2    5.50    0.70
  -2  12   2    5.00    0.80
  -2 -12  -2    5.70    0.80
  -2 -12  -2    6.10    0.80
  -2 -12  -2    4.00    0.80
   2 -12   2    4.60    0.80
   2 -12   2    2.80    2.00
  -2  12  -2    5.70    0.80
   2 -12  -2    5.00    3.20
  -2  12  -2    5.60    0.80
   2 -12  -2    5.50    0.80
   2 -12  -2    8.20    1.10
  -2 -12   2    5.70    0.80
  -2 -12   2    3.60    0.70
  -2 -12   2    5.60    0.80
  -2 -12   2    3.00    0.80
   2  12   2    4.30    0.70
  -3  12   2  166.58   12.60
  -3  12   2  156.08   12.50
  -3  12   2  165.68   12.40
   3 -12   2  161.78   12.60
   3  12  -2  148.99   12.50
  -3  12   2  184.38   12.50
   3  12  -2  151.88   12.50
  -3 -12  -2  168.78   12.60
   3 -12   2  182.48   15.80
  -3 -12  -2  169.18   12.50
  -3 -12  -2  171.78   12.60
   3 -12   2  163.98   12.50
   3  12   2  158.88   12.50
   3 -12  -2  172.08   12.50
   3  12   2  152.18   12.50
   3 -12  -2  172.08   16.30
  -3 -12   2  166.08   12.50
  -3  12  -2  158.98   12.40
  -3 -12   2  163.28   12.50
  -3  12  -2  178.78   12.60
  -3  12  -2  142.19   12.50
  -3 -12   2  145.99   12.50
   3 -12  -2  171.08   12.60
   4 -12   2   12.00    1.40
  -4  12   2   11.20    1.50
   4 -12   2    9.50    3.50
  -4  12   2   10.60    1.40
   4  12  -2   11.50    1.30
  -4 -12  -2   11.80    1.30
  -4  12   2   13.40    1.40
  -4 -12  -2   10.40    1.20
  -4  12   2   11.30    1.10
  -4 -12  -2   12.60    1.50
   4  12  -2   10.30    1.30
  -4  12  -2   11.20    1.30
  -4  12  -2   14.10    1.70
   4 -12  -2   11.80    1.40
  -4 -12   2   11.10    1.20
   4  12   2   12.50    1.30
  -4 -12   2   12.50    1.40
  -4  12  -2    9.90    1.50
  -4 -12   2   11.60    1.30
   4  12   2   10.30    1.70
   4 -12  -2   10.90    1.30
   4 -12  -2    9.70    3.80
  -4  12  -2   10.90    1.10
  -5  12   2    1.30    0.80
  -5 -12  -2    0.50    0.90
  -5  12   2    0.40    0.60
  -5 -12  -2    1.40    0.60
   5  12  -2    1.50    0.60
   5 -12   2    2.40    2.60
  -5 -12  -2    2.00    0.50
  -5  12   2    2.00    0.60
  -5 -12  -2    1.60    0.70
   5 -12   2    0.70    0.60
  -5  12   2    1.40    0.50
   5 -12  -2    1.40    0.60
  -5  12  -2    0.90    0.90
  -5 -12   2    0.90    0.60
  -5  12  -2    2.00    0.60
  -5  12  -2    1.50    0.50
  -5 -12   2    2.30    0.60
   5 -12  -2    1.30    2.80
  -5 -12   2    0.80    0.80
  -5  12  -2    0.80    0.70
  -5 -12   2    1.00    0.60
   5  12   2    1.40    0.60
   6 -12   2   32.40    2.80
  -6 -12  -2   27.80    2.70
  -6  12   2   28.60    2.70
  -6 -12  -2   33.10    2.70
  -6  12   2   28.80    2.40
   6  12  -2   26.80    2.70
  -6  12   2   30.10    2.70
  -6  12   2   29.80    2.70
  -6  12   2   28.50    2.80
  -6  12  -2   31.80    2.90
  -6  12  -2   32.40    2.70
  -6 -12   2   26.00    2.60
  -6  12  -2   31.10    2.70
   6  12   2   25.30    2.60
  -6 -12   2   33.10    2.50
  -6 -12   2   28.20    2.70
   6 -12  -2   26.20    4.50
   6 -12  -2   31.00    2.70
  -6  12  -2   30.20    2.70
  -7 -12  -2    4.30    0.90
  -7  12   2    5.80    0.90
  -7 -12  -2    2.40    1.10
   7  12  -2    5.80    1.00
  -7  12   2    3.40    0.80
   7 -12   2    6.80    1.00
  -7 -12  -2    5.10    0.90
  -7  12   2    5.30    0.90
  -7  12   2    3.80    0.90
  -7  12  -2    3.80    0.80
  -7 -12   2    6.40    1.00
   7  12   2    7.10    1.00
  -7  12  -2    6.10    0.90
  -7 -12   2    4.30    0.80
  -7  12  -2    5.10    1.00
  -7 -12   2    3.10    1.10
  -7  12  -2    4.30    1.00
   7 -12  -2    6.40    1.00
  -8 -12  -2   19.40    1.80
  -8  12   2   17.40    1.70
   8 -12   2   19.90    1.80
  -8  12   2   18.10    1.80
  -8 -12  -2   13.50    1.80
  -8  12   2   19.40    1.70
   8  12  -2   14.80    1.70
   8 -12  -2   20.90    2.10
  -8 -12   2   17.50    1.80
  -8  12  -2   16.70    1.90
  -8  12  -2   16.50    1.70
   8  12   2   17.00    1.70
  -8  12  -2   17.30    1.70
  -9 -12  -2    0.20    0.50
  -9 -12  -2    0.50    0.40
  -9  12   2    0.20    0.40
  -9  12   2    0.10    0.40
   9  12  -2    0.20    0.40
   9 -12  -2   -0.30    0.50
  -9 -12   2    0.30    0.40
  -9  12  -2    0.10    0.50
  -9  12  -2    0.60    0.40
  -9  12  -2    0.20    0.40
  -9 -12   2    0.10    0.50
   0 -13  -2    1.20    0.50
   0  13  -2    0.10    0.40
   0  13   2    0.90    0.50
   0 -13  -2    0.10    0.40
   0 -13   2    0.40    5.40
   0 -13   2    0.10    0.40
   0 -13   2   -0.20    0.40
   0  13  -2   -0.20    0.70
   0  13  -2    0.90    0.40
   0 -13   2    1.20    0.80
   0 -13  -2    0.80    0.50
   0  13   2   -0.20    0.30
   0 -13   2    0.30    0.40
   0  13   2    2.60    0.90
   0  13  -2    0.30    0.40
   1 -13   2   32.30    2.80
  -1  13   2   29.40    2.90
  -1 -13  -2   35.30    2.80
   1  13  -2   30.80    2.80
   1  13  -2   30.90    2.80
  -1 -13  -2   36.80    2.80
   1 -13   2   33.50    6.20
   1  13  -2   31.60    2.80
  -1 -13  -2   35.60    2.90
   1 -13   2   29.20    2.80
  -1  13   2   34.00    2.80
  -1  13   2   32.70    2.70
  -1 -13   2   32.80    2.80
   1 -13  -2   32.10    2.80
  -1  13  -2   32.50    2.70
  -1 -13   2   35.40    2.80
   1 -13  -2   37.60    2.80
   1 -13  -2   29.70    8.60
   1  13   2   32.50    2.80
  -1  13  -2   35.90    2.90
   1 -13  -2   35.90    2.80
  -1  13  -2   30.10    2.80
  -1 -13   2   29.70    2.80
  -2  13   2   30.30    2.90
   2 -13   2   39.00    3.00
  -2  13   2   31.00    2.70
   2  13  -2   31.40    2.90
   2 -13   2   31.80    5.60
   2 -13   2   32.20    2.90
  -2 -13  -2   35.80    2.90
  -2 -13  -2   33.30    3.00
  -2  13   2   33.50    3.00
  -2 -13  -2   34.20    2.90
  -2  13   2   32.40    2.80
   2  13  -2   30.20    2.80
  -2 -13  -2   36.90    2.90
  -2 -13   2   37.60    2.90
   2  13   2   34.10    2.90
   2 -13  -2   37.30    2.90
  -2  13  -2   36.20    3.00
  -2 -13   2   29.70    2.80
   2 -13  -2   33.90    2.90
  -2  13  -2   36.10    2.80
  -2  13  -2   35.00    2.90
  -2  13  -2   35.60    2.80
   2  13   2   35.20    2.90
   2 -13  -2   27.20    6.00
  -2 -13   2   32.00    2.80
   3  13  -2    1.10    0.60
   3 -13   2    0.90    0.60
  -3  13   2    1.60    0.50
  -3 -13  -2    1.00    0.60
  -3 -13  -2    1.90    0.60
   3  13  -2    1.40    0.60
  -3  13   2    0.70    0.60
   3 -13   2   -2.80    2.10
  -3  13   2    0.90    1.10
   3 -13   2    0.70    0.60
  -3  13   2    0.80    0.70
   3 -13  -2    1.10    0.60
  -3 -13   2    0.70    0.50
  -3 -13   2    0.90    0.60
  -3  13  -2    1.40    0.60
  -3  13  -2    1.00    0.60
   3  13   2    1.00    0.60
   3 -13  -2    1.50    2.80
   3  13   2    0.80    0.50
  -3  13  -2    0.50    0.40
   3 -13  -2    1.10    0.60
  -3 -13   2    0.70    0.50
   4 -13   2   10.90    1.20
   4  13  -2    8.30    1.20
  -4  13   2    9.50    1.20
   4 -13   2    7.90    1.20
   4 -13   2   11.70    3.60
  -4  13   2   10.50    1.10
  -4  13   2   12.40    1.50
  -4 -13  -2   10.40    1.30
  -4 -13  -2   10.10    1.10
  -4 -13  -2   10.30    1.40
  -4  13   2    9.70    1.30
   4  13   2    8.50    1.20
   4 -13  -2    9.10    1.30
  -4  13  -2    9.70    1.30
   4  13   2    9.70    1.10
  -4  13  -2   10.30    1.50
  -4 -13   2    9.00    1.10
   4 -13  -2    5.00    3.30
  -4  13  -2    9.40    1.00
  -4  13  -2    9.00    1.20
  -4 -13   2   10.40    1.30
  -4 -13   2    9.00    1.30
  -5 -13  -2    8.60    1.20
  -5  13   2    9.50    1.50
   5 -13   2   10.10    1.40
  -5 -13  -2   11.30    1.10
  -5 -13  -2    9.70    1.40
  -5  13   2    9.80    1.30
  -5  13   2    9.30    1.30
   5  13  -2    9.00    1.30
   5  13  -2    9.10    1.20
  -5  13   2    8.20    1.00
   5 -13   2   10.00    3.50
  -5 -13   2   11.90    1.30
   5 -13  -2    8.20    1.20
   5 -13  -2    7.90    3.90
   5 -13  -2    9.00    1.30
  -5  13  -2    8.70    1.20
  -5  13  -2    9.60    1.00
  -5  13  -2    9.40    1.30
  -5 -13   2    7.70    1.10
   5  13   2    7.30    1.20
  -5 -13   2    9.20    1.30
  -5  13  -2    8.00    1.40
  -6 -13  -2   52.69    4.10
   6  13  -2   43.70    4.10
  -6  13   2   49.70    3.80
  -6  13   2   44.00    4.20
  -6  13   2   49.40    4.10
  -6  13   2   46.70    4.10
   6 -13   2   52.49    4.20
  -6  13   2   52.39    4.10
   6 -13  -2   48.10    6.90
  -6 -13   2   42.10    4.10
  -6  13  -2   48.60    4.10
  -6  13  -2   51.19    4.30
   6 -13  -2   53.39    4.20
  -6 -13   2   47.50    4.10
  -6  13  -2   49.00    4.20
  -6 -13   2   53.09    3.90
   6  13   2   43.40    4.00
  -6  13  -2   51.49    4.10
   7 -13   2    2.50    0.80
   7  13  -2    2.00    0.70
  -7  13   2    1.90    0.70
  -7 -13  -2    2.00    0.70
  -7 -13  -2    0.80    0.90
  -7  13   2    2.30    0.70
  -7 -13  -2    1.70    0.60
  -7  13   2    2.30    0.70
  -7  13   2    2.20    0.70
  -7  13  -2    0.90    0.60
  -7  13  -2    2.10    0.70
  -7 -13   2    1.70    0.50
  -7 -13   2    0.70    0.80
  -7 -13   2    1.90    0.70
   7 -13  -2    2.70    0.70
  -7  13  -2    1.90    0.80
  -7  13  -2    3.20    0.80
   7  13   2    3.00    0.70
  -8  13   2    1.30    0.50
  -8  13   2    2.10    0.70
   8 -13   2    1.80    0.60
   8  13  -2    2.60    0.60
  -8 -13  -2    1.00    0.80
  -8  13   2    2.00    0.60
  -8 -13  -2    2.70    0.70
  -8 -13   2    2.70    0.70
  -8  13  -2    2.00    0.60
  -8  13  -2    1.30    0.60
   8 -13  -2    2.00    0.80
   8  13   2    2.50    0.60
  -8 -13   2    0.70    0.70
  -8  13  -2    1.50    0.60
  -9 -13  -2    4.30    0.60
  -9  13   2    3.30    0.60
  -9 -13  -2    2.90    0.80
  -9  13   2    2.70    0.60
   9  13  -2    4.30    0.60
  -9  13  -2    3.30    0.70
  -9  13  -2    3.70    0.70
  -9 -13   2    4.00    0.70
   9  13   2    2.80    0.50
   9 -13  -2    2.60    0.80
   0  14   2   14.70    1.40
   0 -14  -2   16.20    1.50
   0  14   2   12.80    1.40
   0 -14   2   16.50    1.50
   0 -14  -2   14.90    1.50
   0  14  -2   12.70    1.30
   0 -14   2   13.00    1.50
   0  14   2   14.00    1.50
   0  14  -2   13.80    1.40
   0  14   2   15.70    1.30
   0  14  -2   14.30    1.40
   0 -14   2   13.60    1.50
   1 -14   2   19.40    1.90
  -1  14   2   18.50    1.90
   1 -14   2   14.60    4.60
   1  14  -2   18.50    1.80
  -1 -14  -2   19.90    1.90
  -1  14   2   18.10    1.70
   1  14  -2   19.50    1.80
   1 -14   2   16.80    1.80
  -1 -14  -2   16.90    1.70
  -1 -14  -2   18.40    1.80
  -1  14   2   17.20    1.70
  -1 -14   2   20.40    1.90
   1  14   2   17.00    1.70
   1 -14  -2   21.00    7.90
  -1  14  -2   14.40    1.70
  -1 -14   2   19.10    1.80
   1 -14  -2   20.60    1.80
   1 -14  -2   18.40    1.80
   1  14   2   18.40    1.70
  -1  14  -2   19.60    1.90
   1  14   2   17.60    1.70
  -1  14  -2   19.10    1.80
  -1 -14   2   17.40    1.80
   1 -14  -2   18.70    1.80
  -1  14  -2   18.60    1.70
   2  14  -2   24.30    2.30
  -2  14   2   25.20    2.20
  -2 -14  -2   27.80    2.50
  -2 -14  -2   27.10    2.30
  -2 -14  -2   26.20    2.30
   2 -14   2   17.30    5.00
  -2  14   2   23.00    2.30
   2 -14   2   25.50    2.40
  -2  14   2   24.40    2.40
  -2  14   2   26.90    2.20
   2  14  -2   25.30    2.40
   2 -14   2   27.20    2.40
  -2 -14   2   29.50    2.40
  -2  14  -2   25.20    2.20
   2  14   2   26.30    2.30
  -2  14  -2   28.40    2.50
  -2 -14   2   23.10    2.30
   2 -14  -2   29.60    7.10
   2 -14  -2   27.80    2.40
  -2  14  -2   23.30    2.30
   2  14   2   25.50    2.30
  -2  14  -2   28.10    2.30
   2 -14  -2   26.20    2.40
  -2 -14   2   24.10    2.30
  -3  14   2    4.00    0.90
  -3  14   2    5.40    1.20
   3 -14   2    3.50    0.80
  -3 -14  -2    4.70    1.00
  -3  14   2    2.90    0.70
  -3 -14  -2    2.00    0.80
   3  14  -2    2.20    0.70
  -3  14   2    0.80    1.20
  -3 -14  -2    4.40    0.80
   3  14  -2    1.70    0.90
   3 -14   2    3.50    0.80
   3 -14   2    3.30    3.30
   3  14   2    3.60    0.80
   3 -14  -2    3.40    3.80
   3  14   2    5.10    0.90
  -3 -14   2    2.80    0.70
  -3  14  -2    2.10    0.70
  -3 -14   2    3.10    0.80
   3 -14  -2    2.80    1.00
   3 -14  -2    3.20    0.80
  -4  14   2    7.60    1.10
  -4  14   2    5.40    1.00
  -4  14   2    6.00    1.20
   4 -14   2    5.60    0.90
   4  14  -2    6.90    1.00
  -4 -14  -2    5.90    0.90
  -4 -14  -2    5.20    1.10
   4 -14   2    1.70    3.70
   4 -14   2    7.00    1.10
   4  14  -2    5.50    1.00
  -4  14   2    6.30    0.80
  -4 -14  -2    5.70    1.00
  -4 -14   2    7.20    1.10
   4  14   2    6.10    1.00
  -4  14  -2    6.60    1.10
  -4  14  -2    3.90    1.10
  -4  14  -2    6.90    0.90
  -4 -14   2    6.50    0.90
   4  14   2    7.10    1.00
  -4  14  -2    6.80    1.00
   4 -14  -2    5.10    0.90
   4 -14  -2    7.30    3.70
  -4 -14   2    5.40    0.90
   4 -14  -2    7.10    1.10
   5  14  -2    3.80    0.80
   5 -14   2    5.10    1.00
  -5 -14  -2    4.00    0.80
   5  14  -2    4.50    0.80
   5 -14   2    4.70    3.40
  -5 -14  -2    5.90    0.80
  -5  14   2    4.50    1.00
  -5  14   2    4.20    0.90
  -5 -14  -2    3.30    0.90
  -5  14   2    4.30    0.90
  -5  14   2    4.10    0.70
   5 -14  -2    4.60    0.90
  -5  14  -2    5.00    1.00
  -5 -14   2    4.60    0.90
   5 -14  -2    7.70    4.20
  -5  14  -2    4.60    0.70
   5 -14  -2    4.90    0.90
  -5  14  -2    5.40    1.00
  -5  14  -2    3.90    1.20
  -5 -14   2    4.00    0.90
   5  14   2    3.50    0.70
  -5 -14   2    4.90    0.80
   5  14   2    3.70    0.80
  -6 -14  -2    5.50    1.00
  -6  14   2    7.60    1.10
   6 -14   2    8.10    1.20
   6  14  -2    7.70    1.10
  -6  14   2    7.00    1.40
   6 -14  -2    9.50    1.30
   6  14   2    7.10    1.10
  -6 -14   2    6.20    1.00
  -6 -14   2    3.90    1.70
  -6  14  -2    8.30    1.60
  -6  14  -2    5.20    1.70
  -6  14  -2    7.10    1.10
  -6  14  -2    5.00    1.20
   6 -14  -2    1.70    4.40
   7  14  -2    3.30    1.00
  -7  14   2    2.90    0.70
  -7 -14  -2    2.70    0.80
  -7  14   2    2.60    0.70
  -7 -14  -2    3.20    0.80
  -7  14   2    2.20    0.70
  -7  14   2    2.40    0.70
  -7 -14  -2    1.10    0.90
  -7 -14   2    2.80    0.60
   7 -14  -2    1.90    0.90
  -7  14  -2    3.00    0.70
  -7 -14   2    2.90    0.70
  -7  14  -2    2.00    0.70
  -7  14  -2    3.10    0.80
  -7 -14   2    1.40    0.80
  -7  14  -2    3.30    0.70
  -8  14   2    2.20    0.60
  -8 -14  -2    2.40    0.60
   8 -14   2    2.20    0.60
  -8  14   2    1.30    0.60
  -8 -14  -2    1.20    0.70
   8  14  -2    2.20    0.60
  -8  14  -2    2.30    0.60
   8  14   2    1.70    0.50
  -8  14  -2    1.60    0.60
   8 -14  -2    2.70    0.80
  -8 -14   2    2.30    0.60
  -8 -14   2    1.60    1.00
  -8  14  -2    2.10    0.60
  -9  14   2   -0.10    0.30
   9  14  -2    0.20    0.30
  -9 -14  -2   -0.10    0.30
   9 -14   2    0.50    0.50
  -9  14   2    0.20    0.30
  -9 -14  -2   -0.10    0.40
   9 -14  -2    0.70    0.60
   9  14   2    0.20    0.30
  -9 -14   2   -0.10    0.30
  -9  14  -2    0.30    0.40
   0  15   2    1.30    0.50
   0  15   2    1.90    0.50
   0 -15   2    0.50    0.50
   0 -15   2    1.70    0.60
   0  15  -2    2.90    0.50
   0 -15  -2    1.50    0.60
   0  15  -2    0.90    0.50
   0  15   2    1.50    0.50
   0  15  -2    1.30    0.50
   0 -15   2    1.40    0.60
   0 -15  -2    3.00    0.70
   1 -15   2    1.30    0.70
  -1 -15  -2    2.40    0.80
   1  15  -2    0.90    0.60
  -1 -15  -2    1.60    0.70
  -1  15   2    2.10    0.70
   1 -15   2    1.40    3.90
  -1  15   2    2.00    0.50
   1 -15   2    1.60    0.60
   1  15  -2    1.30    0.60
   1 -15   2    1.20    0.70
  -1 -15  -2    1.40    0.60
  -1  15   2    1.40    0.60
   1 -15  -2   -2.20    7.30
   1 -15  -2    3.10    0.80
  -1 -15   2    2.40    0.60
   1  15   2    3.90    0.70
  -1  15  -2    0.20    0.50
  -1  15  -2    1.60    0.60
   1 -15  -2    2.50    0.70
  -1 -15   2    2.80    0.70
  -1  15  -2    0.50    0.50
  -1 -15   2    0.70    0.60
   1  15   2    2.70    0.70
   2  15  -2    3.00    0.80
   2  15  -2    3.20    0.90
  -2 -15  -2    6.00    0.90
  -2 -15  -2    5.00    1.10
   2 -15   2    3.70    1.10
   2 -15   2    0.50    7.00
  -2  15   2    5.30    0.70
   2 -15   2    5.00    1.00
  -2 -15  -2    4.30    0.80
  -2  15  -2    5.40    0.90
   2 -15  -2    0.40    4.10
  -2  15  -2    5.20    1.30
  -2  15  -2    5.30    0.70
  -2 -15   2    2.90    0.80
   2 -15  -2    4.10    0.80
   2  15   2    4.90    1.20
  -2 -15   2    4.10    0.80
   2 -15  -2    3.80    0.90
  -2  15  -2    5.20    0.80
  -3  15   2   14.90    1.50
  -3 -15  -2   14.10    1.60
   3 -15   2   16.30    1.70
  -3  15   2   14.20    1.70
   3 -15   2   14.20    5.30
  -3 -15  -2   14.90    1.50
   3  15  -2   13.50    1.60
  -3 -15  -2   15.30    1.80
  -3  15   2   11.10    1.70
   3  15  -2   15.40    1.60
   3 -15   2   15.50    1.80
  -3  15  -2   12.80    1.60
  -3  15  -2   13.40    1.40
  -3  15  -2   14.00    1.70
   3 -15  -2   14.70    1.70
  -3 -15   2   16.00    1.70
   3  15   2   14.10    1.60
  -3 -15   2   14.10    1.60
   3  15   2   14.10    1.60
   3 -15  -2    7.50    4.10
   3 -15  -2   14.60    1.70
  -3 -15   2   13.80    1.60
  -4  15   2   14.70    1.80
   4 -15   2   17.80    1.80
  -4  15   2   15.40    1.50
   4 -15   2   13.70    4.60
   4 -15   2   16.00    1.80
  -4 -15  -2   16.50    1.90
   4  15  -2   15.10    1.70
   4  15  -2   16.50    1.70
  -4  15   2   13.40    1.80
  -4 -15  -2   15.80    1.60
  -4  15   2   15.70    1.70
  -4 -15  -2   18.10    1.70
   4  15   2   18.20    1.70
   4 -15  -2   15.20    1.70
  -4 -15   2   13.50    1.60
  -4  15  -2   14.90    1.80
   4  15   2   15.60    1.60
  -4 -15   2   14.40    1.60
   4 -15  -2   15.80    1.70
  -4  15  -2   14.40    1.60
   4 -15  -2   13.90    5.50
  -4  15  -2   16.10    1.50
  -4 -15   2   15.00    1.70
  -5 -15  -2    7.80    1.00
   5 -15   2    2.30    3.70
  -5  15   2    7.10    1.10
  -5 -15  -2    6.00    1.10
   5  15  -2    5.80    1.00
  -5  15   2    5.20    0.80
   5 -15   2    5.80    1.00
  -5  15   2    5.40    1.10
   5 -15   2    6.20    1.10
   5  15  -2    6.20    1.00
  -5  15   2    6.60    1.10
  -5 -15  -2    5.70    1.00
   5 -15  -2   11.70    5.00
  -5  15  -2    6.70    0.80
  -5  15  -2    5.50    1.00
  -5  15  -2    4.40    1.10
   5  15   2    6.20    0.90
   5 -15  -2    6.70    1.10
  -5 -15   2    5.20    0.90
  -5 -15   2    5.50    1.00
  -5 -15   2    6.50    1.10
   5  15   2    7.80    1.20
   5 -15  -2    6.20    1.10
  -5  15  -2    5.20    1.00
  -6 -15  -2    7.90    1.20
  -6  15   2    8.70    1.10
  -6 -15  -2    7.20    0.80
   6 -15   2    6.80    1.20
  -6  15   2    7.80    0.80
  -6  15   2    6.20    1.10
  -6  15   2    5.40    1.00
   6  15  -2    4.40    0.80
  -6 -15  -2    6.70    1.20
   6  15  -2    6.40    1.10
  -6  15  -2    4.40    1.10
   6 -15  -2    7.20    1.20
  -6 -15   2    4.40    0.90
  -6  15  -2    7.00    1.10
   6 -15  -2    3.70    4.20
   6 -15  -2    5.10    1.00
  -6 -15   2    6.90    0.80
   6  15   2    7.90    1.20
  -6  15  -2    7.60    1.10
  -6 -15   2    5.80    1.00
  -6  15  -2    9.10    1.20
   7  15  -2    0.30    0.60
  -7  15   2    0.60    0.50
  -7  15   2    0.40    0.60
   7 -15   2    0.50    0.60
  -7 -15  -2    0.00    0.70
  -7 -15  -2    0.60    0.50
  -7  15   2    0.30    0.50
  -7  15   2    0.80    0.50
  -7 -15  -2    0.40    0.50
  -7  15  -2    0.20    0.60
  -7 -15   2    0.60    0.40
   7  15   2    0.60    0.50
  -7  15  -2    0.00    0.50
  -7  15  -2    0.80    0.60
  -7 -15   2    0.70    0.70
  -7  15  -2    0.30    0.50
  -7 -15   2    0.50    0.50
  -8  15   2    0.30    0.40
   8  15  -2   -0.10    0.40
   8 -15   2    0.10    0.40
  -8 -15  -2    0.20    0.80
  -8 -15  -2    0.30    0.60
  -8  15   2    0.00    0.50
  -8  15  -2    0.40    0.40
  -8 -15   2   -0.20    0.50
  -8 -15   2    0.10    0.50
   8 -15  -2    0.00    0.60
   8  15   2    0.00    0.40
  -8  15  -2    0.20    0.60
  -8  15  -2    0.30    0.50
   0 -16   2   71.19    6.20
   0 -16   2   73.79    5.70
   0  16  -2   76.39    5.70
   0 -16  -2   61.49    6.00
   0  16  -2   75.29    5.60
   0 -16   2   61.49    5.60
   0 -16  -2   70.19    5.60
   0  16   2   64.59    5.40
   0 -16  -2   72.29    5.70
   0  16   2   71.39    5.50
   0  16   2   83.89    6.10
  -1  16   2    3.90    0.70
   1  16  -2    3.50    0.80
  -1 -16  -2    4.00    0.80
   1 -16   2    3.50    0.80
   1 -16   2    9.40    9.00
   1 -16   2    2.50    0.80
  -1  16   2    4.20    1.20
  -1 -16  -2    3.00    0.80
   1  16  -2    2.80    0.70
  -1  16   2    3.50    0.70
   1 -16   2    3.20    0.80
  -1  16  -2    4.50    0.70
   1  16   2    3.60    1.00
  -1 -16   2    3.50    0.80
   1  16   2    2.90    0.70
   1 -16  -2   -7.60   11.30
  -1 -16   2    4.50    0.80
  -1  16  -2    3.30    0.70
   1 -16  -2    2.60    0.80
   1  16   2    2.00    0.60
  -1 -16   2    3.20    0.80
   1 -16  -2    4.20    0.80
   2 -16   2   56.89    4.30
   2 -16   2   49.10    4.40
   2  16  -2   50.49    4.30
  -2  16   2   54.39    4.10
  -2  16   2   47.10    4.40
   2  16  -2   45.80    4.20
  -2 -16  -2   49.40    4.20
  -2  16   2   53.69    4.20
  -2 -16  -2   53.49    4.20
   2 -16   2   46.40    8.40
  -2 -16  -2   57.49    4.50
  -2 -16   2   50.09    4.20
  -2  16  -2   50.79    4.40
   2  16   2   47.70    4.20
   2  16   2   52.39    4.20
  -2  16  -2   45.10    4.20
  -2 -16   2   55.39    4.40
   2 -16  -2   53.29   11.40
  -2  16  -2   53.99    4.20
   2 -16  -2   55.99    4.30
  -2  16  -2   52.49    4.10
  -2 -16   2   49.40    4.30
   2 -16  -2   53.69    4.30
  -3  16   2    1.50    0.60
   3 -16   2    1.70    0.70
   3  16  -2    1.50    0.90
  -3 -16  -2    1.20    0.60
   3 -16   2   -7.00    3.90
  -3  16   2    1.40    0.80
   3  16  -2    0.90    0.60
  -3 -16  -2    2.10    0.90
  -3  16  -2    0.60    0.50
   3 -16  -2    2.00    0.70
  -3  16  -2    1.70    0.80
  -3 -16   2    1.10    0.70
   3 -16  -2    0.50    4.10
  -3 -16   2    0.90    0.70
  -3  16  -2    1.30    0.80
  -4  16   2   60.89    5.10
   4 -16   2   60.49    5.20
  -4 -16  -2   62.89    5.00
  -4  16   2   58.79    5.20
  -4  16   2   63.39    4.90
   4 -16   2   63.79    5.10
   4  16  -2   63.69    5.10
   4 -16   2   70.79   10.70
  -4  16   2   56.29    5.10
  -4 -16  -2   64.19    5.30
   4  16  -2   57.49    5.00
   4 -16  -2   64.69    5.10
  -4  16  -2   65.39    5.00
  -4 -16   2   65.39    5.20
  -4  16  -2   65.79    4.90
  -4  16  -2   61.39    5.20
   4 -16  -2   67.69    5.20
   4  16   2   56.79    5.00
   4  16   2   57.69    5.00
  -4 -16   2   63.49    5.00
  -4 -16   2   52.19    5.00
   4 -16  -2   67.39   11.30
  -5  16   2    2.30    1.10
   5 -16   2    0.80    5.10
  -5  16   2    3.60    0.90
   5 -16   2    4.00    1.00
   5  16  -2    3.20    1.00
   5  16  -2    4.10    0.90
  -5 -16  -2    4.30    1.00
   5 -16   2    7.90    1.60
  -5  16  -2    5.00    1.00
   5 -16  -2   -2.50    6.20
  -5  16  -2    3.00    1.50
  -5 -16   2    3.30    0.80
  -5 -16   2    4.10    1.10
   5  16   2    4.80    1.10
   5  16   2    5.30    1.10
   5 -16  -2    6.70    1.40
   5 -16  -2    5.10    1.00
   6  16  -2    2.20    0.60
  -6 -16  -2    2.10    0.50
  -6  16   2    1.50    0.40
  -6  16   2    2.40    0.70
   6  16  -2    3.70    0.90
  -6  16   2    2.10    0.70
  -6  16   2    2.20    0.70
   6 -16   2    2.90    0.80
  -6 -16  -2    0.80    0.80
  -6 -16  -2    2.10    0.70
  -6 -16  -2    2.90    0.70
  -6  16   2    1.60    0.70
   6  16   2    3.40    0.80
   6  16   2    1.70    0.50
  -6 -16   2    1.70    0.60
  -6  16  -2    2.80    0.70
  -6  16  -2    1.20    0.70
   6 -16  -2    1.50    0.70
  -6 -16   2    2.40    0.50
  -6  16  -2    2.30    0.70
  -6 -16   2    2.70    0.70
   6 -16  -2    2.20    4.70
   6 -16  -2    1.70    0.70
  -6  16  -2    1.70    0.80
  -7  16   2    0.90    0.50
  -7 -16  -2    0.20    0.70
   7  16  -2    1.10    0.60
  -7 -16  -2    0.50    0.50
  -7  16   2    1.50    1.00
   7 -16   2    1.10    0.70
  -7  16  -2    1.20    0.60
   7  16   2    0.90    0.60
  -7 -16   2    0.20    0.60
  -7  16  -2    0.90    0.60
   7 -16  -2    1.40    0.90
  -7  16  -2    0.60    0.50
  -7 -16   2    1.00    0.60
  -8 -16  -2    0.20    0.50
  -8  16   2    0.20    0.40
  -8  16  -2    0.60    0.40
  -8 -16   2    0.40    0.40
  -8 -16   2    0.50    0.50
   8  16   2    0.60    0.50
  -8  16  -2    0.70    0.50
   0 -17  -2    3.40    0.70
   0 -17   2    1.40    0.70
   0 -17  -2   -0.10    0.60
   0  17   2    1.50    0.60
   0  17  -2    0.80    0.60
   0 -17   2    0.70    0.70
   0  17   2    1.20    0.50
   0  17  -2    0.60    0.50
   0 -17   2    1.10    0.60
  -1 -17  -2   38.00    3.20
   1 -17   2   39.10    3.70
   1  17  -2   33.20    3.20
  -1  17   2   39.70    3.10
   1 -17   2   38.70    3.30
  -1 -17  -2   36.90    3.20
   1  17  -2   36.70    3.20
   1 -17   2   32.90    3.20
   1 -17   2   28.20    9.00
  -1  17   2   39.40    3.20
   1  17  -2   36.30    3.10
   1 -17  -2   35.80    3.30
   1  17   2   38.00    3.20
  -1 -17   2   37.30    3.20
  -1  17  -2   33.40    3.20
  -1 -17   2   34.70    3.20
   1  17   2   40.80    3.20
  -1  17  -2   36.80    3.10
   1 -17  -2   39.90    3.30
   1  17   2   34.30    3.20
  -2  17   2    6.40    0.90
  -2 -17  -2    6.40    1.00
   2 -17   2    5.70    1.00
   2 -17   2    7.80    6.60
  -2 -17  -2    7.00    1.10
   2  17  -2    6.90    1.00
   2 -17   2    6.20    1.20
  -2  17   2    7.30    1.20
  -2  17   2    9.40    1.00
   2  17   2    9.60    1.10
  -2 -17   2    7.30    1.10
  -2 -17   2    8.50    1.20
   2 -17  -2    7.20    1.20
   2  17   2    6.50    0.90
  -2  17  -2    7.30    1.20
  -2 -17   2    8.30    1.10
  -2  17  -2    7.10    1.00
   2 -17  -2   20.60    7.60
  -2  17  -2    7.50    0.90
   2 -17  -2    5.70    1.00
   3 -17   2   13.10    1.60
  -3  17   2   10.10    1.50
  -3 -17  -2   10.10    1.30
  -3 -17  -2   12.00    1.60
   3 -17   2    6.70    5.90
  -3  17   2    9.60    1.20
   3 -17   2   12.00    1.40
   3  17  -2   10.90    1.50
   3  17  -2   10.30    1.30
   3 -17  -2   -1.50    5.30
   3  17   2   11.80    1.40
  -3 -17   2   10.30    1.40
  -3 -17   2    9.00    1.30
   3 -17  -2   10.40    1.50
  -3  17  -2   10.00    1.50
  -3  17  -2    7.80    1.30
   3  17   2    9.90    1.30
   3 -17  -2    9.30    1.30
  -3  17  -2    9.70    1.20
  -4  17   2   -0.10    0.80
   4  17  -2    1.40    0.80
  -4  17   2    0.40    0.40
  -4 -17  -2    0.80    0.50
   4  17  -2    0.70    0.50
   4 -17   2    1.00    0.60
   4 -17   2    0.80    0.70
   4 -17   2    0.30    5.10
  -4  17  -2   -0.20    0.70
   4 -17  -2    0.90    0.60
   4  17   2    1.50    0.70
  -4  17  -2    0.80    0.70
  -4 -17   2    0.90    0.60
   4 -17  -2    1.10    0.80
  -4  17  -2    0.90    0.40
  -4 -17   2    1.10    1.20
   4 -17  -2   -4.10    5.50
   4  17   2    0.20    0.50
   5 -17   2    2.80    5.40
  -5 -17  -2    1.20    0.80
   5 -17   2    1.80    0.80
  -5  17   2    0.70    0.60
   5  17  -2    0.90    0.80
  -5  17   2    1.00    0.50
  -5 -17  -2    2.00    0.60
  -5 -17  -2    0.40    0.80
  -5  17   2    1.30    0.70
   5 -17   2    1.30    0.60
   5  17  -2    1.80    0.60
  -5  17  -2    0.30    0.80
   5  17   2    0.20    0.60
  -5  17  -2    0.80    0.40
  -5 -17   2    2.10    0.60
  -5 -17   2    1.70    0.70
  -5  17  -2    1.40    0.70
   5 -17  -2   -2.20    5.90
  -5  17  -2    1.20    0.70
   5 -17  -2    1.50    0.70
   5 -17  -2    1.40    0.80
   5  17   2    1.70    0.60
  -5 -17   2    0.70    0.80
  -6  17   2   17.00    1.90
   6  17  -2   19.40    1.80
   6  17  -2   21.50    2.00
   6 -17   2   23.50    2.20
  -6  17   2   20.10    1.90
  -6 -17  -2   18.90    1.70
  -6  17   2   18.40    2.00
   6 -17   2   18.50    1.90
  -6 -17  -2   18.70    2.10
  -6  17   2   17.90    1.60
   6  17   2   15.20    1.90
  -6  17  -2   18.40    1.90
   6  17   2   18.30    1.70
  -6 -17   2   21.50    1.70
  -6  17  -2   14.60    1.90
   6 -17  -2   17.00    1.90
  -6 -17   2   18.00    1.90
  -6 -17   2   19.40    1.90
  -6  17  -2   17.40    2.00
  -6  17  -2   21.60    1.90
   7  17  -2    3.10    0.80
   7 -17   2    1.50    0.70
  -7 -17  -2    0.60    0.70
  -7  17  -2    1.10    0.70
   7  17   2    2.80    0.70
  -7  17  -2    1.50    0.50
  -7 -17   2    0.60    0.90
   7 -17  -2    2.80    0.90
  -7  17  -2    1.30    0.60
   8  17  -2    1.40    0.50
  -8  17   2    2.60    0.50
  -8 -17  -2    0.80    0.50
   8 -17   2    2.40    0.80
  -8  17  -2    2.10    0.50
   8  17   2    2.00    0.40
   8 -17  -2    1.30    0.70
  -8 -17   2    1.40    0.60
   0 -18  -2   16.30    1.70
   0  18   2   15.00    1.70
   0 -18   2   16.00    1.80
   0 -18   2   14.40    1.70
   0  18  -2   17.80    1.60
   0 -18  -2   14.40    1.70
   0  18   2   15.70    1.60
   0  18  -2   17.50    1.70
   1 -18   2  118.39    8.90
   1 -18   2   97.09    8.90
   1  18  -2  108.19    8.80
  -1 -18  -2  115.19    8.80
   1  18  -2  118.09    8.80
  -1  18   2  114.89    8.80
  -1 -18  -2  113.79    8.90
  -1  18   2  115.69    8.70
   1 -18   2  108.79    8.90
   1  18  -2  109.99    8.70
  -1  18  -2  114.99    8.80
   1 -18  -2  118.69    9.10
   1  18   2  108.99    8.80
  -1 -18   2  104.39    8.90
  -1 -18   2  116.89    8.90
   1 -18  -2  107.59    8.90
  -1  18  -2  110.49    8.70
   1  18   2  119.29    8.80
   1  18   2  114.09    8.70
   1 -18  -2  118.59    8.90
   2 -18   2    1.70    6.10
   2 -18   2    9.50    1.30
   2  18  -2   10.80    1.20
  -2 -18  -2    7.80    1.10
   2  18  -2    9.80    1.20
  -2 -18  -2    8.60    1.20
   2 -18   2    8.40    1.30
  -2  18   2    7.10    1.10
  -2  18   2    6.70    0.90
   2  18   2    8.80    1.10
  -2  18  -2    7.60    1.20
   2 -18  -2    8.60    8.40
  -2  18  -2    6.90    1.00
  -2 -18   2    7.20    1.10
   2 -18  -2    9.00    1.30
  -2 -18   2   11.90    1.40
   2  18   2   11.00    1.20
  -3 -18  -2   52.79    4.70
   3 -18   2   36.90    9.00
   3  18  -2   50.79    4.20
  -3  18   2   44.40    4.50
   3 -18   2   55.49    4.30
  -3  18   2   47.30    4.00
  -3 -18  -2   49.60    4.10
   3 -18   2   48.10    4.30
   3 -18  -2   33.40    9.80
  -3  18  -2   50.29    4.10
  -3  18  -2   43.70    4.50
  -3 -18   2   44.70    4.10
   3  18   2   50.89    4.10
   3  18   2   54.99    4.20
  -3 -18   2   54.09    4.60
   3 -18  -2   49.99    4.20
   4 -18   2   -0.40    6.10
  -4 -18  -2    3.80    0.80
  -4  18   2    2.80    0.80
   4  18  -2    2.80    0.70
   4  18  -2    3.20    0.90
   4 -18   2    4.80    1.00
  -4  18   2    2.70    0.60
  -4 -18  -2    4.10    1.00
   4 -18   2    3.90    0.90
   4 -18  -2    3.10    0.90
  -4  18  -2    3.60    0.60
  -4  18  -2    1.60    0.70
  -4 -18   2    3.90    0.90
   4  18   2    4.00    0.80
   4 -18  -2    0.70    7.60
  -4 -18   2    2.50    0.70
   4 -18  -2    5.40    1.00
  -4  18  -2    3.70    0.90
   4  18   2    3.20    0.70
  -5 -18  -2    0.30    0.50
  -5  18   2    0.30    0.60
   5 -18   2    7.40    6.80
   5 -18   2    0.20    0.60
   5  18  -2    1.00    0.80
   5  18  -2    0.50    0.50
  -5 -18  -2   -0.10    0.70
  -5  18   2    0.70    0.40
   5 -18   2    1.20    0.80
  -5 -18  -2    0.30    0.80
  -5  18  -2    0.10    0.70
  -5 -18   2   -0.10    0.50
   5 -18  -2    0.70    0.70
  -5  18  -2    0.10    0.60
   5  18   2    1.10    0.50
  -5 -18   2    0.00    0.70
   5 -18  -2   -0.40    6.70
  -5  18  -2    0.40    0.70
   5  18   2    0.60    0.60
  -5  18  -2    0.30    0.40
  -5 -18   2    0.20    0.60
  -6  18   2    0.90    0.60
   6  18  -2    0.50    0.70
  -6  18   2    0.60    0.30
   6  18  -2    0.60    0.40
   6 -18   2    0.00    0.70
   6 -18   2    0.30    0.80
  -6 -18  -2    0.20    0.70
  -6  18  -2    0.10    0.60
  -6 -18   2    0.50    0.70
   6  18   2    1.50    0.70
  -6  18  -2    0.60    0.60
   6  18   2    0.90    0.40
   6 -18  -2    0.60    0.90
  -6 -18   2    0.50    0.40
   7  18  -2    1.40    0.60
  -7 -18  -2    0.50    0.70
  -7  18   2    0.80    0.50
  -7 -18   2    0.30    0.60
   7 -18  -2    0.90    0.80
   7  18   2    1.30    0.50
  -7  18  -2    1.20    0.50
  -7  18  -2    0.40    0.50
   0  19   2    0.50    0.60
   0 -19  -2    0.60    0.60
   0 -19   2    0.70    0.60
   0  19  -2    0.70    0.50
   0  19   2    0.00    0.40
   0 -19  -2    0.60    0.50
   0  19  -2    0.20    0.40
   0 -19   2    0.40    0.60
  -1  19   2   10.80    1.20
  -1 -19  -2    8.30    1.20
   1  19  -2    9.40    1.20
   1 -19   2    8.40    1.30
  -1 -19  -2    9.20    1.20
   1 -19   2    9.50    1.40
   1  19  -2   10.20    1.30
  -1  19   2    9.60    1.20
   1 -19   2    9.30    1.30
  -1 -19   2    9.00    1.30
  -1  19  -2   12.20    1.20
   1  19   2   10.30    1.30
  -1 -19   2    6.60    1.20
   1  19   2    8.60    1.10
   1 -19  -2   10.00    1.40
   1  19   2   10.10    1.10
  -1  19  -2   10.20    1.30
   1 -19  -2    8.80    1.30
  -2  19   2   17.50    1.90
   2  19  -2   23.90    2.00
   2 -19   2   21.60    2.20
  -2  19   2   16.10    2.00
   2 -19   2   20.70    2.20
   2  19  -2   22.00    2.10
  -2 -19  -2   20.10    2.30
   2 -19   2   19.00    9.20
   2 -19  -2   18.30    9.20
   2 -19  -2   20.30    2.40
   2  19   2   21.60    1.90
   2 -19  -2   19.60    2.20
  -2 -19   2   18.50    2.10
  -2 -19   2   17.60    2.30
  -2  19  -2   19.00    2.00
   2  19   2   17.40    2.00
  -3  19   2    1.90    0.60
   3 -19   2    3.00    0.90
   3 -19   2    1.60    0.90
  -3 -19  -2    2.20    0.70
   3 -19   2    0.20    7.40
   3  19  -2    2.90    0.80
  -3  19   2    3.10    1.20
   3  19  -2    2.70    0.70
   3 -19  -2    2.00    0.80
  -3  19  -2    1.80    0.60
   3  19   2    2.10    0.60
  -3 -19   2    1.30    0.70
  -3  19  -2   -0.10    0.90
   3  19   2    2.90    0.70
   3 -19  -2   16.50    8.20
  -4  19   2   18.70    1.90
   4 -19   2   20.10    2.30
   4 -19   2   26.70    8.70
  -4 -19  -2   19.90    2.00
   4 -19   2   18.40    2.10
   4  19  -2   22.10    2.00
   4  19   2   23.90    2.10
   4  19   2   21.00    2.00
   4 -19  -2   24.30    8.30
  -4  19  -2   19.90    1.90
  -4 -19   2   25.10    2.30
   4 -19  -2   21.50    2.20
  -4 -19   2   22.10    2.10
  -5 -19  -2   10.70    1.30
   5 -19   2    9.70    1.40
   5 -19   2    1.40    8.80
  -5  19   2   11.90    1.20
   5  19  -2   12.90    1.40
   5 -19   2   13.00    1.80
  -5  19  -2   12.70    1.60
  -5  19  -2   11.70    1.20
   5  19   2   12.10    1.30
   5  19   2   12.50    1.50
   5 -19  -2    8.70    1.30
   5 -19  -2   16.10    2.10
  -5 -19   2   13.90    1.40
   5 -19  -2   11.40    9.20
   6  19  -2    3.30    0.80
  -6  19   2    3.80    1.00
  -6  19   2    4.40    0.50
   6 -19   2    3.80    0.80
   6  19  -2    5.50    0.70
   6  19   2    6.50    0.90
   6 -19  -2    5.80    1.20
   6  19   2    4.80    0.60
  -6 -19   2    5.00    0.70
  -6  19  -2    2.40    0.80
  -6  19  -2    3.70    0.70
  -7 -19  -2    2.00    0.80
   7 -19   2    4.40    1.00
  -7  19   2    3.20    0.60
  -7 -19   2    1.80    0.70
  -7  19  -2    2.30    0.60
   7 -19  -2    4.20    1.00
   0  20   2   18.40    1.70
   0  20  -2   18.10    1.70
   0 -20  -2   16.50    1.90
   0 -20  -2   18.40    1.90
   0 -20   2   16.30    1.90
   0  20   2   18.30    1.80
   0  20  -2   21.60    1.90
   0 -20   2   16.10    1.90
  -1  20   2    0.50    0.50
  -1 -20  -2    0.60    0.60
   1  20  -2    1.10    0.50
  -1  20   2    1.00    0.60
   1  20  -2    0.60    0.60
  -1 -20  -2    1.40    0.70
   1 -20   2    0.90    0.60
   1 -20   2    1.10    0.70
  -1  20  -2    1.00    0.50
   1  20   2    0.50    0.50
   1 -20  -2    0.50    0.60
  -1  20  -2    0.30    0.50
  -1 -20   2    0.50    0.60
  -1 -20   2    1.10    0.60
   1  20   2    0.10    0.50
   1 -20  -2    0.70    0.60
  -2 -20  -2   39.90    3.50
   2 -20   2   31.40   11.60
   2  20  -2   41.30    3.30
   2  20  -2   43.70    3.40
  -2  20   2   36.00    3.20
  -2  20   2   41.40    3.40
   2 -20   2   39.10    3.50
  -2 -20   2   39.00    3.40
  -2 -20   2   40.20    3.50
  -2  20  -2   40.80    3.40
   2 -20  -2   41.30    3.50
   2  20   2   40.30    3.30
   2 -20  -2   35.60    3.70
   2  20   2   40.30    3.30
  -3  20   2    3.90    0.80
   3  20  -2    6.40    1.00
  -3 -20  -2    5.90    1.00
   3  20  -2    5.90    0.90
   3 -20   2    4.50    0.90
   3 -20   2    7.90    8.10
   3 -20   2    6.00    1.30
   3 -20  -2    5.10    1.00
  -3  20  -2    4.10    0.80
   3 -20  -2    5.20   12.10
  -3 -20   2    5.20    1.00
   3  20   2    5.20    0.80
   3 -20  -2    5.20    1.30
   3  20   2    5.30    0.90
   4 -20   2   17.90    2.10
   4 -20   2   16.40    1.80
   4  20  -2   16.30    1.70
   4  20  -2   17.00    1.80
  -4  20   2   16.50    1.60
  -4 -20  -2   16.20    1.70
   4 -20   2   30.30   16.70
   4 -20  -2   15.00    1.90
   4 -20  -2   20.40    2.30
  -4  20  -2   16.10    1.60
   4  20   2   15.90    1.60
   4 -20  -2    1.80   17.00
  -4 -20   2   17.30    1.80
   4  20   2   16.60    1.80
  -5  20   2    0.20    0.40
   5 -20   2    0.00    0.80
  -5 -20  -2    0.50    0.50
   5  20  -2    0.30    0.40
   5 -20   2    0.00    0.50
  -5 -20  -2    0.10    0.70
   5  20  -2    0.20    0.70
   5 -20  -2    0.10    0.60
  -5  20  -2   -0.20    0.30
  -5  20  -2    0.60    1.20
   5 -20  -2    0.30    0.90
  -5 -20   2   -0.40    0.60
  -5 -20   2   -0.20    0.40
   5  20   2   -0.10    0.40
  -5  20  -2    0.80    1.20
   5  20   2    0.70    0.60
   6  20  -2    3.10    0.70
   6 -20   2    1.80    0.60
  -6 -20  -2    0.50    0.70
  -6  20   2    1.30    0.50
   6  20  -2    2.60    0.50
  -6 -20   2    0.90    0.70
  -6  20  -2    1.50    0.50
   6  20   2    2.40    0.60
   6 -20  -2    0.80    0.80
   6 -20  -2    1.90    0.80
   6  20   2    1.80    0.40
  -6  20  -2    1.00    0.60
   0 -21   2    0.30    0.60
   0  21  -2   -0.20    0.50
   0  21  -2    0.20    0.50
   0  21   2    0.60    0.50
   0 -21  -2    0.40    0.60
   0 -21   2    0.10    0.60
   0 -21  -2    0.80    0.60
   0  21   2    0.60    0.50
   1  21  -2    1.10    0.70
   1  21  -2    1.20    0.50
  -1  21   2    1.20    0.60
  -1 -21  -2    1.40    0.70
   1 -21   2    1.70    0.70
  -1  21   2    1.80    0.50
   1 -21   2    0.40    0.60
  -1 -21  -2    0.90    0.60
  -1  21  -2    2.00    0.60
   1 -21  -2    0.50    0.70
   1  21   2    1.50    0.60
  -1 -21   2    2.00    0.70
  -1 -21   2    1.30    0.70
   1 -21  -2    1.30    0.70
  -1  21  -2    1.70    0.60
   1  21   2    1.90    0.70
  -2 -21  -2    6.60    1.00
   2 -21   2    5.80    1.10
   2  21  -2    8.30    1.00
  -2  21   2    6.40    0.90
  -2  21  -2    6.90    0.90
   2 -21  -2    7.00    1.20
   2  21   2    7.40    1.00
  -2 -21   2    7.30    1.10
  -2 -21   2    8.20    1.30
  -3 -21  -2    2.30    0.70
  -3  21   2    2.30    0.60
   3 -21   2    2.40    0.80
   3  21  -2    3.00    0.70
   3 -21   2    2.20   12.40
   3  21  -2    3.40    0.70
  -3  21  -2    1.80    0.60
   3 -21  -2    2.80    1.10
   3 -21  -2   -0.30   10.60
   3  21   2    3.00    0.60
   3 -21  -2    1.70    0.80
  -3 -21   2    2.00    0.70
   3  21   2    2.80    0.70
   4 -21   2   51.89    4.40
  -4  21   2   50.99    4.10
  -4 -21  -2   51.99    4.30
   4  21  -2   54.99    4.20
   4  21  -2   52.79    4.20
   4 -21  -2   44.50    4.30
   4  21   2   52.19    4.20
  -4  21  -2   51.89    4.10
  -4 -21   2   56.19    4.30
   4 -21  -2   49.10    4.60
  -5  21   2    3.00    0.70
  -5  21   2    2.30    0.50
   5  21  -2    3.00    0.70
   5 -21   2    2.60    0.70
   5  21  -2    3.00    0.60
  -5 -21  -2    2.90    0.60
  -5  21  -2    2.30    0.60
   5  21   2    2.90    0.60
   5 -21  -2    3.30    1.10
  -5  21  -2    2.50    0.40
  -5 -21   2    3.00    0.60
  -5 -21   2    1.30    0.80
   5  21   2    2.50    0.50
  -6 -21  -2    0.30    0.60
   6 -21   2    0.60    0.80
   6  21  -2    0.90    0.50
   6  21  -2    0.70    0.30
  -6  21   2   -0.10    0.40
  -6  21  -2    0.20    0.40
   6  21   2    0.90    0.40
   6  21   2    0.70    0.30
   6 -21  -2    1.20    0.80
  -6 -21   2    0.30    0.60
   6 -21  -2    0.30    0.60
   0 -22   2  109.89    9.30
   0 -22   2  113.59    9.30
   0 -22  -2  114.59    9.40
   0  22  -2  122.49    9.30
   0  22  -2  130.79    9.20
   0  22   2  124.49    9.30
   0  22   2  126.19    9.10
   0 -22  -2  105.79    9.30
  -1  22   2    0.30    0.40
  -1 -22  -2    0.20    0.60
   1  22  -2    0.90    0.60
  -1  22   2   -0.30    0.50
  -1 -22  -2    0.10    0.50
   1 -22   2    0.20    0.60
   1  22  -2    0.50    0.50
   1 -22   2    0.80    0.60
   1  22   2    0.60    0.50
   1 -22  -2    0.30    0.60
  -1  22  -2    0.30    0.40
   1  22   2    0.20    0.50
   1 -22  -2    0.10    0.60
  -1 -22   2    0.60    0.60
  -1 -22   2    0.80    0.60
  -1  22  -2    0.30    0.50
  -2  22   2    3.50    0.70
   2  22  -2    4.20    0.70
  -2 -22  -2    3.10    0.80
   2 -22   2    4.50    0.90
  -2  22  -2    4.10    0.70
   2 -22  -2    2.20    0.80
   2  22   2    3.90    0.70
  -2 -22   2    2.90    0.80
   3  22  -2    1.00    0.50
  -3 -22  -2    0.30    0.80
  -3 -22  -2    1.80    0.70
   3 -22   2    1.70    1.00
   3 -22   2    0.80    0.70
  -3  22   2    2.20    0.50
  -3  22  -2    1.10    0.50
   3  22   2    1.90    0.60
   3 -22  -2    0.70    0.70
  -3  22  -2   -0.10    0.90
   3  22   2    1.60    0.70
  -3 -22   2    1.30    0.70
   4 -22   2    9.80    1.40
   4  22  -2   10.40    1.60
  -4 -22  -2    9.20    1.60
   4  22  -2   11.10    1.40
  -4  22   2    7.10    1.30
   4 -22   2    9.80    1.60
   4  22   2   12.90    1.30
  -4 -22   2    8.20    1.30
   4 -22  -2    8.50    1.60
   4 -22  -2    7.00    1.70
   4  22   2   10.60    1.10
  -4  22  -2    9.50    1.20
  -5  22   2   -0.10    0.50
   5 -22   2   -0.30    0.80
   5 -22   2   -0.10    0.50
  -5 -22  -2    0.30    0.70
   5  22  -2    0.00    0.40
  -5  22   2    0.10    0.30
   5  22  -2    0.10    0.40
  -5 -22  -2   -0.10    0.40
  -5 -22   2    0.10    0.60
  -5  22  -2    0.20    0.30
  -5 -22   2   -0.50    0.40
   5 -22  -2   -0.60    0.80
   5 -22  -2    0.10    0.70
   5  22   2    0.10    0.40
   5  22   2   -0.10    0.30
   0 -23  -2    0.50    0.70
   0 -23   2    0.10    0.60
   0  23   2    0.10    0.50
   0  23   2    0.40    0.40
   0 -23  -2   -0.50    0.50
   0  23  -2    0.30    0.40
   0 -23   2    0.30    0.60
   0  23  -2    0.00    0.50
  -1 -23  -2    0.80    0.70
   1 -23   2    1.20    0.90
   1 -23   2    1.40    0.70
  -1  23   2    1.10    0.60
   1  23  -2    1.40    0.80
  -1  23   2    1.50    0.70
  -1 -23  -2    1.30    1.00
   1  23  -2    1.40    0.50
  -1  23  -2    0.20    1.00
   1  23   2    1.00    0.50
   1 -23  -2    0.90    1.20
   1 -23  -2    0.40    0.60
  -1  23  -2    0.10    0.50
   1  23   2    0.60    0.70
  -1 -23   2    1.50    0.70
  -2  23   2   35.00    2.80
   2 -23   2   32.00    3.00
  -2 -23  -2   33.00    3.00
   2  23  -2   36.20    2.80
  -2  23  -2   34.20    2.80
   2 -23  -2   27.70    2.90
  -2 -23   2   32.40    3.00
   2  23   2   34.90    2.80
   3 -23   2    0.60    0.70
   3  23  -2    0.30    0.60
  -3 -23  -2    0.30    1.10
  -3  23   2    0.70    0.60
  -3 -23  -2    0.70    0.80
  -3 -23   2    0.60    0.80
  -3 -23   2    0.30    0.80
   3 -23  -2    0.30    0.80
   3  23   2    0.50    0.50
  -3  23  -2    0.00    0.60
  -3  23  -2    0.60    0.50
  -4 -23  -2   16.20    1.70
   4  23  -2   20.20    1.60
   4 -23   2   15.40    1.80
  -4  23   2   17.20    1.50
  -4 -23   2   17.00    1.70
  -4  23  -2   16.90    1.60
  -4  23  -2   17.70    1.50
   4  23   2   20.10    1.60
   0  24   2   37.40    3.00
   0 -24   2   30.00    3.10
   0 -24   2   34.70    3.20
   0  24   2   38.10    2.90
   0 -24  -2   31.70    3.20
   0  24  -2   39.60    2.90
   0  24  -2   42.20    3.10
   0 -24  -2   36.00    3.30
  -1 -24  -2    3.20    0.80
   1  24  -2    3.40    0.60
   1 -24   2    3.20    0.80
   1 -24   2    1.60    0.70
  -1  24   2    3.00    0.60
   1  24  -2    3.10    0.60
  -1  24  -2    4.00    0.70
   1  24   2    2.70    0.60
   1  24   2    2.90    0.60
  -1 -24   2    2.40    0.70
   1 -24  -2    3.80    0.90
   2 -24   2    8.70    1.30
  -2 -24  -2   11.20    1.40
   2  24  -2   12.80    1.20
  -2  24   2   12.20    1.20
  -2  24  -2   11.90    1.20
   2  24   2   12.30    1.20
  -2 -24   2   11.40    1.40
  -3 -24  -2    0.60    0.60
   3  24  -2    1.00    0.40
  -3  24   2    1.50    0.40
   3 -24   2    1.30    0.60
  -3 -24  -2    0.30    0.80
   3  24   2    1.40    0.40
  -3 -24   2    0.30    0.70
  -3 -24   2    0.60    0.60
  -3  24  -2    1.00    0.40
   0  25   2    0.50    0.40
   0 -25   2   -0.20    0.50
   0 -25  -2   -0.20    0.60
   0  25  -2   -0.10    0.40
   0 -25  -2    0.00    0.90
   0  25   2    0.10    0.30
   1  25  -2   -0.10    0.40
   1 -25   2    0.00    0.70
  -1 -25  -2   -0.60    0.60
  -1  25   2    0.30    0.40
   1  25  -2    0.30    0.40
   1 -25   2   -0.10    0.60
   1  25   2   -0.20    0.40
   1 -25  -2   -0.10    0.70
  -1 -25   2    0.50    0.60
  -1  25  -2    0.30    0.40
   1 -25  -2   -0.40    0.60
   1  25   2    0.40    0.30
   0   0   3    1.10    0.70
   0   0  -3    1.10    0.20
  -1   0   3    0.70    1.00
   1   0   3    0.90    0.20
  -1   0   3    0.80    0.10
  -2   0   3    2.00    0.30
   2   0   3    0.90    0.40
   2   0  -3    3.00    1.50
  -2   0  -3    1.20    0.30
  -3   0  -3    1.20    0.20
  -3   0   3    0.60    0.30
   3   0  -3    1.60    1.30
   4   0  -3    0.70    1.00
  -4   0   3    0.20    0.30
  -4   0  -3    1.10    0.30
  -5   0  -3    0.10    0.30
  -5   0  -3    0.50    0.30
  -5   0   3    1.10    0.60
  -5   0  -3    0.40    0.50
  -5   0  -3    1.40    0.80
  -5   0   3    0.70    0.50
  -6   0  -3    0.90    0.70
  -6   0  -3    0.60    0.40
  -6   0  -3    0.70    0.50
  -6   0   3   -0.10    0.50
  -6   0  -3    0.10    0.50
  -6   0  -3    0.00    0.70
  -6   0   3    1.40    0.70
  -6   0   3    0.00    0.60
  -6   0  -3    0.50    0.40
  -7   0  -3    0.10    0.50
  -7   0  -3    0.50    0.70
  -7   0   3    0.80    0.70
  -7   0   3    0.40    0.60
  -7   0  -3    0.10    0.50
  -7   0  -3    0.60    0.80
  -7   0  -3   -0.10    0.30
  -7   0  -3    0.00    0.40
  -7   0   3    0.20    0.60
  -8   0   3   -0.10    0.50
  -8   0  -3    0.10    0.50
  -8   0   3   -0.10    0.70
  -8   0   3   -0.10    0.60
  -8   0  -3    0.20    0.50
  -8   0  -3   -0.20    0.20
  -8   0  -3    0.20    0.70
  -8   0  -3    0.10    0.40
  -8   0  -3    0.30    0.70
  -9   0  -3   -0.20    0.60
  -9   0  -3    0.40    0.50
  -9   0   3    0.10    0.60
  -9   0  -3    0.00    0.60
  -9   0  -3   -0.10    0.60
  -9   0   3    0.30    0.40
  -9   0   3    0.20    0.50
 -10   0  -3    0.40    0.90
 -10   0   3    0.20    0.40
 -10   0  -3   -0.10    0.60
 -10   0  -3    0.20    0.50
   0  -1   3    1.20    0.20
   0   1   3    2.30    1.50
   0  -1  -3    1.50    0.20
   0   1   3    1.20    0.20
   0  -1   3    0.90    0.70
   0   1  -3    1.20    0.20
  -1   1   3 1081.99   79.79
   1  -1   3  954.00   79.59
   1   1   3 1131.69   79.49
   2   1  -3  633.54   45.90
   2  -1   3  565.44   45.20
   3   1  -3  189.38   14.10
   3  -1  -3  152.78   14.20
  -4  -1  -3    1.60    0.40
  -4  -1  -3    1.80    0.40
   4   1  -3    2.70    1.20
  -4   1  -3    1.80    0.40
   4  -1  -3    1.50    1.20
  -4  -1   3    2.10    0.50
  -5  -1  -3   11.30    1.50
  -5  -1  -3   12.80    1.30
  -5   1   3   14.60    1.30
  -5   1   3   12.90    1.40
  -5   1   3   13.30    1.50
  -5  -1  -3   10.10    1.50
  -5   1  -3   13.40    1.50
  -5   1  -3   13.60    1.30
  -5  -1   3   12.40    1.30
  -5  -1   3   12.30    1.50
  -5  -1   3   11.50    1.40
  -5   1  -3   13.60    1.20
  -5   1  -3   13.00    1.60
  -6   1   3    0.40    0.70
  -6  -1  -3    0.20    0.50
  -6  -1  -3    0.10    0.40
  -6   1   3    0.00    0.50
  -6  -1  -3    0.10    0.40
  -6  -1  -3    0.30    0.70
  -6   1   3   -0.20    0.60
  -6  -1  -3    0.10    0.70
  -6   1  -3    0.40    0.30
  -6   1  -3    0.00    0.70
  -6   1  -3    0.80    0.50
  -6   1  -3    0.50    0.50
  -6   1  -3    1.00    0.70
  -6  -1   3    0.20    0.60
  -6  -1   3    0.10    0.60
  -6   1  -3    0.10    0.50
  -6  -1   3    0.50    0.70
  -7  -1  -3    5.30    1.10
  -7  -1  -3    4.90    0.90
  -7  -1  -3    6.30    0.80
  -7  -1  -3    5.90    1.00
  -7   1   3    6.70    1.20
  -7  -1  -3    6.00    1.40
  -7   1   3    5.10    0.90
  -7   1   3    4.40    1.00
  -7  -1  -3    5.60    1.00
  -7  -1   3    3.90    0.90
  -7  -1   3    5.40    1.10
  -7   1  -3    6.10    1.00
  -7  -1   3    5.90    1.00
  -7   1  -3    5.70    0.90
  -7   1  -3    4.60    0.80
  -7   1  -3    4.80    1.20
  -7   1  -3    7.50    1.30
  -7   1  -3    6.50    0.90
  -8   1   3   -0.10    0.60
  -8  -1  -3    0.70    0.80
  -8   1   3    0.00    0.50
  -8   1   3    0.40    0.70
  -8  -1  -3    0.20    0.70
  -8  -1  -3    0.10    0.50
  -8  -1  -3    0.20    0.60
  -8  -1  -3    0.30    0.30
  -8  -1   3    0.20    0.50
  -8   1  -3    0.60    0.30
  -8  -1   3    0.40    0.60
  -8  -1   3    0.30    0.70
  -8   1  -3    0.70    0.60
  -8   1  -3    0.30    0.50
  -8   1  -3    0.40    0.80
  -8   1  -3    0.40    0.70
  -8   1  -3    0.50    0.50
  -9  -1  -3   10.20    1.50
  -9  -1  -3   11.00    1.50
  -9   1   3    9.60    1.40
  -9   1   3    9.10    1.20
  -9  -1  -3   10.40    1.30
  -9  -1   3   10.30    1.40
  -9   1  -3   11.70    1.50
  -9   1  -3   10.80    1.30
  -9  -1   3    9.50    1.50
  -9  -1   3    9.10    1.20
  -9   1  -3   10.60    1.50
 -10  -1  -3    8.00    1.20
 -10  -1  -3    8.20    1.20
 -10   1   3    9.00    1.20
 -10   1   3    8.70    1.00
 -10   1  -3    7.40    1.10
 -10  -1   3    7.30    1.00
 -10   1  -3    7.80    1.20
 -10   1  -3    8.90    1.70
   0   2   3  142.79   11.70
   0  -2   3  150.68   11.90
   1  -2   3    1.30    0.70
   1  -2   3    1.40    0.20
  -1   2   3    1.40    0.20
  -1  -2   3    1.10    0.20
  -1   2  -3    1.40    0.20
  -1  -2   3    2.00    0.20
  -1  -2   3    1.20    1.10
   2   2  -3  602.04   45.00
   2  -2   3  599.34   44.40
   2  -2  -3  552.34   44.90
   3   2  -3  489.25   34.90
   3  -2  -3  408.06   35.00
  -4  -2  -3    6.20    0.80
  -4   2   3    5.50    0.70
  -4  -2  -3    5.30    0.80
   4   2  -3    7.00    1.70
  -4   2  -3    5.40    0.70
  -4   2  -3    7.30    0.70
  -4  -2   3    6.50    0.80
   4  -2  -3    5.50    1.80
   4  -2  -3    5.90    1.50
  -5  -2  -3   36.40    2.80
  -5  -2  -3   31.50    2.80
  -5  -2  -3   31.50    3.10
  -5   2   3   35.30    3.00
  -5   2   3   31.30    2.90
  -5   2   3   34.80    2.80
  -5   2  -3   32.00    2.90
  -5   2  -3   34.50    2.80
  -5   2  -3   34.50    3.10
  -5  -2   3   34.70    3.00
  -5  -2   3   37.20    2.90
  -5  -2   3   30.80    3.00
  -5   2  -3   31.70    3.20
  -5   2  -3   38.60    2.70
  -6   2   3   13.00    1.50
  -6   2   3   13.70    1.70
  -6  -2  -3   13.00    1.30
  -6   2   3   14.60    1.50
  -6  -2  -3   13.80    1.80
  -6  -2  -3   11.00    1.80
  -6  -2  -3   16.10    1.50
  -6  -2  -3   13.10    1.40
  -6   2  -3   12.60    1.30
  -6   2  -3   13.90    1.70
  -6   2  -3   11.60    1.40
  -6   2  -3   13.40    1.50
  -6  -2   3   14.30    1.70
  -6  -2   3   13.50    1.50
  -6  -2   3   11.80    1.60
  -6   2  -3   14.60    1.40
  -6   2  -3   13.70    1.80
  -7  -2  -3    4.40    0.90
  -7  -2  -3    3.90    1.20
  -7   2   3    4.50    1.10
  -7  -2  -3    3.90    0.60
  -7  -2  -3    5.20    1.20
  -7   2   3    3.00    0.80
  -7  -2  -3    2.30    0.70
  -7   2   3    4.10    0.90
  -7  -2   3    2.90    0.80
  -7   2  -3    3.50    0.70
  -7   2  -3    4.70    1.10
  -7   2  -3    3.50    0.80
  -7  -2   3    3.60    1.00
  -7  -2   3    4.10    1.00
  -7   2  -3    4.10    1.10
  -7   2  -3    4.90    0.80
  -8  -2  -3   43.50    3.60
  -8   2   3   42.90    3.70
  -8   2   3   34.10    3.50
  -8  -2  -3   41.60    3.80
  -8  -2  -3   38.50    3.90
  -8  -2  -3   45.80    3.60
  -8   2   3   42.70    3.60
  -8   2  -3   40.00    3.70
  -8  -2   3   37.10    3.60
  -8  -2   3   43.40    3.80
  -8  -2   3   42.90    3.70
  -8   2  -3   44.30    3.50
  -8   2  -3   42.10    3.60
  -8   2  -3   45.60    3.90
  -8   2  -3   34.20    3.40
  -9  -2  -3    1.10    0.70
  -9  -2  -3    1.40    0.70
  -9   2   3    0.70    0.50
  -9  -2  -3    2.50    0.60
  -9   2   3    1.00    0.60
  -9   2   3    0.80    0.50
  -9  -2  -3    1.80    0.50
  -9  -2   3    1.30    0.60
  -9   2  -3    1.50    0.70
  -9   2  -3    2.00    0.60
  -9   2  -3    0.00    0.50
  -9  -2   3    0.90    0.60
  -9  -2   3    1.10    0.80
  -9   2  -3    0.90    0.60
 -10  -2  -3    0.10    0.40
 -10   2   3    0.10    0.40
 -10   2   3   -0.10    0.50
 -10  -2  -3    0.30    0.60
 -10  -2   3   -0.10    0.40
 -10   2  -3    0.10    0.50
 -10   2  -3    0.10    0.40
   0  -3   3    0.50    0.10
   0  -3  -3    1.70    1.20
   0   3  -3    0.50    0.20
   0  -3   3    0.90    0.20
   0  -3   3    0.70    0.80
   0  -3  -3    0.70    0.20
  -1   3   3   16.60    1.40
   1  -3   3   18.20    1.40
  -1  -3  -3   17.50    1.40
   1  -3   3   17.30    2.20
   1   3   3   19.10    1.40
  -1  -3   3   15.10    2.50
  -1  -3   3   17.60    1.40
  -1   3  -3   16.70    1.30
  -1   3  -3   19.50    1.40
  -2   3   3   10.30    0.80
   2  -3   3   10.70    1.70
  -2  -3  -3   11.70    0.90
  -2  -3  -3    8.90    0.90
   2  -3  -3   11.70    2.00
  -2  -3   3    8.00    0.90
  -2   3  -3    9.00    0.80
   2  -3  -3   14.50    2.80
   3   3  -3   92.79    8.60
   3  -3   3   96.49    7.80
  -3   3   3   92.59    7.30
  -3  -3  -3  104.59    7.30
  -3   3  -3   88.69    7.20
  -3  -3   3   96.99    7.30
   3  -3  -3  102.59    8.50
   3  -3  -3   85.79    8.70
   4   3  -3   37.60    4.00
  -4   3   3   33.20    2.50
  -4  -3  -3   34.00    2.70
  -4   3   3   35.80    2.70
  -4  -3  -3   37.90    2.70
  -4  -3   3   33.10    2.80
  -4  -3   3   30.40    2.50
  -4   3  -3   30.70    2.70
   4  -3  -3   28.30    4.50
   4  -3  -3   32.80    3.70
  -5   3   3   71.69    5.90
  -5  -3  -3   72.79    5.80
  -5  -3  -3   77.69    5.80
  -5   3   3   72.69    5.70
  -5  -3  -3   75.79    5.70
  -5   3   3   68.59    5.80
  -5  -3  -3   67.39    6.00
   5  -3  -3   69.99    6.30
  -5  -3   3   75.49    5.80
  -5   3  -3   70.69    5.70
  -5  -3   3   69.69    5.90
  -5   3  -3   77.49    6.00
  -5  -3   3   62.59    5.80
   5  -3  -3   72.39    7.00
  -5   3  -3   72.79    6.10
  -5   3  -3   80.89    5.70
  -5   3  -3   80.89    5.70
  -6   3   3    8.40    1.30
  -6   3   3   10.40    1.50
  -6   3   3   11.90    1.20
  -6  -3  -3    6.50    1.50
  -6   3   3   10.10    0.80
  -6  -3  -3   10.30    1.20
  -6  -3  -3    7.90    1.20
  -6  -3  -3    7.70    1.00
  -6  -3  -3   10.20    1.60
  -6   3  -3    7.50    1.00
  -6   3  -3    7.90    1.50
  -6  -3   3   10.10    1.50
  -6   3  -3    9.50    1.30
  -6  -3   3    8.80    1.40
  -6  -3   3    8.50    1.20
  -6   3  -3    7.80    1.10
  -6   3  -3    8.60    1.30
  -6  -3   3    9.50    0.80
  -6   3  -3    8.10    1.10
  -7  -3  -3   70.49    5.90
  -7  -3  -3   71.19    5.60
  -7   3   3   72.09    5.70
  -7   3   3   75.79    5.80
  -7  -3  -3   59.39    5.40
  -7   3   3   61.19    5.60
  -7   3  -3   75.09    6.00
  -7  -3   3   74.79    5.90
  -7   3  -3   67.89    5.80
  -7   3  -3   70.89    5.50
  -7  -3   3   70.89    5.70
  -7   3  -3   72.29    5.60
  -7   3  -3   65.89    5.60
  -7  -3   3   64.09    5.70
  -8  -3  -3   10.10    1.60
  -8  -3  -3    5.40    0.80
  -8   3   3    8.00    1.30
  -8  -3  -3    7.80    1.10
  -8  -3  -3    9.60    1.60
  -8  -3  -3    5.70    1.00
  -8   3   3    6.20    1.10
  -8   3   3    6.00    1.00
  -8  -3   3    6.60    1.10
  -8   3  -3    8.60    1.50
  -8   3  -3    8.70    1.40
  -8   3  -3    7.10    1.10
  -8   3  -3    5.40    0.90
  -8  -3   3    8.20    1.40
  -8  -3   3    7.50    1.20
  -9   3   3    4.10    0.80
  -9  -3  -3    3.90    1.00
  -9   3   3    3.40    0.70
  -9  -3  -3    5.20    1.10
  -9   3   3    5.20    1.00
  -9  -3  -3    3.90    0.80
  -9  -3  -3    4.50    0.80
  -9   3  -3    5.00    1.00
  -9   3  -3    4.50    1.00
  -9  -3   3    6.30    1.00
  -9  -3   3    4.90    0.90
  -9   3  -3    5.40    0.80
 -10   3   3   -0.10    0.40
 -10   3   3    0.20    0.70
 -10  -3  -3    0.10    0.50
 -10  -3  -3    0.10    0.40
 -10   3  -3    0.20    0.40
 -10  -3   3    0.30    0.40
 -10   3  -3    0.30    0.50
   0  -4   3 1005.60   76.39
   1  -4   3 1548.05  116.09
  -1  -4  -3 1473.95  116.39
   1  -4  -3 1592.14  116.89
  -2   4   3   19.00    1.50
  -2  -4  -3   19.00    1.50
   2  -4   3   19.90    1.50
  -2  -4   3   17.40    1.50
   2  -4  -3   26.10    3.00
   2   4   3   18.10    1.50
  -2   4  -3   17.00    1.40
   3  -4   3  201.98   14.80
   3   4  -3  184.18   15.60
   3  -4  -3  192.18   15.40
   3  -4  -3  159.98   15.30
  -4  -4  -3   11.50    1.10
  -4   4   3    8.40    1.00
   4   4  -3    8.90    2.20
  -4  -4  -3   10.90    1.10
  -4   4  -3   10.70    1.00
   4  -4  -3   17.00    2.70
   4  -4  -3    7.30    2.60
  -4  -4   3    9.80    1.10
  -4   4  -3   10.40    1.00
  -5   4   3   64.89    5.20
  -5  -4  -3   67.09    5.20
  -5  -4  -3   65.99    5.20
  -5   4   3   64.89    5.30
   5   4  -3   55.89    5.90
  -5  -4  -3   72.49    5.10
  -5   4  -3   64.19    5.10
  -5  -4   3   68.89    5.30
  -5   4  -3   65.39    5.20
  -5   4  -3   67.89    6.20
   5  -4  -3   61.99    5.90
  -5   4  -3   57.79    5.20
  -6   4   3    1.20    0.70
  -6   4   3    1.60    0.60
  -6  -4  -3    0.00    0.70
  -6  -4  -3    0.80    0.60
  -6   4   3    1.20    0.60
  -6  -4  -3    0.50    0.40
  -6   4   3    2.00    0.60
  -6  -4  -3    1.10    0.90
  -6  -4  -3    1.20    0.60
  -6   4  -3    1.00    0.60
  -6   4  -3    1.10    0.50
  -6  -4   3    0.70    0.70
  -6  -4   3    0.90    0.60
  -6  -4   3    0.60    0.20
  -6  -4   3    0.90    0.60
  -6   4  -3    1.00    0.70
  -6   4  -3    0.50    0.80
  -6   4  -3    0.80    0.60
  -6  -4   3    0.30    0.80
  -6   4  -3    0.70    0.40
  -7  -4  -3   42.70    3.50
  -7   4   3   36.80    3.20
  -7  -4  -3   35.40    3.90
  -7  -4  -3   43.30    3.80
  -7   4   3   41.30    3.50
  -7   4   3   42.30    3.50
  -7   4   3   44.10    3.70
  -7   4  -3   39.40    3.40
  -7   4  -3   43.30    3.50
  -7  -4   3   45.70    3.80
  -7  -4   3   40.70    3.60
  -7   4  -3   40.00    3.40
  -7   4  -3   42.60    3.70
  -7  -4   3   33.20    3.70
  -7  -4   3   40.40    3.60
  -8  -4  -3    1.80    0.90
  -8  -4  -3    2.40    0.70
  -8  -4  -3    1.90    0.50
  -8  -4  -3    3.00    0.80
  -8   4   3    1.80    0.70
  -8   4   3    2.20    0.80
  -8   4   3    2.00    0.80
  -8  -4  -3    3.00    1.20
  -8   4  -3    3.00    1.00
  -8  -4   3    3.00    1.00
  -8  -4   3    2.70    0.90
  -8   4  -3    1.20    0.60
  -8   4  -3    1.20    0.50
  -8   4  -3    3.20    0.80
  -8   4  -3    2.50    0.90
  -8  -4   3    2.50    1.00
  -8  -4   3    2.50    0.80
  -9  -4  -3   16.80    2.00
  -9   4   3   18.20    1.90
  -9   4   3   15.90    1.80
  -9  -4  -3   19.70    1.80
  -9  -4  -3   18.30    2.10
  -9   4  -3   19.60    2.00
  -9   4  -3   16.60    1.90
  -9   4  -3   18.20    1.80
  -9  -4   3   17.10    1.80
 -10  -4  -3    0.90    0.40
 -10   4   3    0.50    0.80
 -10  -4  -3    0.70    0.50
 -10   4   3    0.60    0.60
 -10   4  -3    0.50    0.60
 -10   4  -3    0.50    0.40
 -10  -4   3    0.40    0.40
   0   5   3    1.40    0.30
   0  -5  -3    1.00    0.30
   0  -5  -3    2.00    1.50
   0  -5   3    0.50    1.10
   0   5  -3    1.40    0.30
  -1  -5  -3  751.72   56.69
   1  -5   3  717.83   55.49
  -1  -5   3  692.63   55.69
   1  -5  -3  742.73   55.99
  -2   5   3    0.60    0.20
   2  -5   3   -0.70    0.70
  -2  -5  -3    1.00    0.30
  -2  -5  -3    0.80    0.30
  -2  -5   3    0.70    0.20
  -2   5  -3    0.70    0.20
  -2  -5   3    0.60    0.30
   2  -5  -3    0.40    1.10
  -3   5   3   10.60    0.90
   3  -5   3    8.70    1.70
  -3   5   3    8.50    0.90
   3  -5  -3    9.80    2.30
  -3  -5   3    9.70    1.00
  -3  -5   3    9.00    0.80
  -3   5  -3    9.80    0.80
  -4  -5  -3    2.60    0.50
   4  -5   3    2.20    1.00
   4  -5   3    0.90    0.80
  -4   5   3    2.20    0.50
  -4  -5  -3    2.40    0.50
  -4  -5   3    2.90    0.60
  -4  -5   3    1.80    0.30
   4  -5  -3    2.50    1.20
  -4   5  -3    2.00    0.40
  -4   5  -3    2.30    0.40
  -5   5   3   19.20    1.70
  -5   5   3   20.60    1.90
  -5  -5  -3   17.40    1.70
  -5   5   3   18.40    1.70
  -5  -5  -3   18.10    1.70
  -5   5   3   17.80    1.60
  -5   5   3   19.60    1.80
  -5   5  -3   19.30    1.80
  -5   5  -3   18.30    2.00
  -5   5  -3   20.70    1.70
  -5  -5   3   18.90    2.00
  -5   5  -3   19.40    2.00
  -5  -5   3   14.70    1.80
  -5  -5   3   18.50    1.80
  -5   5  -3   18.50    1.60
  -6   5   3   17.10    1.70
  -6  -5  -3   17.30    2.10
  -6  -5  -3   17.10    1.60
  -6   5   3   15.90    1.80
  -6  -5  -3   19.20    1.80
  -6  -5  -3   21.30    2.20
  -6   5   3   16.60    1.70
  -6   5   3   16.50    1.90
  -6   5  -3   17.70    2.00
  -6  -5   3   19.80    2.10
  -6   5  -3   21.10    2.20
  -6   5  -3   18.10    1.70
  -6   5  -3   16.40    1.80
  -6   5  -3   17.50    1.80
  -6   5  -3   18.40    1.60
  -6  -5   3   16.50    1.90
  -6  -5   3   15.40    1.50
  -7  -5  -3   13.70    1.50
  -7   5   3   14.50    1.30
  -7   5   3    9.30    1.40
  -7  -5  -3   14.70    1.50
  -7   5   3   11.80    1.10
  -7  -5  -3    8.20    1.80
  -7   5   3   12.60    1.50
  -7  -5  -3   11.30    1.20
  -7   5   3   12.50    1.60
  -7  -5  -3   11.00    1.70
  -7  -5   3   15.60    1.90
  -7  -5   3    8.70    1.60
  -7  -5   3   11.80    1.50
  -7   5  -3   10.50    1.30
  -7  -5   3   13.80    1.60
  -7   5  -3   12.20    1.60
  -7  -5   3    9.90    1.10
  -7   5  -3   10.80    1.40
  -7   5  -3   14.90    1.80
  -7   5  -3   13.60    1.40
  -8  -5  -3   12.90    1.90
  -8   5   3   12.10    1.50
  -8   5   3   12.50    1.60
  -8  -5  -3   11.00    1.80
  -8  -5  -3   15.00    1.50
  -8  -5   3   11.40    1.70
  -8   5  -3   13.70    1.50
  -8   5  -3   10.80    1.40
  -8   5  -3   14.80    1.80
  -8  -5   3   11.90    1.50
  -8   5  -3   12.90    1.60
  -9   5   3    7.80    1.20
  -9   5   3    6.80    1.10
  -9  -5  -3   10.60    1.10
  -9  -5  -3    7.80    1.40
  -9   5  -3    7.00    1.20
  -9   5  -3    9.10    1.10
  -9  -5   3    6.80    1.10
 -10  -5  -3    0.40    0.50
 -10   5   3    0.60    0.50
 -10   5   3    0.30    0.50
 -10  -5  -3    0.30    0.30
 -10  -5   3    0.10    0.40
 -10   5  -3   -0.10    0.50
 -10   5  -3    0.50    0.40
   0  -6  -3  729.43   56.49
   0  -6   3  728.13   56.09
  -1  -6  -3   80.39    6.80
   1  -6   3  101.49    8.40
  -1  -6  -3   87.49    8.90
   1   6  -3   96.49    6.80
   1   6   3   93.09    6.90
   1  -6  -3   83.09    6.80
  -1   6  -3   95.99    6.80
  -1  -6   3  100.09    8.80
  -1   6  -3   80.99    6.70
  -2   6   3   32.00    2.40
  -2  -6  -3   30.20    2.40
   2  -6   3   29.80    3.60
  -2   6  -3   25.20    2.30
  -2   6  -3   33.10    2.40
  -2  -6   3   29.00    2.40
   2  -6  -3   34.60    4.20
  -3  -6  -3   99.69    7.50
  -3  -6  -3  103.79    7.50
   3  -6  -3  104.69    9.50
  -3  -6   3   87.49    7.60
   4  -6   3    9.50    1.90
  -4   6   3    9.00    0.90
   4  -6   3    8.90    2.00
  -4  -6  -3    7.90    0.90
  -4   6   3    8.60    0.90
  -4  -6  -3    9.10    1.00
  -4  -6   3    6.90    1.00
   4  -6  -3    6.20    2.10
  -4   6  -3   10.20    0.90
  -4   6  -3    6.90    0.80
  -4  -6   3    9.70    0.80
  -5  -6  -3  101.49    7.40
  -5   6   3   83.99    7.60
  -5   6   3   99.89    7.40
  -5  -6  -3  105.89    7.50
  -5   6   3   85.89    7.40
  -5   6   3   92.69    7.40
  -5  -6  -3   94.59    7.40
   5  -6  -3  103.09    8.90
  -5  -6   3   85.69    7.30
  -5  -6   3   89.99    7.50
  -5  -6   3   94.09    7.60
  -5   6  -3  101.59    7.40
  -5   6  -3  101.49    7.70
  -5   6  -3   91.59    7.40
  -5   6  -3   99.39    7.60
  -5   6  -3   92.69    7.30
  -5  -6   3   96.99    7.50
  -6  -6  -3    6.40    1.00
  -6  -6  -3    3.30    1.20
  -6   6   3    4.90    0.80
  -6  -6  -3    5.30    1.20
  -6   6   3    3.40    0.80
  -6   6   3    4.40    1.10
  -6   6   3    5.10    1.00
  -6   6  -3    6.30    0.90
  -6   6  -3    7.70    1.10
  -6   6  -3    8.60    1.70
  -6  -6   3    4.70    0.70
  -6  -6   3    3.70    1.20
  -6  -6   3    6.20    1.70
  -6  -6   3    6.30    1.10
  -6  -6   3    5.40    1.40
  -7  -6  -3   26.90    2.30
  -7   6   3   23.00    2.30
  -7   6   3   24.10    2.40
  -7   6   3   22.80    2.00
  -7  -6  -3   18.70    2.60
  -7  -6  -3   18.60    2.00
  -7   6   3   23.90    2.10
  -7  -6  -3   26.30    2.30
  -7   6   3   25.10    2.30
  -7  -6  -3   22.40    2.60
  -7   6  -3   23.30    2.20
  -7  -6   3   23.70    2.30
  -7   6  -3   26.40    2.60
  -7   6  -3   23.20    2.10
  -7   6  -3   22.80    2.40
  -7  -6   3   26.70    2.40
  -7   6  -3   24.40    2.20
  -8  -6  -3    9.10    1.00
  -8   6   3   11.20    1.90
  -8  -6  -3   16.40    3.10
  -8   6  -3    8.00    1.10
  -8  -6   3   13.60    1.60
  -8   6  -3    8.00    1.80
  -9  -6  -3    2.20    0.80
  -9  -6  -3    2.40    0.60
  -9   6   3    2.00    0.60
  -9   6   3    2.60    0.70
  -9  -6   3    1.70    0.60
  -9   6  -3    0.90    0.50
  -9   6  -3    2.00    0.60
  -9  -6   3    2.30    0.70
  -9   6  -3    1.30    0.60
 -10   6   3    0.90    0.50
 -10   6   3    0.70    0.40
 -10  -6  -3    0.70    0.40
 -10  -6  -3    0.70    0.50
 -10   6  -3    0.40    0.50
 -10   6  -3    1.10    0.40
 -10  -6   3    0.80    0.40
 -10   6  -3    0.80    0.40
   0  -7   3    0.90    0.30
   0  -7  -3    1.80    0.40
   0   7  -3    1.40    0.30
   0  -7   3    2.10    1.50
   0  -7  -3    2.30    1.70
   0   7   3    1.70    0.40
  -1  -7  -3  164.28   15.00
   1   7  -3  169.78   12.80
   1  -7   3  172.98   14.40
  -1  -7   3  168.98   14.90
   1   7   3  181.38   12.80
   1  -7  -3  176.58   15.00
   1  -7  -3  151.58   12.70
   2   7  -3    0.70    0.30
  -2  -7  -3    0.80    0.30
  -2   7   3    1.70    0.40
   2  -7   3    3.80    1.50
  -2   7  -3    1.40    0.20
  -2   7  -3    1.80    0.40
   2  -7  -3    2.50    1.60
   3  -7   3  247.38   18.90
   3   7  -3  215.88   17.40
   3  -7  -3  236.48   19.50
   3  -7  -3  227.18   17.40
  -4  -7  -3   32.30    2.80
   4  -7   3   36.80    4.00
  -4  -7  -3   36.80    2.90
  -4   7   3   39.30    2.80
  -4  -7  -3   37.10    2.80
  -4   7   3   36.30    2.80
   4   7  -3   29.50    2.70
  -4   7   3   31.60    3.00
   4  -7  -3   35.50    2.80
  -4  -7   3   32.60    2.70
   4  -7  -3   35.80    4.60
  -4   7  -3   32.80    3.10
  -4   7  -3   28.70    2.80
  -4  -7   3   33.40    2.90
  -4   7  -3   34.70    3.00
  -4   7  -3   31.10    2.70
  -5  -7  -3   18.80    1.70
  -5   7   3   16.10    1.80
  -5   7   3   16.90    1.60
  -5  -7  -3   15.10    1.60
  -5  -7  -3   18.80    1.70
  -5   7   3   14.90    1.50
  -5  -7  -3   15.70    1.90
  -5   7   3   17.90    1.60
  -5  -7   3   18.90    1.60
  -5   7  -3   17.90    1.70
  -5  -7   3   15.60    1.70
  -5  -7   3   15.20    1.50
  -5   7  -3   19.30    1.60
  -5   7  -3   14.20    1.70
  -5  -7   3   15.50    1.70
   5  -7  -3   14.90    3.00
  -5   7  -3   17.50    1.80
  -5   7  -3   17.60    1.90
  -6   7   3    6.70    0.80
  -6   7   3    5.20    1.00
  -6   7   3    5.60    1.00
  -6   7   3    6.90    1.20
  -6  -7  -3    5.70    0.90
  -6  -7  -3    7.30    1.10
  -6  -7  -3    4.20    1.30
  -6  -7  -3    8.20    1.70
  -6  -7   3    5.20    1.00
  -6  -7   3    4.20    1.20
  -6   7  -3    7.00    1.50
  -6   7  -3    7.30    0.90
  -6   7  -3    8.30    1.10
  -6  -7   3    6.40    1.10
  -6   7  -3    7.40    1.20
  -6   7  -3    6.30    1.00
  -6  -7   3    5.60    0.80
  -7  -7  -3    1.10    0.40
  -7   7   3    1.10    0.60
  -7  -7  -3    0.80    0.90
  -7  -7  -3    0.80    0.60
  -7   7   3    0.80    0.70
  -7  -7  -3    0.60    0.60
  -7   7   3    1.40    0.70
  -7  -7  -3    0.10    0.90
  -7   7   3    0.50    0.50
  -7   7   3    1.80    0.40
  -7  -7   3    1.00    0.70
  -7  -7   3   -0.10    0.60
  -7   7  -3    0.20    0.60
  -7   7  -3    1.00    0.60
  -7   7  -3    1.30    0.80
  -7   7  -3    1.90    0.60
  -7   7  -3    1.20    0.60
  -7  -7   3    1.00    0.80
  -7  -7   3    1.90    0.40
  -8   7   3    0.70    0.50
  -8   7   3    0.30    0.50
  -8  -7  -3    0.60    0.40
  -8   7   3    0.90    0.60
  -8  -7  -3    0.90    0.90
  -8  -7  -3    0.90    0.60
  -8  -7   3    0.70    0.30
  -8   7  -3    1.10    0.70
  -8   7  -3    0.80    0.50
  -8  -7   3    0.60    0.60
  -8  -7   3    0.70    0.60
  -8  -7   3    1.10    0.70
  -8   7  -3    1.40    0.60
  -8   7  -3    0.60    0.40
  -9  -7  -3    0.80    0.70
  -9   7   3    0.40    0.50
  -9   7   3    0.70    0.50
  -9  -7  -3    0.70    0.50
  -9   7  -3   -0.20    0.40
  -9   7  -3    0.50    0.60
  -9  -7   3    0.10    0.50
  -9   7  -3    0.40    0.40
  -9  -7   3    0.50    0.50
 -10  -7  -3    0.20    0.30
 -10   7   3   -0.40    0.30
 -10   7   3    0.00    0.40
 -10  -7  -3    0.10    0.40
 -10   7  -3    0.30    0.30
 -10   7  -3    0.20    0.30
 -10  -7   3    0.10    0.30
 -10   7  -3   -0.10    0.40
   0  -8   3  350.36   26.40
   1  -8   3  747.23   57.89
  -1  -8   3  744.33   58.19
   2  -8   3   16.60    1.40
  -2  -8  -3   18.10    1.40
   2  -8   3   12.20    2.80
  -2  -8   3   15.80    1.40
   2   8   3   13.30    1.40
   2  -8  -3    9.50    2.60
  -2  -8   3   16.00    1.40
   3  -8   3  412.56   31.70
   3  -8  -3  374.56   29.90
   3  -8  -3  415.36   32.40
  -4  -8  -3   30.30    2.60
   4   8  -3   27.40    2.50
  -4   8   3   29.60    2.50
  -4   8   3   33.20    2.50
   4  -8   3   33.70    4.10
  -4   8   3   28.70    2.60
   4  -8  -3   30.60    2.60
  -4  -8   3   31.00    2.70
  -4  -8   3   30.00    2.60
   4  -8  -3   31.70    4.60
  -4  -8   3   29.90    2.50
  -4  -8   3   29.70    2.50
  -4   8  -3   33.30    2.60
   5  -8   3  162.28   14.50
  -5  -8  -3  203.08   13.80
   5   8  -3  160.18   13.70
  -5  -8  -3  161.48   13.70
  -5   8   3  169.98   13.80
  -5   8   3  182.58   13.70
  -5   8   3  191.08   13.70
  -5   8   3  173.98   13.50
  -5   8  -3  176.68   13.70
  -5  -8   3  176.58   13.80
  -5   8  -3  180.58   13.70
  -5  -8   3  159.18   13.60
  -5  -8   3  176.08   13.80
  -5   8  -3  185.58   13.90
  -5   8  -3  194.68   14.10
   5  -8  -3  172.78   15.60
   5  -8  -3  188.18   13.70
  -5  -8   3  184.38   13.60
  -5   8  -3  197.18   13.70
   6   8  -3   14.50    1.80
  -6  -8  -3   19.60    1.80
  -6   8   3   16.50    1.90
  -6   8   3   17.70    1.80
  -6  -8  -3   14.70    1.70
  -6   8   3   15.80    1.80
  -6   8   3   16.50    1.70
  -6  -8  -3   18.50    1.90
  -6   8   3   17.70    1.60
  -6   8  -3   19.80    2.10
  -6  -8   3   17.60    1.90
  -6   8  -3   18.50    2.00
  -6  -8   3   14.40    1.60
  -6  -8   3   19.00    1.90
  -6   8  -3   19.30    1.80
  -6   8  -3   18.70    1.70
  -6   8  -3   19.80    1.80
  -7  -8  -3    0.50    0.90
  -7  -8  -3    0.60    0.40
  -7   8   3    0.30    0.60
  -7  -8  -3    0.50    0.60
  -7   8   3    0.80    0.40
  -7   8   3    0.70    0.50
  -7   8   3    1.20    0.60
  -7  -8  -3    0.90    0.60
  -7   8   3    0.20    0.60
  -7  -8   3    0.30    0.70
  -7  -8   3    0.10    0.30
  -7   8  -3    1.40    0.70
  -7   8  -3   -0.20    0.40
  -7   8  -3    0.50    0.60
  -7   8  -3    0.40    0.60
  -7  -8   3    2.60    0.80
  -7  -8   3    0.50    0.80
  -8   8   3    0.00    0.40
  -8   8   3    0.10    0.50
  -8  -8  -3    0.30    0.80
  -8   8   3    0.10    0.50
  -8  -8  -3   -0.10    0.30
  -8   8   3    0.00    0.30
  -8  -8  -3    0.40    0.50
  -8  -8   3    0.60    0.60
  -8  -8   3    0.50    0.50
  -8  -8   3    0.10    0.60
  -8   8  -3    0.20    0.60
  -8   8  -3    0.00    0.50
  -8   8  -3    0.00    0.40
  -8   8  -3    0.30    0.50
  -8  -8   3    0.10    0.20
  -9  -8  -3    1.20    0.70
  -9   8   3    1.90    0.60
  -9  -8  -3    2.30    0.60
  -9   8   3    1.80    0.60
  -9  -8   3    1.70    0.50
  -9   8  -3    2.10    0.50
  -9   8  -3    1.30    0.50
  -9   8  -3    1.60    0.60
 -10  -8  -3    1.30    0.40
 -10   8   3    1.40    0.50
 -10  -8  -3    1.10    0.50
 -10   8   3    0.70    0.40
 -10  -8   3    0.90    0.40
 -10   8  -3    1.20    0.50
 -10   8  -3    1.40    0.40
   0  -9   3    1.60    0.40
   0  -9  -3    2.10    0.40
   0   9  -3    2.70    0.40
   0   9   3    3.10    0.60
   0  -9   3    6.10    2.20
   0   9  -3    2.90    0.50
   0  -9  -3    2.50    0.50
   0  -9  -3   -1.90    2.50
   1  -9   3  152.88   12.30
   1  -9   3  158.18   12.20
   1  -9   3  185.68   14.70
   1   9  -3  171.88   12.30
  -1  -9  -3  163.68   12.30
   1   9   3  159.28   12.30
   1  -9  -3  177.18   12.50
  -1  -9   3  178.88   15.30
  -1  -9   3  141.49   12.20
   1   9   3  143.89   12.20
  -1   9  -3  173.18   12.30
   1  -9  -3  157.58   12.30
   2  -9   3   11.10    1.10
  -2  -9  -3   11.00    1.10
   2   9  -3    9.50    1.00
  -2  -9   3    8.80    1.00
   2  -9  -3   10.10    2.80
  -2   9  -3   10.40    1.10
  -2  -9   3   10.00    1.00
   2  -9  -3    9.00    1.10
   2   9   3    9.90    1.00
   3  -9   3    3.00    0.60
   3  -9   3    2.70    1.70
  -3   9   3    2.40    0.70
  -3   9   3    3.30    0.60
   3   9  -3    1.60    0.50
   3  -9  -3    3.60    1.60
  -3   9  -3    1.30    0.40
  -3  -9   3    1.90    0.40
   3  -9  -3    2.10    0.50
   3   9   3    1.50    0.40
  -3  -9   3    3.20    0.60
  -4   9   3   32.50    2.60
  -4   9   3   29.20    2.40
   4  -9   3   34.90    4.50
  -4   9   3   33.90    2.60
  -4  -9  -3   29.00    2.60
  -4  -9  -3   29.90    2.70
  -4   9   3   29.20    2.70
   4  -9   3   29.30    2.60
  -4  -9  -3   34.90    2.60
  -4  -9   3   30.70    2.50
   4  -9  -3   25.40    4.60
   4   9   3   26.70    2.50
  -4   9  -3   35.10    2.60
  -4  -9   3   28.40    2.60
   4  -9  -3   31.30    2.60
  -4  -9   3   26.90    2.50
  -4  -9   3   26.90    2.60
  -4   9  -3   29.40    2.40
  -4   9  -3   27.90    2.60
  -4   9  -3   29.40    2.70
   5  -9   3   38.00    4.70
   5   9  -3   37.70    3.20
  -5   9   3   41.60    3.20
  -5  -9  -3   40.80    3.30
  -5  -9  -3   35.20    3.20
  -5  -9  -3   44.40    3.30
  -5   9   3   34.90    3.30
  -5   9   3   41.80    3.20
  -5   9   3   32.70    3.00
   5  -9  -3   27.50    5.00
  -5   9  -3   41.20    3.30
  -5  -9   3   34.80    3.10
  -5  -9   3   39.40    3.10
  -5   9  -3   38.20    3.20
  -5  -9   3   36.80    3.30
  -5   9  -3   36.60    3.30
  -5   9  -3   38.70    3.40
  -5  -9   3   40.80    3.30
   5  -9  -3   39.40    3.20
  -6   9   3    0.90    0.60
  -6  -9  -3    0.20    0.80
  -6  -9  -3    0.10    0.40
  -6   9   3    0.20    0.50
  -6   9   3    0.30    0.60
  -6  -9  -3    0.20    0.50
  -6   9   3    0.60    0.50
   6   9  -3    0.30    0.40
  -6   9   3    0.40    0.40
  -6  -9   3    0.30    0.60
   6  -9  -3    2.50    1.60
  -6   9  -3    1.80    0.70
  -6   9  -3    0.50    0.60
  -6  -9   3    0.70    0.40
  -6  -9   3    0.80    0.70
  -6  -9   3    0.30    0.80
   6  -9  -3    0.80    0.50
  -6   9  -3    0.80    0.70
  -6   9  -3    0.30    0.40
  -7   9   3   51.69    3.80
  -7   9   3   45.80    4.00
  -7   9   3   44.20    3.80
  -7   9   3   43.20    3.90
   7   9  -3   41.90    3.80
  -7  -9  -3   39.60    3.80
  -7   9  -3   50.89    3.90
  -7   9  -3   47.10    3.90
  -7   9  -3   46.80    4.00
  -7  -9   3   39.70    3.70
  -7  -9   3   54.19    4.10
  -7  -9   3   51.39    4.10
  -7   9  -3   42.00    3.80
   7  -9  -3   50.79    3.90
  -8   9   3    4.00    0.70
  -8   9   3    5.50    0.80
  -8  -9  -3    3.90    0.70
  -8   9   3    5.10    0.90
  -8   9   3    4.30    0.90
  -8  -9  -3    4.20    1.20
  -8  -9  -3    5.50    0.90
   8   9  -3    5.00    0.90
  -8  -9   3    3.60    0.60
  -8   9  -3    4.10    0.80
  -8   9  -3    4.50    0.80
  -8   9  -3    3.70    0.90
  -8  -9   3    5.20    1.00
  -8   9  -3    4.60    0.80
  -8  -9   3    4.30    1.10
  -8  -9   3    6.20    1.10
  -9  -9  -3   11.70    1.70
  -9  -9  -3   14.00    1.40
  -9   9   3   11.80    1.40
  -9   9   3   11.70    1.40
  -9  -9   3   14.70    1.50
  -9   9  -3   13.40    1.50
  -9   9  -3   16.00    1.80
  -9   9  -3   14.00    1.40
 -10  -9  -3    3.40    0.50
 -10   9   3    2.10    0.50
 -10  -9  -3    2.80    0.60
 -10   9   3    2.90    0.60
 -10   9  -3    3.60    0.50
 -10   9  -3    1.60    0.50
 -10  -9   3    2.30    0.50
   0 -10   3  476.25   37.70
   0 -10  -3  452.05   38.20
   1 -10   3   14.70    3.60
  -1 -10  -3   11.80    1.20
   1  10  -3   10.20    1.10
  -1  10   3   13.00    1.20
   1 -10   3   10.80    1.00
   1 -10   3   11.70    1.20
   1 -10  -3   13.10    4.80
   1 -10  -3   10.10    1.10
   1  10   3    9.80    1.10
  -1 -10   3   11.70    1.10
   2 -10   3  203.78   17.70
   2 -10   3  192.48   15.30
   2 -10  -3  200.38   15.30
   2  10   3  183.18   15.30
  -2  10  -3  219.38   15.30
   2 -10  -3  224.28   18.60
   3 -10   3  299.77   21.40
  -3 -10  -3  294.07   21.20
   3 -10   3  311.27   23.80
  -3  10   3  259.47   21.40
  -3  10   3  278.37   21.30
  -3 -10   3  252.17   21.30
  -3  10  -3  261.67   21.30
   3  10   3  257.67   21.30
   3 -10  -3  305.77   24.60
   3 -10  -3  290.17   21.30
  -3  10  -3  286.97   21.20
  -3 -10   3  302.47   21.40
  -4 -10  -3    3.30    0.70
   4 -10   3    3.90    0.80
  -4 -10  -3    5.10    0.60
  -4  10   3    3.60    0.60
  -4  10   3    3.30    0.70
  -4 -10  -3    1.70    0.90
   4  10  -3    3.20    0.60
  -4  10   3    2.90    0.60
  -4 -10  -3    2.70    0.70
  -4  10   3    4.30    1.00
   4 -10   3    2.10    1.90
  -4  10   3    4.20    0.70
  -4  10  -3    2.40    0.60
  -4  10  -3    5.10    1.00
  -4  10  -3    5.20    0.60
   4  10   3    3.70    0.70
  -4 -10   3    3.90    0.60
  -4 -10   3    4.30    0.80
  -4  10  -3    3.60    0.70
   4 -10  -3    3.30    2.40
   4 -10  -3    3.00    0.60
  -4 -10   3    3.10    0.60
  -4 -10   3    3.70    0.70
  -5  10   3  149.99   11.50
  -5 -10  -3  163.28   11.50
  -5  10   3  157.58   11.60
  -5 -10  -3  143.49   11.70
  -5  10   3  142.39   11.70
   5 -10   3  147.89   13.30
   5 -10   3  154.68   11.70
  -5 -10  -3  153.48   12.10
  -5  10   3  152.18   11.70
  -5 -10   3  152.58   11.50
   5 -10  -3  153.68   11.60
  -5  10  -3  158.68   11.70
  -5 -10   3  133.49   11.60
   5 -10  -3  148.69   14.40
  -6 -10  -3    6.20    1.00
  -6  10   3    5.80    1.10
  -6  10   3    5.00    1.00
  -6  10   3    7.20    1.00
   6  10  -3    3.90    0.90
  -6  10   3    5.80    0.90
  -6 -10  -3    3.60    1.30
   6 -10  -3    6.70    1.00
  -6  10  -3    5.00    1.10
  -6 -10   3    7.80    1.20
  -6 -10   3    4.20    0.80
  -6 -10   3    6.00    1.00
  -6  10  -3    6.70    1.00
  -6 -10   3    6.80    0.80
   6 -10  -3    4.80    2.10
  -6  10  -3    5.60    0.90
  -6 -10   3    3.40    1.10
  -6  10  -3    5.20    1.00
  -7  10   3   15.50    1.70
  -7  10   3   19.10    1.70
  -7  10   3   16.70    1.80
  -7  10   3   13.30    1.80
   7  10  -3   12.70    1.60
  -7 -10  -3   13.30    1.80
  -7  10  -3   17.40    1.70
  -7 -10   3   14.30    1.60
  -7 -10   3   15.90    1.80
  -7  10  -3   16.00    1.90
  -7  10  -3   16.00    1.70
  -7 -10   3   15.80    2.00
   7 -10  -3   17.70    1.70
  -7  10  -3   17.80    1.90
  -8  10   3    1.70    0.50
  -8  10   3    1.60    0.50
  -8  10   3    1.90    0.60
  -8 -10  -3    2.10    0.60
  -8 -10  -3    1.70    0.90
  -8  10   3    1.70    0.70
  -8 -10  -3    1.60    0.50
  -8  10  -3    1.20    0.60
  -8  10  -3    1.50    0.60
  -8 -10   3    1.30    0.80
  -8  10  -3    1.20    0.60
  -8  10  -3    2.10    0.60
  -8 -10   3    1.80    0.60
  -8 -10   3    2.70    0.80
  -8 -10   3    1.40    0.40
  -9 -10  -3    3.60    1.00
  -9 -10  -3    6.00    0.80
  -9  10   3    3.80    0.70
   9  10  -3    5.70    0.80
  -9  10  -3    5.20    0.80
  -9  10  -3    4.20    0.80
  -9 -10   3    6.30    0.90
  -9  10  -3    6.40    0.80
   0  11   3    0.20    0.30
   0  11  -3    0.30    0.30
   0 -11  -3   -0.40    2.90
   0 -11   3   -1.70    2.40
   0 -11   3    0.70    0.40
   0 -11  -3    0.30    0.40
   0  11  -3    0.40    0.40
   0  11   3    0.80    0.40
   1 -11   3  301.07   21.60
   1 -11   3  306.07   21.70
  -1  11   3  262.57   21.50
   1  11   3  295.77   21.70
  -1 -11   3  264.77   21.60
   2  11  -3   98.79    8.10
  -2 -11  -3  114.19    8.10
  -2 -11  -3  100.89    8.00
  -2 -11  -3  104.09    8.00
  -2  11   3   91.69    8.00
  -2  11   3  105.09    8.00
   2 -11   3  121.09   11.10
   2 -11   3  100.49    8.10
   2  11  -3   94.89    8.00
  -2  11   3  117.59    8.20
   2  11   3   95.49    8.00
   2  11   3   98.49    8.30
  -2 -11   3  103.49    8.10
   2 -11  -3  113.79    8.10
  -2 -11   3  104.89    8.00
   2 -11  -3  111.39    8.00
  -2  11  -3  101.29    8.00
   3 -11   3    9.70    1.20
   3 -11   3   10.80    1.30
   3  11  -3   10.70    1.20
  -3 -11  -3   10.30    1.30
   3 -11   3   11.80    3.20
  -3  11   3   12.10    1.10
  -3 -11  -3   11.50    1.10
  -3  11   3   10.90    1.20
  -3  11   3   12.60    1.10
  -3 -11  -3   11.60    1.20
  -3  11  -3   10.10    1.20
  -3 -11   3    9.50    1.20
  -3  11  -3   11.40    1.30
   3 -11  -3    5.20    2.90
   3 -11  -3   11.80    1.30
   3  11   3    9.80    1.20
  -3 -11   3   10.50    1.20
  -3  11  -3   11.80    1.10
  -3 -11   3   10.60    1.20
   3  11   3   12.10    1.20
   4  11  -3    1.90    0.60
  -4  11   3    1.50    0.60
   4 -11   3    2.20    0.60
  -4 -11  -3    2.00    0.70
  -4  11   3    2.00    0.60
   4 -11   3    3.60    2.40
  -4 -11  -3    2.40    0.50
   4  11  -3    2.20    0.60
  -4 -11  -3    2.50    0.60
  -4  11   3    1.70    0.50
  -4  11   3    2.50    0.90
  -4  11   3    1.50    0.40
   4  11   3    1.60    0.50
  -4 -11   3    2.00    0.60
   4 -11  -3    3.80    2.90
   4 -11  -3    2.40    0.60
  -4  11  -3    2.60    0.90
  -4  11  -3    1.70    0.60
  -4 -11   3    2.40    0.70
  -4 -11   3    2.40    0.60
  -4 -11   3    1.10    0.50
  -4  11  -3    1.60    0.60
  -4  11  -3    2.70    0.50
   4 -11  -3    1.60    0.50
   5  11  -3   17.30    1.70
   5 -11   3   17.10    3.70
  -5  11   3   18.20    1.80
  -5  11   3   17.20    1.70
  -5 -11  -3   18.40    1.80
   5 -11   3   17.50    1.80
  -5 -11  -3   17.70    1.80
  -5  11   3   14.40    1.50
   5 -11  -3   16.90    1.70
  -5 -11   3   15.60    1.70
  -5  11  -3   19.00    1.80
  -5 -11   3   17.60    1.60
   5 -11  -3   15.70    3.90
   5  11   3   15.80    1.70
  -5 -11   3   15.20    1.80
  -5  11  -3   15.30    1.90
  -5 -11   3   17.20    1.80
  -5  11  -3   18.70    1.80
  -6 -11  -3    1.40    0.60
  -6 -11  -3    0.40    0.90
   6 -11   3    1.20    0.60
  -6  11   3    1.00    0.50
  -6  11   3    0.90    0.40
  -6  11   3    0.80    0.60
  -6  11   3    1.50    0.70
  -6 -11  -3    0.50    0.60
  -6  11   3    1.10    0.70
   6  11  -3    1.20    0.60
  -6 -11   3    0.40    0.70
  -6 -11   3    0.60    0.60
  -6 -11   3    1.10    0.50
  -6 -11   3    0.90    0.40
   6 -11  -3    0.10    2.30
   6 -11  -3    1.40    0.60
  -6  11  -3    1.10    0.80
   6  11   3    0.90    0.50
  -6  11  -3    0.40    0.60
  -6  11  -3    0.90    0.60
  -6  11  -3    1.00    0.50
  -6 -11   3    0.90    0.70
  -7  11   3   19.30    1.80
  -7 -11  -3   16.90    1.90
   7  11  -3   19.90    1.90
   7  11   3   18.50    1.80
  -7  11  -3   17.30    2.20
  -7 -11   3   21.60    2.10
  -7 -11   3   17.70    1.70
  -7  11  -3   16.10    2.40
  -7  11  -3   19.40    2.00
  -8 -11  -3    5.50    0.90
   8  11  -3    3.90    0.80
  -8  11   3    2.80    0.70
  -8 -11  -3    2.60    0.90
  -8  11   3    3.10    0.60
  -8  11   3    4.00    0.80
  -8  11   3    5.60    0.80
  -8 -11  -3    2.90    1.00
  -8  11  -3    4.50    0.80
   8 -11  -3    4.00    1.00
  -8  11  -3    3.10    1.00
  -8 -11   3    3.90    0.80
  -8 -11   3    2.90    0.90
  -8  11  -3    2.90    0.70
  -8 -11   3    3.10    0.60
  -8  11  -3    2.30    0.70
  -9 -11  -3    4.50    1.20
  -9 -11  -3    8.40    1.10
  -9  11   3    6.50    0.90
  -9  11   3    4.10    1.20
   9  11  -3    6.70    0.90
  -9  11  -3    8.10    1.00
  -9  11  -3    5.10    1.20
  -9 -11   3    5.40    0.90
  -9  11  -3    5.90    0.80
   9 -11  -3    5.20    1.30
   0  12   3   96.99    7.70
   0 -12   3   92.69    7.80
   0  12  -3   98.99    7.70
   0 -12  -3  102.99    7.70
   0  12  -3   97.79    7.70
   0 -12  -3  106.49    7.70
   0 -12   3  108.89    7.80
   0  12   3   97.79    7.60
   0  12   3   98.59    7.80
  -1 -12  -3    7.00    0.90
  -1  12   3    5.80    0.70
  -1  12   3    5.80    0.80
   1 -12   3    3.70    2.60
  -1  12   3    6.70    0.90
   1  12  -3    7.90    1.20
  -1 -12  -3    5.30    0.80
  -1  12   3    5.10    0.80
   1 -12   3    8.20    1.00
   1 -12   3    5.80    1.30
   1 -12  -3    3.60    5.60
  -1  12  -3    7.10    0.90
  -1 -12   3    6.30    0.90
  -1  12  -3    5.10    0.80
  -1  12  -3    4.60    0.90
   1  12   3    8.70    1.00
  -1 -12   3    7.20    0.90
  -1 -12   3    9.50    1.00
  -2 -12  -3  114.09    8.30
   2 -12   3  119.39   11.60
  -2 -12  -3  110.29    8.30
  -2  12   3   93.49    8.20
  -2 -12  -3  104.19    8.20
   2  12  -3   98.19    8.20
   2 -12   3  101.39    8.30
  -2  12   3  103.99    8.30
  -2  12   3  101.89    8.10
  -2  12   3  105.99    8.10
   2  12  -3   98.19    8.20
  -2 -12  -3  107.49    8.20
   2 -12  -3  127.29   12.50
   2  12   3  105.89    8.30
   2 -12  -3  112.69    8.20
   2  12   3  103.69    8.20
  -2 -12   3  105.89    8.20
  -2 -12   3  102.59    8.20
  -2  12  -3  102.59    8.20
   2 -12  -3  114.79    8.20
  -2  12  -3  117.89    8.30
   3 -12   3  359.26   27.70
  -3 -12  -3  391.26   27.70
  -3  12   3  350.76   27.60
   3 -12   3  404.16   31.00
  -3  12   3  372.46   27.60
   3  12  -3  343.47   27.70
  -3 -12  -3  369.76   27.60
   3 -12   3  372.16   27.70
   3  12  -3  332.77   27.60
  -3  12  -3  359.56   27.60
  -3 -12   3  370.76   27.70
  -3  12  -3  324.57   27.60
   3 -12  -3  399.66   27.70
   3 -12  -3  396.56   27.60
   3 -12  -3  381.26   31.70
   3  12   3  345.17   27.60
  -4 -12  -3    6.40    1.00
  -4  12   3    4.30    0.70
  -4  12   3    6.20    1.10
  -4 -12  -3    7.30    1.10
   4 -12   3    5.60    1.00
  -4 -12  -3    5.80    0.80
  -4  12   3    5.10    0.90
  -4  12   3    5.40    0.90
   4  12  -3    5.40    0.90
  -4  12   3    5.10    1.70
   4 -12   3    6.10    3.00
   4  12  -3    4.90    0.90
   4  12   3    5.90    0.90
  -4  12  -3    7.10    1.00
  -4 -12   3    5.90    0.90
  -4  12  -3    5.60    0.70
   4 -12  -3    4.10    3.40
   4 -12  -3    6.00    0.90
  -4 -12   3    4.60    0.90
  -4 -12   3    5.70    0.90
  -4  12  -3    4.70    0.90
   4 -12  -3    6.00    0.90
  -4  12  -3    3.80    1.10
  -5  12   3  287.47   21.70
  -5 -12  -3  313.27   21.70
   5  12  -3  256.47   21.80
  -5  12   3  290.17   21.90
  -5 -12  -3  277.57   21.90
   5 -12   3  295.47   21.90
   5 -12   3  285.27   24.20
  -5 -12  -3  323.87   21.90
   5  12  -3  279.17   21.90
  -5  12   3  289.27   21.80
  -5  12   3  270.07   21.90
   5 -12  -3  279.07   25.00
   5 -12  -3  311.27   21.90
  -5  12  -3  281.37   21.80
  -5 -12   3  294.47   21.80
  -5  12  -3  307.27   21.90
  -5 -12   3  270.57   21.80
   5  12   3  270.17   21.80
  -5 -12   3  278.37   21.90
  -5  12  -3  289.17   22.10
  -5  12  -3  286.57   21.60
  -5 -12   3  275.17   21.90
  -6  12   3   26.70    2.50
  -6  12   3   23.80    2.20
  -6  12   3   27.40    2.40
   6  12  -3   24.80    2.50
  -6  12   3   25.00    2.50
   6 -12   3   29.60    2.60
  -6 -12  -3   23.40    2.50
  -6  12   3   24.00    2.50
  -6 -12  -3   30.80    2.50
  -6 -12   3   27.70    2.30
   6 -12  -3   27.80    4.90
  -6 -12   3   29.10    2.60
   6 -12  -3   28.10    2.50
  -6  12  -3   28.20    2.50
  -6 -12   3   26.10    2.40
  -6  12  -3   27.00    2.70
   6  12   3   25.50    2.40
  -6  12  -3   28.80    2.50
  -6  12  -3   26.70    2.50
  -7 -12  -3    1.00    0.90
  -7 -12  -3    1.60    0.70
  -7 -12  -3    2.30    0.70
  -7  12   3    1.80    0.60
  -7  12   3    2.50    0.70
  -7  12   3    1.20    0.50
  -7  12   3    1.70    0.70
   7  12  -3    2.50    0.70
   7 -12   3    2.50    0.70
  -7  12  -3    2.90    0.70
  -7  12  -3    2.00    0.70
  -7 -12   3    1.90    0.70
  -7 -12   3    1.10    0.80
  -7  12  -3    2.00    0.70
   7  12   3    2.10    0.60
  -7 -12   3    1.30    0.50
   7 -12  -3    1.70    0.60
  -7  12  -3    1.80    0.70
  -8  12   3    4.70    0.80
  -8 -12  -3    2.50    1.00
  -8  12   3    4.20    0.70
  -8 -12  -3    5.10    0.80
   8  12  -3    4.20    0.80
  -8  12   3    4.30    0.90
  -8 -12  -3    3.30    1.00
   8 -12   3    5.90    1.00
   8  12   3    5.00    0.80
  -8  12  -3    5.00    0.80
  -8 -12   3    4.20    0.80
   8 -12  -3    5.50    1.10
  -8  12  -3    3.40    0.80
  -8 -12   3    3.10    0.90
  -8  12  -3    4.60    1.30
  -8  12  -3    3.40    0.70
  -9 -12  -3    1.00    0.60
   9  12  -3    1.80    0.50
  -9 -12  -3    1.80    0.50
  -9  12   3    0.80    0.40
  -9  12   3    1.10    0.50
  -9  12  -3    1.10    0.60
   9 -12  -3    1.10    0.60
  -9 -12   3    0.90    0.40
  -9  12  -3    1.40    0.50
   0 -13  -3    0.70    0.40
   0  13  -3    0.60    0.50
   0 -13   3    0.00    0.40
   0  13  -3    0.20    0.40
   0  13  -3    0.50    0.40
   0  13   3    1.20    0.40
   0 -13   3    0.20    0.40
   0 -13  -3    1.50    0.50
   0  13   3    0.90    0.50
   0 -13   3    4.50    5.60
   0  13   3    1.60    0.40
   0 -13   3    0.20    0.30
   0  13  -3    2.40    0.70
  -1 -13  -3  679.23   53.69
   1 -13   3  779.82   57.99
   1 -13   3  719.73   53.79
  -1 -13  -3  738.43   53.69
  -1  13   3  670.13   53.69
   1 -13  -3  793.42   58.99
   1 -13  -3  735.03   53.89
  -1 -13   3  664.33   53.79
  -1 -13   3  702.43   53.69
  -2  13   3    3.30    0.70
  -2 -13  -3    2.60    0.60
   2  13  -3    2.10    0.60
   2 -13   3    3.10    0.70
   2 -13   3    0.60    2.50
   2 -13   3    3.70    0.70
  -2 -13  -3    2.60    0.60
  -2 -13  -3    1.70    0.70
  -2  13   3    1.90    0.70
  -2  13   3    1.30    0.50
   2  13  -3    2.10    0.60
  -2 -13  -3    2.70    0.60
  -2  13   3    2.50    0.50
   2  13   3    3.60    0.70
  -2  13  -3    3.00    0.70
   2 -13  -3    0.50    3.30
  -2 -13   3    1.50    0.60
  -2 -13   3    1.70    0.50
   2  13   3    3.20    0.70
  -2 -13   3    1.40    0.50
   2 -13  -3    1.80    0.60
   2 -13  -3    1.40    0.60
  -2  13  -3    2.90    0.60
  -2  13  -3    1.60    0.60
  -2 -13   3    3.70    0.60
   3  13  -3  111.89    9.70
  -3 -13  -3  135.09    9.70
   3 -13   3  133.69   13.40
  -3 -13  -3  124.79    9.80
  -3  13   3  124.79    9.80
   3  13  -3  122.29    9.70
  -3  13   3  120.49    9.70
  -3  13   3  128.69    9.60
   3 -13   3  121.89    9.80
   3 -13   3  127.19    9.70
  -3 -13  -3  134.39    9.70
   3 -13  -3  126.19    9.70
   3  13   3  120.99    9.70
   3 -13  -3  126.99   14.10
  -3 -13   3  125.59    9.70
   3  13   3  120.29    9.60
  -3 -13   3  124.69    9.70
   3 -13  -3  132.39    9.70
  -3  13  -3  122.89    9.60
  -3  13  -3  115.89    9.70
  -3  13  -3  138.19    9.80
   4  13  -3    3.50    1.00
  -4 -13  -3    3.40    0.90
   4 -13   3    4.40    3.00
  -4  13   3    4.90    0.70
   4 -13   3    2.90    0.80
  -4  13   3    3.80    0.80
  -4 -13  -3    6.00    0.90
  -4 -13  -3    3.90    0.70
   4 -13   3    3.00    0.80
   4  13  -3    3.50    0.80
  -4  13   3    2.80    0.70
  -4  13  -3    2.70    1.00
  -4  13  -3    4.10    0.80
  -4  13  -3    5.10    0.90
  -4  13  -3    4.70    0.70
   4 -13  -3   -2.30    3.00
  -4 -13   3    2.90    0.70
  -4 -13   3    3.10    0.70
   4  13   3    2.90    0.70
  -4 -13   3    3.30    0.70
   4  13   3    3.60    0.80
   4 -13  -3    4.00    0.80
   5 -13   3   16.30    1.80
  -5  13   3   14.60    1.80
  -5  13   3   14.10    1.70
  -5  13   3   14.00    1.40
  -5 -13  -3   16.40    1.90
  -5  13   3   16.40    1.70
   5  13  -3   15.70    1.70
   5 -13   3   10.70    3.60
  -5 -13  -3   18.60    1.80
  -5 -13  -3   15.90    1.50
   5  13  -3   13.00    1.60
   5 -13  -3   14.60    1.70
  -5  13  -3   16.30    1.70
   5 -13  -3   17.90    1.80
  -5 -13   3   14.00    1.70
  -5 -13   3   15.40    1.70
  -5  13  -3   12.80    1.90
   5 -13  -3   18.90    5.20
   5  13   3   16.70    1.70
  -5  13  -3   16.80    1.80
  -5 -13   3   15.10    1.60
  -5  13  -3   14.90    1.40
  -6  13   3    4.30    0.90
  -6  13   3    5.90    0.70
  -6  13   3    4.90    1.00
  -6 -13  -3    4.80    1.00
   6  13  -3    5.00    1.00
  -6  13   3    5.50    0.90
  -6  13   3    5.10    1.00
   6 -13   3    5.30    1.00
  -6 -13  -3    4.70    0.90
   6 -13  -3    5.60    1.00
   6 -13  -3    2.30    3.60
  -6  13  -3    4.40    0.90
  -6 -13   3    4.00    0.80
   6  13   3    4.80    0.90
  -6  13  -3    5.40    1.00
  -6 -13   3    5.70    0.80
  -6  13  -3    4.90    1.10
  -6 -13   3    5.60    1.00
  -6  13  -3    5.10    1.00
  -7  13   3   19.10    2.00
  -7  13   3   19.30    2.00
  -7  13   3   19.70    2.00
   7 -13   3   23.40    2.10
   7  13  -3   21.80    2.10
  -7 -13  -3   16.10    2.00
  -7  13   3   23.50    2.00
  -7 -13  -3   24.50    2.10
  -7  13  -3   20.70    2.10
  -7 -13   3   21.20    2.10
  -7  13  -3   20.30    2.00
  -7  13  -3   16.80    2.10
  -7 -13   3   18.30    1.90
  -7  13  -3   24.20    2.00
   7  13   3   20.90    2.00
  -8  13   3    1.70    0.60
  -8 -13  -3    1.20    0.80
   8  13  -3    1.80    0.60
   8 -13   3    2.30    0.60
  -8 -13  -3    1.70    0.50
  -8  13   3    1.50    0.50
  -8  13  -3    1.40    0.80
  -8  13  -3    2.20    0.60
  -8  13  -3    1.00    0.60
  -8 -13   3    2.50    0.70
   8  13   3    2.30    0.60
   8 -13  -3    2.50    0.80
  -8 -13   3    0.70    0.60
   9  13  -3    8.50    1.00
  -9  13   3    9.20    1.00
  -9 -13  -3    7.50    1.20
   9 -13  -3    5.80    1.10
  -9  13  -3    8.80    1.10
  -9  13  -3   10.80    1.00
  -9 -13   3    9.50    1.00
   0 -14   3   13.60   11.00
   0  14  -3   11.00    1.30
   0  14  -3   12.50    1.20
   0 -14   3   11.30    1.40
   0 -14  -3   12.80    1.30
   0  14  -3   12.20    1.30
   0 -14   3   13.10    1.30
   0 -14   3    9.20    1.30
   0  14   3   10.90    1.10
   0 -14  -3   11.50    1.30
   0  14   3   11.60    1.40
   0  14   3   12.20    1.30
   0  14   3   10.30    1.20
   0 -14   3   13.60    1.30
  -1  14   3   82.49    6.40
  -1 -14  -3   82.39    6.40
  -1 -14  -3   90.19    6.60
   1 -14   3   75.69    6.50
  -1  14   3   79.09    6.60
   1  14  -3   77.39    6.50
  -1  14   3   78.19    6.30
   1  14  -3   79.29    6.50
   1 -14   3   90.29    6.50
  -1 -14  -3   76.99    6.40
   1 -14  -3   85.99    6.50
  -1 -14   3   76.49    6.50
   1 -14  -3   78.79    6.50
   1 -14  -3   81.79   12.10
   1  14   3   78.79    6.40
  -1 -14   3   88.99    6.50
   1 -14  -3   81.09    6.50
  -1  14  -3   89.39    6.60
  -1 -14   3   81.79    6.50
  -1  14  -3   84.39    6.50
  -1  14  -3   84.79    6.50
  -1  14  -3   82.09    6.40
   1  14   3   81.19    6.40
  -2 -14  -3    2.90    0.70
   2  14  -3    2.90    0.70
  -2 -14  -3    3.90    0.80
  -2  14   3    2.90    0.80
   2  14  -3    2.50    0.70
  -2  14   3    4.90    0.70
  -2 -14  -3    2.50    0.70
   2 -14   3    7.00    1.00
  -2  14   3    4.70    0.70
   2 -14   3    3.20    0.80
   2 -14   3    4.60    3.50
  -2  14  -3    3.90    0.70
  -2  14  -3    5.20    0.70
  -2  14  -3    4.50    0.80
  -2 -14   3    3.40    0.70
   2 -14  -3    4.90    0.80
  -2  14  -3    4.30    0.80
   2  14   3    2.90    0.80
  -2 -14   3    2.40    0.60
   2  14   3    4.40    0.80
  -2 -14   3    3.90    0.70
   2 -14  -3    4.30    0.80
   2 -14  -3    0.60    7.00
  -2 -14   3    3.50    0.70
   3 -14   3  556.54   50.29
   3 -14  -3  684.43   51.19
   3  14   3  593.34   46.10
  -4  14   3    4.90    0.70
   4 -14   3    4.60    1.10
   4 -14   3    4.90    3.90
  -4  14   3    6.40    1.00
  -4  14   3    3.70    0.80
  -4 -14  -3    4.20    0.80
  -4 -14  -3    7.20    1.10
   4 -14   3    5.20    0.90
   4  14  -3    5.50    0.90
  -4 -14  -3    6.10    1.10
  -4  14  -3    5.50    0.80
   4  14   3    7.00    1.20
   4 -14  -3    4.50    0.80
  -4  14  -3    6.20    1.10
   4 -14  -3    0.70    3.90
  -4 -14   3    5.40    0.90
  -4 -14   3    7.30    0.90
   4  14   3    4.40    0.80
  -4  14  -3    3.80    0.80
   4 -14  -3    7.90    1.40
  -4 -14   3    5.90    1.00
  -4  14  -3    2.40    1.00
  -5  14   3  121.09   10.50
   5  14  -3  123.89   10.40
   5  14  -3  131.59   10.50
  -5 -14  -3  150.68   10.30
  -5  14   3  129.19   10.50
  -5  14   3  144.99   10.40
  -5 -14  -3  150.28   10.50
  -5 -14  -3  128.59   10.60
   5 -14   3  128.09   13.60
  -5  14   3  135.69   10.30
   5 -14   3  131.59   10.50
  -5 -14   3  135.39   10.30
   5 -14  -3  143.59   10.50
  -5  14  -3  143.99   10.60
   5 -14  -3  133.79   10.40
  -5  14  -3  130.49   10.60
   5  14   3  132.19   10.40
   5 -14  -3  129.09   14.30
   5  14   3  115.99   10.30
  -5  14  -3  134.29   10.40
  -5 -14   3  126.39   10.50
  -5  14  -3  140.49   10.20
  -5 -14   3  132.19   10.50
  -6 -14  -3    0.20    0.60
   6  14  -3    0.50    0.40
  -6 -14  -3    0.50    0.60
  -6  14   3    0.20    0.90
  -6  14   3    0.30    0.60
  -6  14   3   -0.10    0.40
  -6  14   3    0.20    0.70
   6 -14   3    0.60    0.60
  -6 -14  -3    0.10    0.70
  -6  14   3    0.20    0.40
   6  14  -3    0.30    0.60
  -6 -14   3    0.10    0.70
  -6 -14   3    0.60    0.50
  -6  14  -3    0.10    0.70
   6 -14  -3    0.30    0.60
  -6  14  -3    0.50    0.50
  -6  14  -3    0.40    0.60
  -6 -14   3    0.70    0.40
   6  14   3    0.30    0.50
  -6  14  -3    0.80    0.70
  -6 -14   3    0.30    0.60
  -7  14   3    0.30    0.50
   7 -14   3    0.70    1.00
  -7 -14  -3    0.20    0.50
  -7  14   3   -0.10    0.50
  -7 -14  -3    0.10    0.70
  -7  14   3    0.40    0.50
  -7  14   3   -0.10    0.60
  -7 -14  -3    0.50    0.60
  -7  14  -3   -0.10    0.60
  -7  14  -3    0.50    0.60
  -7  14  -3    0.70    0.70
  -7  14  -3    0.30    0.50
  -7 -14   3    0.20    0.70
  -7 -14   3    0.40    0.50
  -7 -14   3    0.40    0.50
  -8  14   3    0.20    0.40
   8 -14   3    0.20    0.50
  -8 -14  -3   -0.10    0.60
  -8 -14  -3    0.30    0.40
   8  14  -3    0.10    0.50
  -8  14   3    0.00    0.50
   8  14   3    0.00    0.40
  -8  14  -3    0.10    0.50
  -8 -14   3   -0.10    0.40
  -8  14  -3    0.30    0.50
   8 -14  -3    0.00    0.60
  -8 -14   3    0.00    0.50
  -8  14  -3    0.00    0.50
  -9 -14  -3    0.10    0.40
  -9  14   3   -0.10    0.30
   9  14  -3    0.30    0.30
   9  14   3    0.10    0.30
  -9  14  -3    0.50    0.40
   9 -14  -3    0.40    0.50
  -9 -14   3    0.10    0.30
  -9  14  -3    0.30    0.40
   0 -15  -3    0.60    0.50
   0 -15   3    0.70    0.60
   0  15  -3    0.20    0.50
   0  15   3    0.60    0.40
   0  15  -3    0.10    0.50
   0 -15   3    0.50    0.50
   0 -15  -3    0.40    0.60
   0  15   3    0.40    0.50
   0  15   3    0.30    0.30
   0 -15   3    0.60    0.60
   0 -15  -3    0.50    0.50
  -1  15   3  440.66   33.90
   1  15  -3  418.26   34.00
   1 -15   3  403.26   34.10
  -1 -15  -3  460.55   34.00
   1  15  -3  460.55   34.20
  -1  15   3  441.96   34.00
   1 -15   3  460.55   34.20
   1 -15   3  524.65   39.90
  -1  15   3  412.86   34.10
  -1 -15  -3  485.55   34.00
   1 -15  -3  441.16   34.20
  -1  15  -3  449.56   34.10
  -1 -15   3  451.85   34.00
  -1 -15   3  497.35   34.10
  -1 -15   3  416.76   34.00
   1  15   3  461.45   34.00
  -1  15  -3  461.55   33.90
   1 -15  -3  439.76   34.00
   1 -15  -3  511.25   40.90
  -1  15  -3  458.55   34.00
   1  15   3  432.86   34.00
  -2 -15  -3    3.20    0.70
   2 -15   3    2.10    0.80
  -2  15   3    3.50    0.80
   2  15  -3    3.00    0.80
  -2 -15  -3    4.10    1.20
   2  15  -3    4.60    0.90
   2 -15   3   -1.80    3.70
  -2 -15  -3    2.90    0.70
  -2  15   3    5.20    0.70
  -2  15   3    3.70    0.70
   2 -15   3    3.90    0.80
  -2  15  -3    4.50    1.20
   2 -15  -3    8.20    5.30
  -2  15  -3    3.10    0.70
   2 -15  -3    3.80    0.80
  -2  15  -3    3.20    0.60
   2  15   3    2.30    0.60
  -2 -15   3    3.90    0.80
  -2  15  -3    3.40    0.80
   2 -15  -3    2.70    0.70
  -2 -15   3    3.50    0.80
  -2 -15   3    2.80    0.80
   3 -15   3   61.59   10.10
   3 -15   3   62.29    5.10
  -3  15   3   61.29    4.90
   3  15  -3   62.79    5.00
   3  15  -3   62.69    5.10
  -3 -15  -3   64.99    5.20
  -3 -15  -3   64.39    5.00
  -3  15   3   54.69    5.10
   3 -15   3   58.19    5.10
   3  15   3   58.99    5.00
  -3  15  -3   59.79    4.90
  -3  15  -3   58.29    5.00
   3 -15  -3   66.59    5.10
  -3  15  -3   65.09    5.20
   3 -15  -3   70.09   11.10
   3  15   3   59.89    5.00
  -3 -15   3   61.59    5.00
   3 -15  -3   66.09    5.10
  -3 -15   3   63.99    5.10
  -4  15   3    0.90    0.50
   4  15  -3    0.90    0.60
   4 -15   3    1.00    0.60
   4  15  -3    1.70    0.60
   4 -15   3    2.10    0.70
  -4 -15  -3    0.70    0.50
  -4 -15  -3    1.30    0.70
  -4  15   3    1.30    0.70
  -4  15   3    1.00    0.60
   4 -15   3    1.00    3.70
  -4 -15  -3    1.80    0.70
  -4 -15   3    1.10    0.60
  -4  15  -3    0.80    0.90
   4 -15  -3    5.00    4.70
  -4  15  -3    1.30    0.60
   4 -15  -3    2.80    0.80
   4  15   3    1.30    0.50
   4  15   3    1.80    0.80
  -4  15  -3    1.70    0.50
  -4  15  -3    1.70    0.70
  -4 -15   3    2.10    0.60
   4 -15  -3    1.50    0.70
  -4 -15   3    2.10    0.70
  -5  15   3    6.30    1.00
   5 -15   3    6.50    4.10
   5 -15   3    3.40    0.90
  -5 -15  -3    2.70    0.60
  -5  15   3    2.00    0.50
  -5 -15  -3    4.10    1.00
  -5  15   3    4.00    0.90
   5 -15   3    2.70    0.70
   5  15  -3    4.40    0.90
   5  15  -3    3.20    0.70
  -5 -15  -3    3.20    0.80
  -5 -15   3    3.90    0.90
   5  15   3    3.70    0.70
   5 -15  -3    3.90    0.90
  -5  15  -3    3.40    0.80
  -5  15  -3    1.20    0.90
  -5 -15   3    3.10    0.80
  -5 -15   3    3.00    0.70
  -5  15  -3    3.10    0.80
   5 -15  -3    7.60    5.20
  -5  15  -3    3.40    0.60
   5 -15  -3    2.90    0.80
  -6 -15  -3    2.10    0.80
   6  15  -3    3.00    0.80
  -6  15   3    3.00    0.80
  -6  15   3    3.10    0.80
  -6 -15  -3    2.50    0.70
  -6  15   3    2.60    0.70
  -6 -15  -3    3.90    0.90
   6  15  -3    2.40    0.60
   6 -15   3    2.90    0.80
  -6  15   3    3.10    0.80
  -6  15   3    3.00    0.50
   6  15   3    3.20    0.90
  -6 -15   3    3.10    0.60
  -6  15  -3    2.80    0.70
   6 -15  -3    3.20    4.40
  -6 -15   3    2.70    0.70
  -6  15  -3    3.40    0.80
  -6 -15   3    2.40    0.70
  -6  15  -3    2.40    0.80
   6 -15  -3    2.50    0.80
  -6  15  -3    2.40    0.90
   6 -15  -3    2.00    0.70
  -6 -15   3    1.40    0.80
  -7 -15  -3   39.20    4.00
   7 -15   3   53.99    4.00
  -7  15   3   47.40    3.90
  -7  15   3   48.10    3.90
  -7  15  -3   46.90    4.00
   7  15   3   40.00    3.80
  -7  15  -3   40.90    4.00
  -7 -15   3   44.80    3.90
  -7  15  -3   50.29    3.80
  -7 -15   3   48.40    3.90
  -8 -15  -3    0.50    0.40
  -8 -15  -3    0.00    0.60
   8  15  -3    0.70    0.50
  -8  15   3    0.40    0.40
   8 -15   3    0.40    0.50
   8  15   3    0.30    0.40
  -8 -15   3    0.60    0.50
  -8  15  -3    0.90    0.60
   8 -15  -3    0.60    0.70
  -8  15  -3    0.80    0.60
  -8 -15   3    0.60    0.60
   0 -16   3    1.60    0.60
   0  16   3    1.80    0.60
   0  16   3    0.70    0.50
   0  16   3    1.00    0.40
   0 -16  -3    2.50    0.60
   0  16  -3    1.20    0.60
   0  16  -3    1.30    0.60
   0 -16   3    1.40    0.70
   0 -16  -3    1.30    0.60
   1  16  -3  178.08   14.00
  -1 -16  -3  180.88   14.00
  -1  16   3  181.88   13.90
   1  16  -3  188.78   14.00
  -1  16   3  187.18   13.90
   1 -16   3  165.48   14.00
   1 -16   3  211.68   20.70
   1 -16   3  185.38   14.00
  -1 -16  -3  191.08   14.00
   1 -16   3  165.28   14.60
  -1 -16   3  178.08   14.00
   1  16   3  186.58   13.90
   1 -16  -3  170.88   14.40
   1 -16  -3  186.38   14.00
  -1 -16   3  174.78   14.00
  -1  16  -3  188.08   14.00
  -1  16  -3  186.48   13.90
   1  16   3  187.68   13.90
  -2 -16  -3   27.70    2.50
   2  16  -3   28.30    2.50
   2  16  -3   28.30    2.50
  -2  16   3   27.80    2.30
  -2 -16  -3   28.90    2.50
   2 -16   3   28.30    7.40
  -2  16   3   25.00    2.60
  -2 -16  -3   31.60    2.80
   2 -16   3   30.80    2.60
   2 -16   3   25.00    2.60
  -2  16   3   26.30    2.40
   2 -16  -3   13.80    7.80
  -2 -16   3   29.30    2.60
   2 -16  -3   29.50    2.60
  -2 -16   3   25.80    2.40
  -2  16  -3   28.60    2.70
   2  16   3   28.60    2.50
   2  16   3   28.90    2.50
  -2  16  -3   30.00    2.50
  -2  16  -3   27.30    2.30
  -2 -16   3   23.70    2.50
  -2  16  -3   24.80    2.50
   2 -16  -3   26.90    2.60
  -3 -16  -3  242.78   17.20
  -3 -16  -3  225.18   16.90
   3  16  -3  228.18   16.90
   3 -16   3  228.38   21.90
  -3  16   3  191.38   17.00
  -3  16   3  220.18   16.80
   3 -16   3  208.58   17.00
   3  16  -3  213.38   16.90
   3 -16   3  226.78   17.00
   3 -16  -3  222.88   17.00
  -3 -16   3  233.48   17.00
  -3  16  -3  209.88   16.90
  -3  16  -3  224.58   16.80
  -3  16  -3  224.78   17.10
  -3 -16   3  202.28   16.90
   3 -16  -3  221.38   16.90
   3  16   3  223.78   16.90
   3 -16  -3  272.97   23.70
   4 -16   3    9.30    4.90
   4  16  -3    7.80    1.20
  -4  16   3    5.70    0.80
  -4 -16  -3    7.90    1.30
  -4 -16  -3    6.50    1.00
   4 -16   3    6.70    1.20
   4 -16   3    8.50    1.20
   4  16  -3    6.40    1.00
  -4  16   3    6.80    1.20
  -4  16  -3    6.70    1.00
   4 -16  -3    7.50    1.20
  -4 -16   3    6.20    1.00
  -4  16  -3    6.30    0.90
  -4  16  -3    7.30    1.20
   4 -16  -3   10.20    5.50
   4  16   3    7.10    1.00
  -4 -16   3    8.40    1.20
   4 -16  -3    8.00    1.20
  -4 -16   3    5.40    1.00
   4  16   3    7.60    1.10
  -5  16   3  101.69    7.80
   5 -16   3  103.29    7.90
   5  16  -3  104.49    8.00
   5  16  -3   96.59    7.90
  -5  16   3   89.69    8.00
  -5 -16  -3   98.49    8.00
  -5 -16  -3  100.39    8.10
  -5 -16  -3  105.49    7.90
   5 -16   3  101.59    8.10
  -5  16  -3  101.29    8.00
  -5 -16   3  102.39    8.00
  -5 -16   3  103.59    7.90
  -5  16  -3  110.09    7.80
   5 -16  -3  102.29    8.00
   5  16   3   96.69    7.80
   5  16   3   90.19    7.90
  -5 -16   3   85.99    8.00
  -5  16  -3  100.49    8.00
  -6  16   3    1.80    0.40
   6 -16   3    1.50    0.70
  -6 -16  -3    0.60    0.70
  -6  16   3    1.60    0.60
   6  16  -3    1.40    0.50
  -6  16   3    1.50    0.70
  -6 -16  -3    1.60    0.60
  -6 -16  -3    0.90    0.80
  -6 -16  -3    2.20    0.70
   6  16  -3    2.00    0.80
  -6 -16   3    1.10    0.60
  -6  16  -3    1.40    0.60
   6 -16  -3   -1.90    5.10
  -6 -16   3    1.60    0.50
  -6  16  -3    0.70    0.70
   6 -16  -3    0.90    0.60
  -6  16  -3    1.40    0.60
   6  16   3    1.60    0.60
  -6  16  -3    0.80    0.60
  -6 -16   3    1.20    0.60
  -6 -16   3    0.50    0.70
  -7 -16  -3    0.00    0.70
  -7  16   3    0.70    0.50
   7  16  -3    1.70    0.70
   7 -16   3    0.00    0.60
  -7 -16   3    0.00    0.60
   7  16   3    0.40    0.50
   7 -16  -3    1.30    0.80
  -7  16  -3    0.40    0.70
  -7  16  -3    0.30    0.60
  -7  16  -3    1.00    0.60
  -7 -16   3    0.80    0.50
  -8 -16  -3    0.50    0.60
  -8  16   3    0.20    0.40
  -8 -16   3    0.30    0.40
  -8 -16   3    0.20    0.50
  -8  16  -3    0.10    0.50
   8  16   3    0.30    0.30
  -8  16  -3    0.10    0.50
   0  17  -3    0.90    0.60
   0  17   3    1.50    0.60
   0 -17   3    1.20    0.70
   0 -17  -3    0.60    0.60
   0  17  -3    0.40    0.50
   0  17   3    0.20    0.40
   0 -17  -3    0.60    0.50
   0 -17   3   -0.30    0.60
   0 -17   3    0.70    0.60
   1  17  -3  273.97   22.70
   1  17  -3  314.57   22.80
  -1 -17  -3  307.27   22.80
   1  17  -3  286.77   22.80
   1 -17   3  306.27   22.90
   1 -17   3  345.27   30.00
  -1  17   3  307.57   22.70
  -1 -17  -3  292.87   22.90
   1 -17   3  280.37   22.90
  -1  17   3  294.47   22.80
  -1  17  -3  298.97   22.70
  -1 -17   3  289.67   22.90
   1 -17  -3  332.47   23.10
  -1 -17   3  296.57   22.80
   1 -17  -3  302.37   22.90
  -1  17  -3  300.17   22.80
   1  17   3  310.97   22.80
   1  17   3  283.17   22.80
   1 -17  -3  315.87   22.90
   2 -17   3    5.80    5.30
   2 -17   3   10.50    1.40
   2  17  -3   11.00    1.30
  -2 -17  -3    9.70    1.30
  -2  17   3    9.00    1.40
   2 -17   3    9.30    1.40
  -2 -17  -3    7.10    1.10
  -2  17   3   11.00    1.20
  -2  17   3    9.50    1.10
  -2 -17   3   11.80    1.40
  -2  17  -3   11.20    1.50
  -2  17  -3   11.40    1.20
   2  17   3    8.10    1.10
  -2 -17   3    7.20    1.20
   2 -17  -3    9.70    1.30
   2 -17  -3   20.30   12.00
   2  17   3   12.80    1.30
  -2 -17   3    9.80    1.20
  -3  17   3   12.00    1.30
  -3  17   3   11.50    1.60
   3  17  -3   11.90    1.50
  -3 -17  -3   11.00    1.40
   3  17  -3   13.10    1.50
  -3 -17  -3   12.60    1.70
   3 -17   3   11.60    5.60
   3 -17   3   13.70    1.50
   3 -17   3   11.50    1.60
   3  17   3    8.60    1.20
   3  17   3   12.10    1.40
  -3  17  -3   11.00    1.50
  -3  17  -3   13.70    1.30
   3 -17  -3   12.40    1.50
  -3 -17   3   12.60    1.50
  -3  17  -3   12.00    1.70
  -3 -17   3    8.40    1.30
   3 -17  -3   13.50    6.40
   4 -17   3   -0.80    4.70
   4 -17   3    0.90    0.70
  -4 -17  -3    0.30    0.70
  -4 -17  -3    0.60    0.50
   4 -17   3   -0.60    0.60
  -4  17   3   -0.10    0.40
   4  17  -3    0.30    0.50
   4  17  -3    1.10    0.70
  -4  17  -3    0.20    0.70
  -4  17  -3    0.00    0.40
  -4 -17   3   -0.20    0.50
   4 -17  -3    0.00    6.10
   4  17   3   -0.10    0.40
   4 -17  -3    0.30    0.70
   4 -17  -3    0.20    0.60
  -4  17  -3   -0.20    0.60
  -4  17  -3    0.80    0.90
   4  17   3    0.50    0.60
  -5 -17  -3   90.99    6.80
   5  17  -3   76.29    6.40
  -5  17   3   71.89    6.60
  -5  17   3   74.49    6.30
   5 -17   3   69.79   10.90
   5 -17   3   81.29    6.50
  -5 -17  -3   87.89    6.40
   5 -17   3   82.09    6.70
   5 -17  -3   81.29    6.50
  -5  17  -3   83.19    6.30
  -5  17  -3   75.29    6.70
  -5  17  -3   87.09    6.50
  -5 -17   3   85.19    6.40
   5  17   3   79.49    6.40
  -5 -17   3   85.89    6.60
   5 -17  -3   76.59   11.80
  -6  17   3    0.30    0.50
   6 -17   3    0.20    0.60
  -6  17   3    0.30    0.50
  -6  17   3   -0.20    0.30
   6  17  -3   -0.40    0.60
   6  17  -3   -0.10    0.40
  -6 -17  -3   -0.20    0.60
   6 -17   3    0.60    0.70
  -6 -17  -3   -0.20    0.60
   6  17   3    0.40    0.60
  -6 -17   3    0.00    0.40
  -6  17  -3    0.60    0.60
  -6 -17   3    0.50    0.50
  -6 -17   3   -0.10    0.50
  -6  17  -3   -0.40    0.50
   6 -17  -3   -0.10    0.80
   6  17   3    0.10    0.40
  -6  17  -3    0.00    0.60
  -6 -17   3    0.00    0.60
  -6  17  -3    0.20    0.60
   7 -17   3   38.30    3.40
  -7  17   3   45.60    3.80
   7  17  -3   40.10    3.40
  -7  17  -3   40.30    3.30
  -7  17  -3   36.20    3.50
   7 -17  -3   44.00    3.70
   7  17   3   37.20    3.30
  -8 -17  -3    0.20    0.50
   8 -17   3    0.00    0.50
  -8  17   3    0.20    0.40
   8  17  -3   -0.20    0.40
   8 -17  -3    0.40    0.60
  -8  17  -3    0.30    0.40
   8  17   3    0.40    0.30
   0  18   3   19.70    1.80
   0 -18  -3   21.30    2.00
   0  18   3   19.50    1.90
   0  18  -3   19.00    1.90
   0 -18   3   17.30    2.00
   0 -18   3   18.80    2.00
   0 -18  -3   18.60    2.00
   0  18  -3   19.90    1.90
   1  18  -3   33.80    2.90
   1 -18   3   31.40    3.00
   1  18  -3   30.20    2.80
   1 -18   3   34.80    3.00
  -1 -18  -3   30.00    2.80
   1 -18   3   28.70    2.90
  -1  18   3   32.90    2.80
   1  18  -3   32.70    2.80
  -1 -18  -3   33.90    2.90
  -1  18   3   31.60    2.70
   1 -18  -3   30.00    2.90
   1  18   3   33.00    2.70
  -1  18  -3   33.90    2.80
   1 -18  -3   34.20    3.00
  -1 -18   3   29.20    2.80
   1  18   3   31.90    2.80
   1  18   3   36.30    2.80
  -1 -18   3   31.80    2.90
   1 -18  -3   28.30    3.10
  -1  18  -3   34.00    2.70
  -2  18   3    0.90    0.50
  -2 -18  -3    0.10    0.50
   2 -18   3    0.10    0.60
  -2 -18  -3   -0.30    0.50
   2  18  -3    0.70    0.60
   2 -18   3   13.60    6.90
  -2  18   3   -0.20    0.70
  -2  18   3    0.20    0.50
   2 -18   3    0.30    0.60
   2  18  -3    0.60    0.60
  -2 -18   3    0.50    0.60
   2 -18  -3   -0.90    7.60
  -2 -18   3   -0.10    0.50
   2  18   3    0.50    0.50
   2  18   3    0.20    0.50
   2 -18  -3    0.30    0.60
  -2  18  -3    0.20    0.40
  -3 -18  -3  156.28   12.40
  -3  18   3  156.58   12.40
   3 -18   3  154.08   12.60
   3  18  -3  160.88   12.50
   3 -18   3  171.58   12.60
   3 -18   3  174.28   19.50
  -3  18  -3  159.68   12.40
  -3  18  -3  138.19   13.30
   3 -18  -3  169.98   12.50
  -3 -18   3  163.08   12.50
  -3 -18   3  181.78   13.50
   3  18   3  160.28   12.40
   3 -18  -3  143.59   20.40
   3  18   3  164.28   12.40
   4 -18   3    1.60    0.70
   4 -18   3    1.80    0.80
  -4 -18  -3    1.80    0.60
  -4 -18  -3    2.50    0.90
   4 -18   3   -5.30    5.90
  -4 -18  -3    1.00    0.80
   4  18  -3    2.60    0.70
  -4  18   3    0.80    0.60
   4  18  -3    2.20    0.80
  -4  18   3    1.60    0.50
  -4 -18   3    2.80    0.70
  -4 -18   3    2.30    0.80
   4  18   3    1.90    0.70
  -4  18  -3    2.90    0.80
   4 -18  -3   15.50    7.70
  -4  18  -3    1.80    0.50
   4 -18  -3    2.40    0.80
   4  18   3    2.10    0.60
  -4  18  -3    1.20    0.70
   5 -18   3   63.99    5.20
  -5 -18  -3   67.09    5.10
   5  18  -3   60.09    5.30
  -5  18   3   66.89    5.00
   5 -18   3   67.89    5.40
   5 -18   3   45.90   10.00
   5  18  -3   61.19    5.10
  -5  18  -3   65.99    5.00
  -5  18  -3   52.29    5.80
   5 -18  -3   63.69    5.30
  -5 -18   3   68.69    5.10
   5  18   3   62.89    5.10
  -5  18  -3   63.19    5.20
   5  18   3   65.29    5.20
   5 -18  -3   39.90   10.40
  -5 -18   3   67.39    5.60
  -6  18   3   10.30    1.30
   6  18  -3   10.10    1.20
  -6  18   3   10.60    1.00
   6  18  -3   10.50    1.50
   6 -18   3   12.60    1.60
  -6  18  -3   12.20    1.40
  -6 -18   3   11.60    1.10
   6  18   3   12.40    1.50
   6  18   3   11.20    1.40
  -6  18  -3    8.90    1.40
   6 -18  -3   10.90    1.60
   7  18  -3    4.90    0.90
  -7  18   3    8.00    1.00
   7  18  -3    6.00    0.70
  -7  18  -3    5.30    0.90
   7  18   3    6.60    0.90
   7 -18  -3    7.40    1.30
   0 -19  -3    0.60    0.60
   0 -19  -3   -0.10    0.60
   0  19  -3    0.40    0.60
   0 -19   3    0.70    0.60
   0  19   3    0.40    0.50
   0 -19   3    0.20    0.60
   0  19   3   -0.30    0.50
   0  19  -3    0.10    0.50
  -1 -19  -3  169.68   13.50
   1 -19   3  163.48   13.50
  -1  19   3  186.88   13.30
   1 -19   3  180.48   13.50
  -1  19   3  185.58   13.40
  -1 -19  -3  171.08   13.40
   1  19  -3  174.18   13.40
   1  19  -3  180.78   13.40
   1 -19   3  161.48   13.50
   1  19   3  174.48   13.30
   1  19   3  184.58   13.40
  -1  19  -3  177.68   13.40
  -1 -19   3  170.78   13.50
   1 -19  -3  171.08   13.50
   1  19   3  165.58   13.40
   1 -19  -3  187.28   13.50
  -1  19  -3  165.08   13.30
  -1 -19   3  169.18   13.50
   2  19  -3    3.70    0.80
   2 -19   3    4.80    8.30
   2 -19   3    3.60    1.00
   2 -19   3    4.10    1.30
   2  19  -3    4.70    1.20
  -2 -19  -3    3.10    1.20
   2 -19  -3    4.20    1.10
   2  19   3    4.40    1.10
   2 -19  -3    5.80    1.30
   2  19   3    3.30    0.70
   3  19  -3   13.90    1.80
   3 -19   3   19.40    2.00
   3 -19   3   14.30    2.00
  -3 -19  -3   16.90    1.80
  -3  19   3   17.00    1.70
   3  19  -3   15.80    1.70
   3 -19   3   20.40    8.30
   3 -19  -3   18.70    1.90
   3 -19  -3   21.90    2.30
   3  19   3   16.70    1.70
  -3  19  -3   17.80    1.70
   3 -19  -3   27.00   11.60
   3  19   3   16.70    1.70
  -3 -19   3   15.90    1.80
  -4 -19  -3    0.00    0.80
  -4  19   3    1.20    0.60
  -4  19   3    1.20    0.50
  -4 -19  -3    1.70    0.60
   4 -19   3    1.10    0.80
   4  19  -3    1.20    0.60
   4 -19   3    1.50    0.70
   4  19  -3    1.50    0.80
   4 -19   3   -2.70    7.30
   4 -19  -3   21.00   10.00
   4  19   3    0.70    0.60
  -4 -19   3    1.30    0.70
  -4  19  -3    0.30    0.80
   4 -19  -3    0.30    0.60
  -4 -19   3    0.80    0.60
  -4  19  -3    1.10    0.50
   4  19   3    1.10    0.50
   4 -19  -3    1.00    0.90
  -5 -19  -3   16.50    1.70
  -5  19   3   15.80    1.60
   5  19  -3   17.50    1.70
   5 -19   3    0.40    8.50
   5 -19   3   21.80    2.20
   5 -19   3   17.20    1.90
   5  19  -3   13.10    1.90
   5 -19  -3   16.50    1.90
   5  19   3   22.10    1.90
  -5 -19   3   19.00    1.70
   5  19   3   18.90    1.70
  -5  19  -3   18.30    1.60
  -5  19  -3   17.70    1.90
   5 -19  -3   20.80    2.40
   5 -19  -3   14.80    8.90
   6  19  -3    0.80    0.70
   6 -19   3    0.80    0.70
   6  19  -3    0.80    0.40
  -6  19   3    0.80    0.30
  -6 -19  -3    0.30    0.70
   6 -19   3    0.80    0.60
   6 -19  -3    1.00    0.80
   6 -19  -3    0.70    0.80
  -6  19  -3    0.20    0.60
   6  19   3    0.70    0.50
  -6 -19   3   -0.20    0.60
  -6 -19   3    0.90    0.40
   6  19   3    0.40    0.30
   7  19  -3   10.90    1.10
   7 -19   3   11.70    1.50
  -7  19   3    9.50    1.00
   7  19  -3    9.10    0.90
   7 -19  -3    7.20    1.30
  -7  19  -3    7.30    1.00
   0 -20   3    2.10    0.70
   0  20   3    2.10    0.60
   0  20  -3    2.20    0.70
   0 -20  -3    2.80    0.80
   0  20  -3    1.70    0.50
   0 -20  -3    2.40    0.80
   0  20   3    1.30    0.60
   0 -20   3    1.70    0.70
   1  20  -3   15.50    1.60
  -1  20   3   15.20    1.50
   1 -20   3   15.00    1.70
   1  20  -3   15.40    1.60
  -1  20   3   14.70    1.60
  -1 -20  -3   13.30    1.70
  -1 -20  -3   14.80    1.70
   1 -20   3   13.70    1.70
  -1  20  -3   15.80    1.60
  -1 -20   3   14.50    1.70
  -1 -20   3   15.20    1.70
   1  20   3   12.80    1.60
   1  20   3   16.00    1.50
   1 -20  -3   15.00    1.70
   1 -20  -3   13.40    1.70
  -1  20  -3   15.20    1.50
   2 -20   3    6.20    9.80
  -2  20   3   -0.20    0.40
   2  20  -3   -0.40    0.60
   2 -20   3    0.80    0.90
   2  20  -3   -0.40    0.50
   2 -20   3   -0.10    0.60
  -2 -20  -3    0.70    0.60
  -2  20   3    0.20    0.50
   2  20  -3   -0.40    0.50
   2  20   3    0.20    0.50
   2  20   3    0.70    0.50
  -2  20  -3    0.30    0.50
  -2 -20   3    0.30    0.60
  -2 -20   3    0.40    0.60
   2 -20  -3    0.90    0.80
   2 -20  -3    0.10    0.60
   3  20  -3   81.39    6.70
   3 -20   3   85.89    6.80
   3 -20   3   55.49   12.00
   3 -20   3   86.39    6.90
   3  20  -3   83.89    6.70
  -3 -20  -3   82.79    6.70
  -3  20   3   86.49    6.60
  -3 -20   3   84.99    6.80
   3  20   3   90.39    6.60
   3 -20  -3   82.09    7.00
   3  20   3   86.99    6.60
   3 -20  -3   71.49   13.80
   3 -20  -3   82.39    6.80
  -3  20  -3   83.59    6.60
   4 -20   3    5.60   15.80
   4 -20   3    1.10    0.60
   4  20  -3    0.90    0.60
  -4  20   3    0.50    0.40
  -4 -20  -3    0.20    0.80
   4 -20   3    0.80    0.80
   4  20  -3    1.50    0.70
  -4 -20  -3    1.80    0.60
  -4 -20   3    0.70    0.60
   4 -20  -3    0.00    0.60
   4  20   3    0.90    0.60
   4 -20  -3    1.90    1.00
   4 -20  -3   17.70   11.60
  -4  20  -3    1.20    0.50
  -4  20  -3    0.40    0.80
  -4 -20   3    0.10    0.70
   4  20   3    0.70    0.50
   5 -20   3   17.70    1.90
   5 -20   3   17.40    2.10
   5  20  -3   16.20    1.90
   5  20  -3   19.40    1.80
  -5  20   3   21.10    1.70
  -5 -20  -3   17.90    1.70
  -5 -20   3   18.10    1.80
  -5  20  -3   19.40    1.90
   5 -20  -3   18.50    2.30
   5  20   3   18.80    1.80
  -5  20  -3   19.50    1.70
   5  20   3   17.30    1.70
   6  20  -3    7.50    0.90
  -6  20   3    5.30    0.80
   6  20  -3    5.50    0.70
  -6 -20  -3    3.00    1.00
   6 -20   3    3.60    0.80
   6  20   3    6.50    0.90
   6 -20  -3    5.70    1.10
  -6 -20   3    5.50    0.60
   6 -20  -3    5.10    1.20
   6  20   3    4.80    0.60
  -6  20  -3    3.60    0.80
   0 -21   3    0.00    0.60
   0  21  -3    0.70    0.60
   0  21   3    0.00    0.40
   0  21   3   -0.20    0.50
   0 -21  -3   -0.40    0.50
   0  21  -3    0.20    0.50
   0 -21  -3    0.00    0.50
   0 -21   3    0.20    0.50
  -1 -21  -3   91.99    7.40
   1 -21   3   86.99    7.50
  -1  21   3   96.49    7.20
   1 -21   3   86.99    7.40
   1  21  -3   91.19    7.40
  -1  21   3   95.79    7.30
   1  21  -3   97.19    7.30
   1 -21  -3   93.89    7.50
  -1  21  -3   95.49    7.40
   1 -21  -3   95.39    7.50
   1  21   3   88.59    7.30
  -1 -21   3   88.39    7.50
  -1  21  -3  101.59    7.20
   1  21   3   98.19    7.30
  -1 -21   3   88.49    7.40
  -2 -21  -3    0.10    0.60
  -2  21   3    0.90    0.50
   2 -21   3    0.20    0.60
   2  21  -3    0.80    0.60
   2  21  -3    0.40    0.50
  -2 -21   3    0.60    0.60
   2  21   3    0.90    0.50
   2 -21  -3    1.20    0.70
   2  21   3    0.80    0.50
  -2  21  -3    0.40    1.00
  -2 -21   3    0.30    0.60
  -2  21  -3    0.30    0.50
   3  21  -3   33.40    2.80
   3 -21   3   28.80    2.90
   3  21  -3   32.00    2.80
   3 -21   3   24.90   12.00
  -3  21   3   33.00    2.80
  -3 -21  -3   32.70    2.90
   3 -21  -3   26.80    3.10
  -3  21  -3   33.20    2.80
  -3 -21   3   33.00    2.90
   3  21   3   36.10    2.80
   3 -21  -3   30.00    2.90
   3 -21  -3   21.10   10.20
   3  21   3   34.50    2.80
   4  21  -3    0.80    0.60
   4 -21   3    0.20    0.80
  -4 -21  -3   -0.40    0.50
   4 -21   3    0.30    0.60
  -4 -21  -3    0.20    0.80
   4  21  -3    0.40    0.50
  -4  21   3    0.50    0.40
   4  21   3    0.70    0.50
  -4 -21   3    0.10    0.70
   4 -21  -3    0.80    0.90
   4  21   3    0.90    0.60
  -4  21  -3    0.50    0.40
  -4  21  -3   -0.20    0.70
  -4 -21   3    0.50    0.60
   4 -21  -3    0.80    0.70
   5  21  -3    0.90    0.50
  -5  21   3    1.20    0.60
  -5 -21  -3    0.80    0.50
  -5  21   3    0.90    0.40
   5  21  -3    0.70    0.60
  -5 -21  -3   -0.10    0.70
   5 -21   3    0.30    0.50
   5  21   3    1.00    0.50
  -5  21  -3    0.60    0.30
   5  21   3    1.00    0.40
  -5  21  -3    0.20    0.50
  -5 -21   3    0.30    0.60
  -5 -21   3    0.90    0.50
   5 -21  -3    1.10    0.90
   6  21  -3    0.60    0.50
  -6  21   3    0.60    0.40
  -6 -21  -3    0.50    0.70
   6 -21   3   -0.30    0.70
   6  21  -3    0.60    0.30
  -6 -21   3    0.10    0.50
   6 -21  -3    0.40    0.60
   6  21   3    0.50    0.30
   6 -21  -3    0.20    0.80
   6  21   3    0.50    0.40
  -6  21  -3    0.10    0.50
   0  22   3    1.70    0.60
   0 -22   3    0.60    0.70
   0 -22  -3    0.80    0.70
   0  22  -3    1.00    0.50
   0  22   3    1.20    0.50
   0  22  -3    1.20    0.60
   0 -22   3    1.20    0.70
   0 -22  -3    0.90    0.70
   1  22  -3   20.60    1.80
   1 -22   3   19.00    2.10
   1  22  -3   18.40    1.90
  -1  22   3   20.30    1.80
   1 -22   3   21.80    2.10
  -1 -22  -3   20.70    2.10
  -1  22   3   21.40    2.00
   1 -22  -3   19.40    2.10
  -1 -22   3   19.50    2.00
   1  22   3   19.40    1.90
  -1 -22   3   19.80    2.10
   1 -22  -3   18.30    2.10
   1  22   3   22.10    1.90
  -1  22  -3   21.30    1.80
  -1  22  -3   21.20    1.90
   2  22  -3   -0.20    0.60
   2  22  -3    0.40    0.40
  -2 -22  -3    0.40    0.60
   2 -22   3   -0.50    0.60
  -2  22   3    0.30    0.50
  -2  22  -3    0.00    0.80
   2  22   3    0.00    0.40
  -2  22  -3    0.50    0.50
   2 -22  -3    0.60    0.70
  -2 -22   3    0.00    0.50
   3 -22   3   25.20    2.90
   3  22  -3   28.50    2.30
  -3 -22  -3   25.00    2.50
   3 -22   3   24.40    2.50
  -3  22   3   27.20    2.30
   3 -22  -3   23.30    2.50
   3  22   3   27.80    2.30
   3  22   3   28.10    2.30
  -3 -22   3   28.10    2.50
  -3  22  -3   26.70    2.30
   4 -22   3    1.80    1.10
   4 -22   3    1.70    0.70
   4  22  -3    1.60    0.70
  -4 -22  -3    1.60    0.70
  -4 -22  -3    0.50    1.00
  -4 -22   3    0.60    0.80
  -4  22  -3    1.80    0.50
  -4 -22   3    3.20    1.30
  -4  22  -3    1.30    0.60
   4  22   3    2.20    0.50
  -4  22  -3    0.30    0.60
   4  22   3    1.60    0.50
  -5  22   3    8.10    0.80
   5 -22   3    6.00    1.00
   5 -22   3    6.10    1.30
  -5  22   3    8.20    1.00
   5  22  -3    6.50    0.80
   5  22  -3    8.30    0.90
  -5 -22  -3    5.50    0.80
   5  22   3    8.90    0.90
   5 -22  -3    5.80    1.20
  -5  22  -3    7.40    0.70
   5  22   3    8.20    0.90
  -5 -22   3    7.20    0.90
   5 -22  -3    6.60    1.20
   0 -23   3    0.40    0.60
   0  23   3    0.40    0.40
   0  23   3   -0.30    0.40
   0 -23   3   -0.30    0.60
   0 -23  -3   -0.30    0.60
   0  23  -3   -0.40    0.40
   0  23  -3   -0.10    0.50
   1 -23   3   41.00    4.00
   1 -23   3   48.00    4.00
  -1 -23  -3   45.40    4.00
  -1  23   3   49.20    3.90
   1  23  -3   53.79    4.30
  -1  23   3   51.89    4.00
   1  23  -3   50.89    3.80
   1 -23  -3   43.20    4.70
   1  23   3   49.00    3.80
  -1 -23   3   44.80    4.00
  -1  23  -3   44.50    3.80
   1  23   3   44.10    4.00
   2  23  -3    0.00    0.50
  -2 -23  -3    0.00    0.60
   2 -23   3    0.70    0.60
  -2  23   3   -0.20    0.40
   2 -23  -3    0.50    0.60
  -2  23  -3    0.20    0.50
   2  23   3    0.00    0.40
  -2  23  -3   -0.30    0.60
  -2 -23   3    0.40    0.60
  -3  23   3    3.60    0.60
   3  23  -3    4.10    0.70
  -3 -23  -3    3.80    0.80
   3 -23   3    2.70    0.80
   3  23   3    3.30    0.60
  -3 -23   3    2.70    0.70
  -3  23  -3    2.50    0.60
  -4  23   3    0.20    0.40
   4 -23   3    0.60    0.60
  -4 -23  -3    0.20    0.50
  -4 -23  -3    0.20    0.80
   4  23  -3    0.60    0.40
  -4  23  -3    0.10    0.30
   4 -23  -3    0.30    0.80
  -4 -23   3    0.00    0.60
   4  23   3    0.50    0.40
  -4 -23   3   -0.30    0.50
  -4  23  -3    0.10    0.50
   0 -24   3    0.30    0.60
   0  24  -3    0.90    0.50
   0 -24  -3    1.10    0.70
   0 -24  -3    0.40    0.80
   0  24  -3    1.20    0.40
   0  24   3    0.70    0.40
   0 -24   3    0.70    0.60
   0  24   3    0.30    0.50
   1  24  -3    2.50    0.60
   1 -24   3    2.50    0.80
   1 -24   3    2.70    0.70
  -1 -24  -3    2.50    0.80
  -1  24   3    3.20    0.60
   1  24  -3    2.30    0.50
   1  24   3    2.00    0.60
   1 -24  -3    2.90    0.80
  -1 -24   3    1.60    0.80
   1 -24  -3    2.10    0.80
   1  24   3    2.60    0.50
  -1  24  -3    2.10    0.60
  -1 -24   3    2.20    0.70
   2  24  -3   -0.20    0.40
   2 -24   3    0.00    0.60
  -2  24   3    0.60    0.50
  -2 -24  -3   -0.10    0.60
  -2 -24  -3    0.10    0.80
   2  24   3    0.40    0.40
  -2  24  -3    0.00    0.40
  -2 -24   3    0.30    0.60
  -2  24  -3    0.40    0.50
  -3  24   3    3.90    0.60
   3 -24   3    3.70    0.90
   3  24  -3    3.50    0.60
  -3 -24  -3    2.80    0.70
  -3  24  -3    4.50    0.60
   3  24   3    4.60    0.60
   3 -24  -3    3.00    1.00
  -3 -24   3    3.50    0.70
   0 -25   3    0.30    0.60
   0 -25   3    0.40    0.50
   0 -25  -3    0.10    0.60
   0  25   3    0.20    0.30
   0  25  -3    0.20    0.40
   0  25   3    0.60    0.40
  -1  25   3    5.90    0.80
   1 -25   3    5.50    1.00
  -1 -25  -3    5.60    1.00
   1  25  -3    7.10    0.90
   1  25  -3    7.70    0.80
   1 -25  -3    6.00    1.10
   1  25   3    7.40    1.10
   1  25   3    8.60    0.80
  -1  25  -3    7.70    0.90
  -1 -25   3    7.70    1.10
   1 -25  -3    6.40    1.10
   0   0   4  634.44   49.40
  -1   0   4 2538.75  199.28
   1   0   4 2760.12  199.28
   2   0  -4 6330.57  500.55
   2   0   4 6978.20  498.65
   3   0  -4  330.57   26.40
   4   0  -4  317.27   25.10
  -5   0   4   25.40    2.40
  -5   0   4   28.20    2.50
   5   0  -4   27.30    2.90
  -5   0  -4   29.20    2.30
  -5   0   4   29.00    2.30
  -5   0  -4   22.50    2.20
  -5   0  -4   24.70    2.60
  -5   0  -4   29.70    2.60
  -6   0   4   63.29    6.00
  -6   0   4   80.09    6.00
  -6   0  -4   68.89    6.30
  -6   0  -4   78.39    6.20
  -6   0   4   78.79    6.10
  -6   0  -4   74.79    5.80
  -6   0  -4   75.19    5.90
  -7   0  -4    8.90    1.60
  -7   0  -4    8.00    1.10
  -7   0   4    9.40    1.40
  -7   0   4    7.50    1.20
  -7   0  -4    7.10    1.30
  -7   0   4    8.00    1.20
  -7   0  -4    9.60    1.20
  -7   0  -4    6.40    1.00
  -7   0  -4   10.40    1.30
  -8   0  -4    2.30    0.90
  -8   0   4    3.30    0.90
  -8   0   4    1.90    0.70
  -8   0  -4    2.60    0.50
  -8   0  -4    3.70    0.70
  -8   0   4    4.00    1.10
  -8   0  -4    3.10    0.80
  -8   0  -4    0.70    0.70
  -8   0  -4    2.10    0.90
  -9   0   4    0.20    0.60
  -9   0   4    0.30    0.50
  -9   0  -4    1.10    0.70
  -9   0  -4    0.40    0.50
  -9   0  -4   -0.10    0.60
  -9   0   4    0.60    0.60
 -10   0   4    2.00    0.50
 -10   0  -4    3.30    0.80
 -10   0  -4    3.30    0.60
   0   1   4    1.40    0.20
   0   1  -4    1.80    0.30
   0  -1   4    1.60    0.80
   0   1   4    1.70    0.80
   0  -1   4    1.90    0.20
  -1  -1  -4   84.49    5.90
  -1  -1   4   69.29    5.80
  -1  -1   4   75.59    7.10
   2  -1   4 2088.79  156.98
   3   1  -4  666.83   47.10
   3  -1  -4  548.15   47.10
  -4   1   4   63.59    5.10
   4   1  -4   64.09    6.30
  -4  -1  -4   60.59    5.00
  -4   1  -4   64.09    5.00
  -4   1  -4   69.79    5.00
   4  -1  -4   69.79    6.60
  -4  -1   4   65.59    5.10
  -5   1   4   49.00    4.20
  -5   1   4   49.00    4.00
  -5   1   4   45.30    4.10
  -5  -1  -4   52.39    4.30
  -5  -1  -4   54.19    4.00
  -5   1  -4   52.99    4.30
  -5   1  -4   46.70    4.30
   5  -1  -4   54.89    4.80
   5  -1  -4   43.60    4.90
  -5   1  -4   52.39    4.00
  -5  -1   4   49.90    4.20
  -5   1  -4   46.00    4.00
  -5  -1   4   49.20    4.10
  -5   1  -4   54.49    4.00
  -6   1   4  200.68   16.20
  -6   1   4  224.08   16.30
  -6  -1  -4  232.38   16.20
  -6  -1  -4  193.48   16.10
  -6  -1  -4  216.28   16.40
  -6  -1  -4  204.78   16.00
  -6  -1  -4  191.08   16.50
  -6  -1   4  229.88   16.30
  -6   1  -4  213.18   16.10
  -6  -1   4  188.28   16.20
  -6   1  -4  202.48   16.00
  -6   1  -4  220.38   16.40
  -6   1  -4  213.08   16.50
  -6   1  -4  223.28   16.20
  -7   1   4    2.40    0.80
  -7  -1  -4    4.60    0.90
  -7  -1  -4    4.80    1.20
  -7  -1  -4    3.80    0.70
  -7  -1  -4    5.80    0.90
  -7  -1  -4    6.40    1.30
  -7   1   4    4.00    0.90
  -7   1   4    5.70    1.10
  -7  -1  -4    3.60    0.70
  -7   1  -4    4.00    1.10
  -7  -1   4    3.70    1.00
  -7   1  -4    2.90    0.70
  -7   1  -4    5.20    1.10
  -7  -1   4    3.50    0.90
  -7  -1   4    3.50    0.90
  -7   1  -4    5.10    0.90
  -7   1  -4    5.00    0.80
  -7   1  -4    4.40    0.80
  -8  -1  -4   27.90    2.30
  -8  -1  -4   22.40    2.70
  -8   1   4   24.50    2.50
  -8  -1  -4   23.70    2.30
  -8   1   4   23.40    2.40
  -8  -1  -4   22.20    2.20
  -8  -1  -4   24.30    2.60
  -8   1   4   20.00    2.30
  -8   1  -4   26.90    2.70
  -8  -1   4   25.40    2.50
  -8   1  -4   25.90    2.30
  -8  -1   4   21.80    2.30
  -8   1  -4   25.50    2.20
  -8   1  -4   22.40    2.50
  -9  -1  -4    0.30    0.70
  -9   1   4   -0.10    0.60
  -9   1   4   -0.10    0.40
  -9  -1  -4    0.10    0.50
  -9   1   4   -0.20    0.40
  -9  -1  -4   -0.10    0.60
  -9  -1   4    0.80    0.60
  -9   1  -4    0.20    0.40
  -9   1  -4   -0.20    0.40
  -9   1  -4    0.00    0.60
  -9   1  -4    0.20    0.60
  -9  -1   4   -0.20    0.70
  -9  -1   4    0.50    0.50
 -10  -1  -4    2.00    0.50
 -10   1   4    1.20    0.50
 -10  -1  -4    2.30    0.70
 -10   1  -4    1.90    0.50
 -10  -1   4    1.40    0.50
 -10   1  -4    2.20    0.70
   0  -2   4 2317.77  178.48
   0   2   4 2424.26  178.28
  -1   2   4  222.68   16.90
   1  -2   4  221.48   16.90
  -1  -2   4  191.48   17.10
   1   2   4  210.88   16.60
   2  -2   4 1160.58   90.79
   2   2  -4 1342.87   91.59
   2  -2  -4 1104.89   91.39
  -3  -2  -4   49.40    4.10
   3   2  -4   50.09    5.50
  -3   2   4   52.89    4.00
  -3  -2  -4   50.19    4.00
  -3  -2   4   54.59    4.10
  -3  -2   4   53.59    4.00
  -3   2  -4   51.09    4.00
  -4   2   4    2.30    0.50
  -4  -2  -4    2.70    0.50
   4   2  -4    2.90    1.60
  -4  -2  -4    2.90    0.50
  -4  -2   4    2.30    0.50
   4  -2  -4    2.40    1.20
   4  -2  -4    2.20    2.00
  -4   2  -4    1.80    0.40
  -4   2  -4    2.20    0.40
  -5  -2  -4   13.00    1.80
  -5   2   4   12.90    1.60
  -5   2   4   17.10    1.60
  -5   2   4   15.60    1.70
  -5  -2  -4   15.90    1.60
  -5  -2  -4   15.50    1.80
  -5  -2  -4   18.60    1.60
  -5   2  -4   16.50    1.60
  -5   2  -4   17.30    1.50
  -5  -2   4   17.20    1.60
  -5   2  -4   17.40    1.90
  -5   2  -4   19.50    1.50
  -5   2  -4   19.80    1.90
   5  -2  -4   13.50    2.50
  -5  -2   4   16.20    1.80
   5  -2  -4   19.90    2.40
  -6   2   4  196.18   16.90
  -6  -2  -4  233.48   16.90
  -6  -2  -4  222.18   17.20
  -6  -2  -4  230.08   16.80
  -6   2   4  231.18   17.10
  -6  -2  -4  219.08   16.80
  -6  -2   4  189.48   17.00
  -6   2  -4  219.98   17.20
  -6  -2   4  233.68   17.10
  -6  -2   4  231.28   17.00
  -6   2  -4  232.48   17.10
  -6   2  -4  215.98   16.90
  -6   2  -4  217.38   16.80
  -7   2   4    8.20    1.30
  -7   2   4    8.50    1.20
  -7  -2  -4   11.70    1.30
  -7  -2  -4    9.50    1.20
  -7  -2  -4    7.50    1.60
  -7   2   4    5.50    1.10
  -7  -2  -4    7.30    1.40
  -7  -2  -4    6.60    0.90
  -7  -2   4    5.50    1.10
  -7   2  -4    8.20    1.00
  -7   2  -4    7.70    1.50
  -7  -2   4    8.90    1.30
  -7   2  -4    5.30    0.90
  -7   2  -4    7.90    1.30
  -7  -2   4    8.20    1.40
  -7   2  -4    9.80    1.20
  -7   2  -4    8.10    1.20
  -8  -2  -4   82.59    7.20
  -8  -2  -4   83.09    7.00
  -8   2   4   82.49    6.80
  -8  -2  -4   94.39    6.80
  -8   2   4   90.79    6.90
  -8  -2   4   90.89    7.00
  -8   2  -4   86.79    6.80
  -8   2  -4   75.59    6.60
  -8   2  -4   85.19    7.00
  -8  -2   4   74.89    6.80
  -9  -2  -4    0.60    0.50
  -9   2   4    0.20    0.60
  -9   2   4    1.00    0.50
  -9  -2  -4    0.90    0.70
  -9   2   4    0.50    0.50
  -9  -2  -4    0.50    0.60
  -9   2  -4    0.70    0.70
  -9   2  -4    0.30    0.50
  -9   2  -4    0.60    0.60
  -9  -2   4    0.40    0.70
  -9  -2   4    0.10    0.60
  -9   2  -4    0.20    0.40
  -9  -2   4    0.50    0.50
 -10   2   4    3.70    0.90
 -10  -2  -4    1.80    1.00
 -10  -2  -4    1.40    0.40
 -10   2   4    1.40    0.50
 -10   2  -4    2.20    0.50
 -10   2  -4    2.70    0.70
 -10  -2   4    2.30    0.50
 -10   2  -4    2.90    0.90
   0  -3   4    2.40    1.00
   0  -3   4    1.20    0.10
   0  -3  -4    1.00    0.20
   0   3   4    1.20    0.20
   0   3  -4    1.70    0.30
  -1   3   4  134.39   12.10
   1  -3   4  160.98   12.10
  -1  -3   4  145.39   12.50
  -2  -3  -4   30.70    2.30
  -2   3  -4   28.70    2.20
  -2  -3   4   27.00    2.20
  -2  -3   4   29.10    4.50
  -2  -3   4   29.70    2.30
   3  -3   4  196.38   16.00
   3   3  -4  210.68   16.90
  -3  -3   4  206.88   15.40
   3  -3  -4  192.28   17.00
   4   3  -4  927.71   71.49
   4  -3  -4  940.81   71.49
  -5  -3  -4   17.20    1.40
  -5   3   4   14.60    1.20
  -5   3   4   15.20    1.40
  -5  -3  -4   15.00    1.50
  -5  -3  -4   11.60    1.60
  -5   3   4   15.80    1.60
   5   3  -4   10.40    2.60
  -5  -3  -4   12.20    1.40
  -5  -3   4   17.60    1.60
  -5   3  -4   12.90    1.30
  -5   3  -4   15.70    2.50
   5  -3  -4   12.10    2.50
  -5   3  -4   11.50    1.40
  -5  -3   4   16.60    1.70
   5  -3  -4   12.90    2.30
  -6  -3  -4  135.79    9.70
  -6  -3  -4  125.79    9.60
  -6   3   4  136.09    9.40
  -6  -3  -4  126.49    9.60
  -6  -3  -4  119.69    9.50
  -6   3   4  122.59    9.80
  -6   3   4  114.79    9.70
  -6  -3  -4  117.39    9.90
  -6   3   4  124.49    9.60
  -6   3  -4  118.69    9.60
  -6  -3   4  127.59    9.70
  -6   3  -4  132.49   10.00
  -6  -3   4  124.49    9.80
  -6   3  -4  127.59    9.70
  -6   3  -4  113.49    9.50
  -6   3  -4  127.29    9.80
  -6   3  -4  123.19    9.60
  -6  -3   4  110.89    9.70
  -7  -3  -4   52.19    4.10
  -7  -3  -4   44.10    3.90
  -7  -3  -4   43.20    4.50
  -7  -3  -4   55.99    4.10
  -7  -3  -4   48.70    4.40
  -7   3   4   48.40    4.20
  -7   3   4   50.19    4.10
  -7   3   4   42.60    4.10
  -7  -3   4   43.00    4.10
  -7   3  -4   49.60    4.00
  -7  -3   4   47.80    4.20
  -7  -3   4   52.89    4.30
  -7   3  -4   49.50    4.30
  -7   3  -4   48.70    4.10
  -7   3  -4   46.90    4.00
  -7   3  -4   53.19    4.50
  -8  -3  -4    0.60    0.60
  -8   3   4    0.80    0.70
  -8  -3  -4    1.30    0.40
  -8   3   4    1.30    0.70
  -8  -3  -4    2.50    1.10
  -8  -3  -4    2.70    1.00
  -8   3   4    1.80    0.70
  -8  -3  -4    1.10    0.60
  -8   3  -4    0.70    0.40
  -8  -3   4    1.10    0.60
  -8   3  -4    0.70    0.70
  -8   3  -4    1.00    0.80
  -8  -3   4    1.00    0.70
  -8   3  -4    1.80    0.60
  -8  -3   4    0.90    1.00
  -8   3  -4    0.90    0.60
  -9   3   4    2.50    0.80
  -9  -3  -4    2.50    0.90
  -9  -3  -4    3.10    0.60
  -9   3   4    1.70    0.60
  -9  -3  -4    3.40    0.90
  -9   3   4    3.40    0.80
  -9   3  -4    2.40    0.80
  -9   3  -4    3.40    1.00
  -9  -3   4    3.00    0.70
  -9   3  -4    4.40    0.80
  -9  -3   4    3.20    0.90
 -10   3   4    2.50    0.60
 -10  -3  -4    4.90    0.60
 -10  -3  -4    3.00    0.80
 -10   3   4    3.80    1.00
 -10   3  -4    4.10    0.80
 -10  -3   4    3.00    0.60
 -10   3  -4    4.90    0.60
   0  -4   4 3145.99  245.38
   0  -4  -4 3381.86  245.88
  -1  -4  -4   77.29    7.40
   1  -4   4   79.29    6.90
  -1   4   4   70.59    5.70
   1  -4  -4   81.89    7.40
   1  -4  -4   72.09    5.70
  -1  -4   4   76.99    5.70
  -1  -4   4   74.49    7.20
   2  -4   4  147.29   11.20
   2   4   4  122.59   10.10
   2  -4  -4  141.79   11.80
  -2  -4   4  124.39   12.40
  -3   4   4   14.00    1.10
  -3   4   4   13.90    1.20
   3  -4   4   17.40    2.10
  -3  -4  -4   13.10    1.20
  -3  -4  -4   14.30    1.20
   3  -4  -4    9.40    2.20
  -3  -4   4   11.70    1.10
  -3   4  -4   12.80    1.10
  -3  -4   4   12.40    1.20
  -3   4  -4   15.50    1.20
  -4  -4  -4   31.10    2.40
  -4  -4  -4   29.20    2.40
  -4   4   4   26.20    2.40
  -4   4   4   32.30    2.30
  -4   4  -4   31.10    2.40
   4  -4  -4   32.60    3.90
  -4  -4   4   27.10    2.50
  -4   4  -4   27.60    2.30
  -4  -4   4   26.20    2.30
  -5   4   4    6.60    0.60
   5   4  -4    3.90    1.80
  -5   4   4    6.30    1.00
  -5   4   4    6.10    0.80
  -5  -4  -4    4.50    1.20
  -5  -4  -4    6.20    0.80
  -5  -4  -4    5.80    0.90
  -5  -4  -4    4.90    0.80
  -5  -4  -4    4.30    1.00
  -5   4   4    6.60    1.00
  -5   4  -4    6.00    1.10
  -5  -4   4    5.50    1.10
  -5   4  -4    4.20    1.20
   5  -4  -4    4.90    1.60
  -5   4  -4    5.30    1.10
  -5  -4   4    5.60    0.90
  -5   4  -4    6.10    0.70
  -5   4  -4    7.40    1.20
  -5  -4   4    4.70    1.00
  -5   4  -4    6.10    0.70
  -6  -4  -4  182.08   12.70
  -6  -4  -4  167.68   12.60
  -6   4   4  167.88   12.60
  -6  -4  -4  166.68   12.60
  -6   4   4  146.39   12.60
  -6   4   4  163.88   12.70
  -6  -4  -4  152.18   12.80
  -6   4  -4  161.28   12.60
  -6   4  -4  173.88   13.00
  -6   4  -4  161.78   12.50
  -6   4  -4  155.88   12.60
  -6  -4   4  144.09   12.70
  -6   4  -4  166.98   12.80
  -6  -4   4  168.88   12.70
  -6  -4   4  167.98   12.80
  -6   4  -4  169.58   12.50
  -7   4   4    7.50    1.20
  -7   4   4    5.20    0.70
  -7   4   4    7.70    1.20
  -7  -4  -4    6.70    1.40
  -7  -4  -4    4.70    0.90
  -7  -4  -4    8.10    1.20
  -7  -4  -4    5.70    1.40
  -7   4   4    6.80    1.10
  -7  -4  -4    4.70    0.80
  -7   4  -4    4.40    0.80
  -7   4  -4    7.80    1.00
  -7   4  -4    6.00    1.20
  -7  -4   4    7.80    1.20
  -7  -4   4    6.70    1.20
  -7  -4   4    3.90    0.60
  -7   4  -4    8.10    1.10
  -8   4   4   95.29    7.30
  -8  -4  -4   95.19    7.00
  -8   4   4   79.89    7.00
  -8  -4  -4   81.69    7.20
  -8  -4  -4   76.59    7.30
  -8   4  -4   85.49    7.10
  -8  -4   4   97.59    8.00
  -8  -4   4   80.09    7.00
  -8   4  -4   85.59    6.90
  -8   4  -4   95.89    7.40
  -8  -4   4   96.59    7.30
  -9  -4  -4    3.40    1.00
  -9  -4  -4    2.20    0.60
  -9  -4  -4    2.00    0.80
  -9   4   4    2.30    0.70
  -9   4   4    1.90    0.80
  -9   4   4    1.50    0.60
  -9  -4   4    2.20    0.70
  -9   4  -4    3.30    0.70
  -9   4  -4    2.10    0.80
  -9   4  -4    0.70    0.50
  -9  -4   4    3.00    0.90
  -9   4  -4    2.00    0.80
 -10  -4  -4    6.60    1.10
 -10  -4  -4    6.90    0.80
 -10   4   4    6.20    1.00
 -10   4  -4    6.90    0.80
 -10  -4   4    7.40    1.30
 -10   4  -4    6.00    1.20
   0  -5  -4    2.20    1.10
   0  -5   4    2.40    0.30
   1  -5   4   10.90    1.10
  -1   5   4   14.60    1.10
   1  -5   4   13.60    2.30
  -1  -5  -4   14.30    1.10
   1   5  -4   12.10    1.10
  -1  -5   4   11.30    1.10
   1  -5  -4   12.70    1.10
   1   5   4   13.80    1.20
   1  -5  -4   18.50    3.40
  -1  -5   4   13.50    1.10
  -1  -5   4   12.60    2.50
   2  -5   4  257.27   21.20
   2  -5  -4  278.27   22.00
  -3  -5  -4   34.90    2.90
   3  -5   4   33.80    3.80
  -3   5   4   35.00    2.80
  -3   5   4   39.20    2.80
  -3   5  -4   31.30    2.80
  -3   5  -4   39.10    2.90
   3  -5  -4   31.00    4.30
  -3  -5   4   37.70    2.90
   4  -5   4  307.17   25.70
   4  -5  -4  359.26   26.80
  -5  -5  -4   30.50    3.00
  -5   5   4   26.90    2.40
  -5   5   4   32.90    2.40
  -5   5   4   29.90    2.60
  -5   5   4   30.20    2.60
  -5  -5  -4   31.50    2.50
  -5   5   4   30.10    2.50
  -5  -5  -4   29.00    2.50
  -5  -5   4   28.30    2.60
  -5   5  -4   31.00    2.40
  -5   5  -4   30.70    2.80
   5  -5  -4   26.80    3.80
  -5   5  -4   29.40    2.40
  -5  -5   4   25.90    2.70
  -5   5  -4   25.80    2.50
  -5   5  -4   31.50    2.70
  -5  -5   4   25.80    2.30
  -5   5  -4   29.80    2.60
  -5  -5   4   25.20    2.60
  -6  -5  -4   84.99    7.70
  -6   5   4  101.09    7.30
  -6  -5  -4   87.29    7.80
  -6   5   4  101.39    7.50
  -6   5   4   98.19    7.50
  -6   5   4   97.79    7.60
  -6   5   4   87.89    7.30
  -6  -5  -4   85.79    7.90
  -6   5  -4  101.89    7.50
  -6  -5   4   84.99    7.60
  -6   5  -4   97.39    7.60
  -6   5  -4   98.59    7.70
  -6   5  -4   87.79    7.40
  -6  -5   4   81.39    8.10
  -6  -5   4  105.89    7.70
  -6   5  -4  105.79    7.90
  -7  -5  -4   36.50    4.20
  -7   5   4   41.30    3.50
  -7  -5  -4   37.60    3.60
  -7  -5  -4   50.19    3.80
  -7  -5  -4   47.50    4.10
  -7   5   4   41.10    3.80
  -7   5   4   47.60    3.90
  -7   5   4   47.70    3.80
  -7  -5   4   45.20    3.90
  -7   5  -4   43.80    3.80
  -7   5  -4   46.40    3.70
  -7  -5   4   42.80    3.90
  -7  -5   4   51.09    4.10
  -7   5  -4   47.30    4.00
  -8   5   4    2.50    0.90
  -8   5   4    3.90    1.00
  -8  -5  -4    3.30    0.60
  -8   5   4    5.80    1.10
  -8  -5  -4    5.40    1.50
  -8  -5  -4    6.90    1.30
  -8  -5  -4    6.70    1.50
  -8  -5  -4    5.70    1.00
  -8   5  -4    4.30    1.20
  -8   5  -4    2.60    0.70
  -8  -5   4    4.20    1.00
  -8  -5   4    3.50    0.90
  -8   5  -4    4.10    0.90
  -8   5  -4    2.40    0.80
  -8   5  -4    6.20    1.40
  -9   5   4    0.80    0.50
  -9  -5  -4    0.90    0.50
  -9   5   4    1.20    0.60
  -9  -5  -4    1.60    0.80
  -9   5  -4    0.70    0.60
  -9  -5   4    0.50    0.50
  -9   5  -4    1.00    0.50
  -9   5  -4   -0.10    0.40
 -10   5   4    6.80    1.00
 -10  -5  -4    8.80    1.10
 -10   5   4    5.50    0.90
 -10  -5  -4    9.10    0.90
 -10   5  -4    7.90    0.80
 -10   5  -4    5.90    1.00
 -10  -5   4    6.30    1.00
   0  -6   4 8386.66  688.93
   0  -6  -4 9999.00  690.33
  -1  -6  -4  278.57   24.00
   1  -6   4  289.17   23.40
  -1  -6   4  299.57   23.70
   1  -6  -4  296.67   24.00
   2  -6   4  486.45   37.90
   3   6  -4   67.29    6.00
  -3  -6  -4   83.09    6.00
  -3   6   4   85.09    6.00
   3  -6   4   90.19    7.40
  -3   6   4   80.79    5.90
  -3  -6  -4   85.69    6.00
  -3  -6   4   67.99    5.90
   3  -6  -4   68.99    8.70
  -3   6  -4   84.89    6.00
   3  -6  -4   70.69    6.00
  -3   6  -4   69.39    5.90
  -4  -6  -4  150.68   11.30
   4  -6   4  137.99   12.30
  -4   6   4  139.29   11.20
  -4   6   4  158.48   11.30
   4   6  -4  130.69   11.30
  -4  -6   4  135.09   11.30
  -4   6  -4  153.48   11.30
  -4   6  -4  165.28   11.70
  -4   6  -4  158.28   11.60
  -4   6  -4  146.19   12.20
   4  -6  -4  153.98   13.30
  -5   6   4   12.30    1.30
  -5  -6  -4   11.40    1.20
  -5  -6  -4    9.80    1.50
  -5   6   4   10.20    1.20
  -5  -6  -4   11.10    1.20
  -5   6   4   12.60    1.10
  -5   6   4   11.10    1.20
  -5  -6  -4   12.10    1.30
  -5   6   4   11.90    1.10
  -5   6   4   10.90    1.50
  -5   6  -4   11.50    1.10
  -5  -6   4    9.90    1.30
   5  -6  -4   10.90    2.70
  -5   6  -4   10.80    1.50
  -5  -6   4    9.00    1.00
  -5   6  -4   11.60    1.40
  -5   6  -4   11.10    1.20
  -5  -6   4   11.50    1.50
  -5   6  -4   10.60    1.40
  -5  -6   4   10.90    1.30
  -6   6   4  118.49    9.20
  -6   6   4  115.39    9.40
  -6   6   4  134.39    9.20
  -6   6   4  116.89    9.90
  -6  -6  -4  135.89    9.40
  -6  -6  -4  115.39    9.30
  -6  -6   4  118.79    9.40
  -6   6  -4  125.09    9.30
  -6  -6   4  103.79    9.20
  -6   6  -4  111.89    9.30
  -7   6   4    5.70    0.80
  -7   6   4    8.20    1.00
  -7   6   4    6.40    1.00
  -7   6   4    8.70    1.30
  -7  -6  -4    5.30    0.90
  -7  -6  -4    5.20    1.40
  -7  -6  -4    8.20    1.20
  -7   6   4    6.60    1.00
  -7  -6  -4    7.60    1.10
  -7  -6  -4    5.50    1.30
  -7   6  -4    5.70    1.00
  -7  -6   4    7.60    1.20
  -7   6  -4    5.60    0.90
  -7  -6   4    9.80    1.40
  -7   6  -4    7.20    1.30
  -7  -6   4    5.00    0.70
  -7   6  -4    6.80    1.10
  -7   6  -4    9.00    1.60
  -8  -6  -4    5.20    0.80
  -8  -6  -4    7.50    2.20
  -8  -6  -4   10.50    1.60
  -8   6   4    7.40    1.60
  -8   6   4   10.90    1.80
  -8   6   4    8.30    1.10
  -8  -6  -4    6.80    1.70
  -8   6  -4    4.40    0.90
  -8  -6   4    8.00    1.20
  -8   6  -4    7.80    1.20
  -8   6  -4    8.60    1.80
  -9   6   4    0.30    0.40
  -9   6   4    0.00    0.50
  -9  -6  -4    0.20    0.40
  -9  -6  -4    0.40    0.60
  -9   6  -4    0.40    0.50
  -9  -6   4   -0.10    0.50
  -9   6  -4    0.10    0.40
  -9   6  -4   -0.10    0.50
  -9  -6   4    0.50    0.50
 -10   6   4    3.30    0.70
 -10  -6  -4    2.00    0.60
 -10  -6  -4    2.70    0.50
 -10   6   4    1.90    0.50
 -10   6  -4    1.90    0.60
 -10   6  -4    2.10    0.40
 -10  -6   4    1.50    0.40
   0  -7  -4    0.60    0.30
   0  -7   4    0.60    0.20
   0  -7  -4   -0.80    1.60
   0  -7   4    1.00    2.30
  -1   7   4  133.39   10.10
   1   7  -4  143.89   10.10
  -1  -7  -4  133.29   13.00
   1  -7   4  126.69   10.00
  -1  -7  -4  126.59   10.10
   1  -7   4  138.19   11.80
   1   7   4  139.19   10.10
   1  -7  -4  121.79   10.00
   1  -7  -4  138.09   12.40
   2  -7   4   36.80    4.30
   2   7  -4   30.70    2.70
  -2   7   4   35.90    2.80
  -2  -7   4   31.80    2.70
  -2  -7   4   31.30    2.70
   2  -7  -4   37.80    2.80
   2  -7  -4   44.20    5.10
   3   7  -4   11.70    1.20
   3  -7   4   12.30    2.50
  -3   7   4   16.30    1.20
  -3   7   4   14.10    1.30
  -3  -7  -4   13.80    1.30
  -3  -7   4   12.10    1.20
  -3  -7   4   13.20    1.30
   3  -7  -4   11.70    2.80
   3  -7  -4   14.50    1.30
   4  -7   4  857.91   63.49
   4  -7  -4  791.52   64.29
  -4  -7   4  829.52   62.19
  -5   7   4    0.80    0.40
  -5  -7  -4    0.40    0.50
  -5   7   4    0.60    0.60
  -5   7   4    0.90    0.50
  -5   7   4    0.10    0.40
  -5  -7  -4    0.90    0.80
  -5   7   4    0.70    0.40
  -5  -7  -4    1.00    0.50
  -5  -7  -4    0.50    0.50
  -5  -7  -4    0.30    0.70
  -5   7  -4    0.40    0.70
  -5  -7   4    0.50    0.60
  -5   7  -4    0.60    0.70
  -5   7  -4    0.50    0.60
  -5  -7   4    0.70    0.30
  -5  -7   4    0.50    0.50
  -5  -7   4    1.00    0.40
  -5  -7   4    0.50    0.70
   5  -7  -4   -0.30    1.30
  -5   7  -4    0.30    0.50
  -5   7  -4    1.20    0.40
  -6  -7  -4  180.88   13.20
  -6   7   4  161.18   13.50
  -6   7   4  165.78   13.10
  -6   7   4  181.28   13.10
  -6  -7   4  167.98   13.20
  -6   7  -4  169.68   13.30
  -6   7  -4  175.58   13.10
  -6   7  -4  167.58   13.10
  -6  -7   4  159.88   13.20
  -6   7  -4  159.78   13.10
  -6   7  -4  183.18   13.50
  -7  -7  -4    3.10    1.10
  -7   7   4    4.50    0.90
  -7   7   4    5.10    0.70
  -7   7   4    6.60    1.10
  -7  -7  -4    3.80    1.20
  -7  -7  -4    6.90    1.00
  -7  -7  -4    5.30    0.80
  -7  -7  -4    7.80    1.10
  -7   7  -4    3.00    0.80
  -7  -7   4    5.40    1.30
  -7   7  -4    7.30    1.00
  -7  -7   4    3.40    0.60
  -7  -7   4    4.80    1.00
  -7   7  -4    4.30    1.00
  -7  -7   4    6.40    1.20
  -7   7  -4    6.10    0.90
  -8  -7  -4    3.90    0.70
  -8   7   4    3.00    0.80
  -8  -7  -4    2.70    1.10
  -8   7   4    4.80    0.70
  -8   7   4    2.60    0.70
  -8  -7  -4    2.90    0.60
  -8   7  -4    2.10    0.70
  -8  -7   4    4.90    1.00
  -8   7  -4    2.70    0.70
  -8  -7   4    3.00    0.70
  -8   7  -4    1.90    0.60
  -8   7  -4    2.50    0.70
  -9   7   4    0.40    0.40
  -9  -7  -4    0.50    0.70
  -9   7   4    0.70    0.50
  -9  -7  -4    0.30    0.40
  -9   7  -4    0.60    0.50
  -9   7  -4    0.20    0.60
  -9  -7   4    0.80    0.50
  -9  -7   4    0.50    0.70
  -9   7  -4    0.40    0.40
 -10  -7  -4    8.00    1.10
 -10  -7  -4    9.30    0.90
 -10   7   4    7.90    0.90
 -10   7   4    7.80    1.00
 -10   7  -4    8.20    1.10
 -10   7  -4    8.00    0.90
 -10  -7   4    7.30    0.90
   0  -8   4 1567.14  119.49
   1  -8   4  380.36   29.50
   1  -8  -4  387.86   30.30
   1  -8  -4  342.07   27.50
   2  -8   4 1309.77   99.99
   2  -8  -4 1303.07  100.59
   3   8  -4   12.00    1.30
   3  -8   4    9.40    2.50
  -3  -8  -4   15.90    1.40
  -3   8   4   13.60    1.20
  -3   8   4   14.50    1.30
   3  -8  -4   11.50    3.20
  -3  -8   4   13.80    1.30
  -3   8  -4   15.80    1.30
   3  -8  -4   13.60    1.30
   3   8   4   12.10    1.30
   4  -8   4   33.50    4.10
  -4  -8  -4   29.80    2.40
   4   8  -4   28.20    2.50
  -4   8   4   31.10    2.50
  -4  -8  -4   29.50    2.60
  -4   8   4   29.50    2.40
  -4   8   4   31.80    2.60
   4  -8  -4   31.00    2.50
  -4   8  -4   34.40    2.60
  -4   8  -4   30.10    2.90
  -4   8  -4   28.00    2.60
  -4   8  -4   26.40    2.70
   4  -8  -4   24.50    4.50
  -4  -8   4   32.60    2.60
  -4  -8   4   28.10    2.50
  -4  -8   4   28.10    2.60
  -5   8   4   36.30    2.90
  -5   8   4   38.70    3.00
  -5   8   4   31.30    2.90
   5  -8   4   28.20    3.90
  -5  -8  -4   37.60    3.00
  -5   8   4   31.70    3.10
  -5   8   4   36.60    2.80
  -5  -8  -4   31.60    3.00
   5   8  -4   32.20    2.90
  -5   8  -4   39.10    3.20
  -5  -8   4   34.50    2.90
   5  -8  -4   35.20    2.90
  -5  -8   4   30.30    3.00
  -5  -8   4   33.80    3.10
  -5   8  -4   38.40    3.40
  -5   8  -4   37.90    3.00
  -5   8  -4   38.50    3.10
  -5   8  -4   32.80    3.00
  -6   8   4   13.30    1.40
  -6  -8  -4   13.20    1.50
  -6   8   4   14.20    1.60
   6   8  -4   14.60    1.50
  -6   8   4   16.80    1.60
  -6   8   4   13.50    1.50
  -6   8   4   12.00    1.60
  -6  -8  -4   15.30    1.60
  -6   8  -4   14.40    1.50
  -6   8  -4   11.40    1.60
  -6   8  -4   12.00    1.70
  -6  -8   4   13.40    1.70
  -6  -8   4   14.20    1.30
  -6   8  -4   15.40    1.90
   6  -8  -4   10.00    2.50
   6  -8  -4   14.10    1.50
  -6   8  -4   13.90    1.60
  -6  -8   4   13.70    1.60
  -7   8   4   17.00    1.60
  -7   8   4   15.30    1.70
  -7  -8  -4   20.00    1.80
  -7   8   4   16.20    1.50
  -7   8   4   15.70    1.80
   7   8  -4   14.80    1.60
  -7  -8  -4   13.30    2.10
  -7  -8  -4   14.00    1.60
  -7   8   4   15.70    1.70
  -7  -8   4   13.50    1.40
  -7   8  -4   15.70    1.70
  -7  -8   4   17.40    1.80
  -7   8  -4   15.40    1.70
  -7  -8   4   16.80    1.90
  -7   8  -4   16.30    1.90
  -7   8  -4   17.30    1.70
  -8  -8  -4   19.90    2.60
   8   8  -4   25.00    2.50
  -8   8   4   24.80    2.30
  -8   8   4   24.50    2.30
  -8  -8   4   24.00    2.30
  -8   8  -4   25.00    2.20
  -8   8  -4   23.90    2.20
  -8  -8   4   24.80    2.40
  -8   8  -4   23.10    2.40
  -9  -8  -4    0.30    0.50
  -9   8   4    0.60    0.50
  -9  -8  -4    0.70    0.70
  -9   8   4    0.00    0.40
  -9  -8   4    0.70    0.50
  -9   8  -4    0.50    0.50
  -9   8  -4    0.30    0.50
  -9   8  -4    0.20    0.60
 -10   8   4    0.10    0.30
 -10   8   4   -0.30    0.40
 -10  -8  -4    0.20    0.40
 -10  -8  -4    0.10    0.30
 -10   8  -4    0.20    0.30
 -10   8  -4   -0.10    0.40
 -10  -8   4    0.50    0.30
   0  -9   4    0.30    0.20
   0   9  -4    0.80    0.40
   0   9   4    0.70    0.40
   0  -9   4    1.60    2.20
   0   9   4    0.50    0.20
   0  -9  -4    3.20    4.50
   0  -9   4    0.60    0.40
  -1   9   4   21.30    1.80
   1  -9   4   21.30    1.70
   1  -9   4   18.10    1.80
  -1  -9  -4   21.70    1.80
  -1   9   4   18.70    1.60
   1   9  -4   17.00    1.70
  -1  -9   4   35.80    5.90
  -1  -9   4   17.10    1.70
   1   9   4   20.20    1.70
   1  -9  -4   38.80    8.00
   1  -9  -4   23.20    1.80
  -1  -9   4   19.20    1.70
  -2  -9  -4   62.59    4.50
   2   9  -4   50.39    4.40
   2  -9   4   56.19    4.50
   2  -9   4   65.89    6.70
   2  -9  -4   56.99    4.40
  -2  -9   4   51.79    4.40
   2   9   4   50.49    4.40
  -2  -9   4   54.39    4.40
  -2   9  -4   63.09    4.50
  -3  -9  -4    8.40    1.00
   3   9  -4    7.60    1.00
  -3  -9  -4   10.10    1.10
   3  -9   4    9.20    1.00
  -3   9   4    8.00    1.00
  -3   9   4    7.80    0.90
   3  -9   4    5.60    2.00
   3  -9  -4    8.30    1.00
  -3  -9   4    8.80    1.00
  -3   9  -4    8.90    1.10
  -3   9  -4   10.30    1.00
   3   9   4    8.40    0.90
   3  -9  -4    8.20    2.60
  -3  -9   4    9.00    0.90
  -3  -9   4    8.00    1.00
   4  -9   4  160.38   13.30
  -4  -9  -4  166.88   11.30
  -4   9   4  138.59   11.20
  -4   9   4  162.58   11.20
  -4   9   4  149.88   11.20
  -4   9   4  163.78   11.30
  -4  -9  -4  141.89   11.30
   4   9  -4  130.39   11.30
   4  -9   4  137.99   11.30
  -4   9  -4  158.68   11.30
  -4  -9   4  135.69   11.30
  -4   9  -4  136.29   11.30
   4   9   4  130.29   11.20
  -4  -9   4  145.19   11.20
  -4   9  -4  162.38   11.50
  -4  -9   4  136.89   11.30
   4  -9  -4  146.89   14.10
  -5  -9  -4    3.70    0.80
  -5   9   4    3.00    0.60
   5  -9   4    0.30    1.60
  -5   9   4    2.60    0.50
  -5   9   4    2.60    0.70
  -5   9   4    3.20    0.70
   5   9  -4    2.60    0.60
  -5   9   4    3.00    0.80
  -5  -9  -4    0.90    0.90
  -5   9  -4    2.10    0.70
  -5  -9   4    2.30    0.70
  -5  -9   4    1.10    0.80
   5  -9  -4    1.70    2.00
  -5   9  -4    1.90    0.70
  -5   9  -4    1.90    0.90
  -5  -9   4    1.90    0.70
  -5  -9   4    3.10    0.60
   5  -9  -4    2.00    0.60
  -5  -9   4    2.00    0.60
  -6  -9  -4   67.79    6.20
   6   9  -4   70.49    6.20
  -6   9   4   74.49    6.20
  -6   9   4   79.29    6.20
  -6   9   4   74.49    6.30
  -6   9   4   82.39    6.30
  -6   9   4   84.19    6.30
  -6  -9   4   79.09    6.40
   6  -9  -4   84.19    6.20
  -6   9  -4   85.99    6.30
  -6   9  -4   82.69    6.40
  -6   9  -4   76.89    6.20
  -6  -9   4   79.59    6.10
  -6  -9   4   81.19    6.40
   6  -9  -4   76.29    7.80
  -6  -9   4   68.59    6.10
  -6   9  -4   83.39    6.30
  -7  -9  -4    7.10    1.00
  -7  -9  -4    4.10    1.30
  -7  -9  -4    5.80    1.00
  -7   9   4    5.60    0.80
  -7   9   4    4.10    0.90
  -7   9   4    6.30    1.10
  -7   9   4    6.60    0.90
   7   9  -4    5.90    1.00
  -7   9  -4    7.20    1.00
  -7   9  -4    6.10    1.00
  -7   9  -4    5.40    1.10
  -7  -9   4    5.00    0.70
  -7  -9   4    6.30    1.10
  -7  -9   4    4.10    1.20
  -7  -9   4    7.80    1.30
  -7   9  -4    5.00    0.90
  -8   9   4    1.90    0.50
  -8   9   4    3.10    0.60
   8   9  -4    3.20    0.70
  -8  -9  -4    1.50    0.50
  -8  -9  -4    1.20    0.80
  -8   9   4    1.50    0.60
  -8   9   4    1.50    0.70
  -8  -9  -4    2.10    0.60
  -8  -9   4    2.60    0.80
  -8   9  -4    1.10    0.60
  -8  -9   4    2.70    0.40
   8  -9  -4    2.10    0.80
  -8  -9   4    2.10    0.70
  -8   9  -4    2.00    0.60
  -8   9  -4    2.50    0.60
  -8   9  -4    0.70    0.50
   9   9  -4    1.00    0.50
  -9  -9  -4    0.90    0.70
  -9  -9  -4    1.30    0.50
  -9   9   4    0.70    0.50
  -9   9   4    1.50    0.60
  -9   9  -4    1.10    0.70
  -9  -9   4    1.70    0.60
  -9   9  -4    0.80    0.50
 -10  -9  -4    0.40    0.30
 -10   9   4    0.10    0.30
 -10  -9  -4    0.60    0.40
 -10   9   4    0.40    0.50
 -10   9  -4    0.10    0.40
 -10   9  -4    0.50    0.30
 -10  -9   4    0.60    0.30
   0  10   4   93.09    7.20
   0  10  -4   88.09    7.20
   0 -10   4  103.69    7.30
   0 -10   4   93.69    7.30
  -1  10   4  159.88   11.30
   1 -10   4  135.79   11.20
   1 -10   4  146.89   11.10
   1  10  -4  130.89   11.20
  -1  10   4  132.69   11.10
   1 -10   4  176.48   14.20
  -1 -10  -4  158.88   11.30
   1  10   4  141.39   11.20
  -1  10  -4  160.08   11.20
   1  10   4  136.49   11.10
   1 -10  -4  153.78   11.20
  -1 -10   4  148.09   11.20
   2 -10   4   89.89    6.60
   2 -10   4   90.09    9.10
  -2  10  -4   94.39    6.60
   2  10   4   79.29    6.50
   2 -10  -4  114.89   12.50
  -2 -10   4   73.59    6.50
  -2 -10   4   78.89    6.50
   2 -10  -4   85.09    6.50
  -3 -10  -4   51.89    3.90
   3 -10   4   40.20    5.70
   3  10  -4   46.90    3.90
   3 -10   4   43.70    3.80
  -3  10   4   43.90    4.10
  -3  10   4   51.29    3.90
  -3 -10  -4   50.69    4.00
  -3 -10   4   43.70    4.10
  -3  10  -4   46.40    3.90
  -3 -10   4   41.90    3.70
   3 -10  -4   51.49    3.80
   3 -10  -4   52.79    7.00
  -3 -10   4   39.70    3.80
  -3  10  -4   49.80    3.80
  -3  10  -4   51.99    3.80
  -3 -10   4   43.50    3.80
   4 -10   4    4.40    2.00
  -4 -10  -4    2.70    0.70
   4 -10   4    2.10    0.60
  -4  10   4    2.60    0.50
   4  10  -4    2.00    0.70
  -4 -10  -4    0.80    0.80
  -4  10   4    2.30    0.50
  -4  10   4    2.10    0.60
  -4 -10  -4    2.70    0.70
  -4 -10  -4    3.90    0.60
   4  10  -4    2.40    0.60
   4 -10  -4    5.80    2.60
  -4  10  -4    2.70    0.70
  -4 -10   4    2.40    0.60
  -4  10  -4    2.90    0.60
  -4 -10   4    1.80    0.50
  -4 -10   4    3.90    0.80
  -4 -10   4    2.10    0.50
  -4  10  -4    2.60    0.90
   4 -10  -4    2.20    0.60
   4  10   4    2.40    0.60
  -4  10  -4    4.00    0.50
   5 -10   4    2.40    0.70
  -5 -10  -4    2.10    0.70
  -5 -10  -4    1.20    1.00
  -5 -10  -4    3.20    0.60
  -5  10   4    1.50    0.50
  -5  10   4    2.30    0.60
   5 -10   4    2.40    3.10
  -5  10   4    1.40    0.80
   5  10  -4    2.40    0.60
  -5 -10   4    1.30    0.50
  -5  10  -4    2.10    1.00
   5  10   4    1.80    0.50
  -5  10  -4    2.10    0.80
  -5 -10   4    2.50    1.20
  -5 -10   4    0.50    0.70
  -5  10  -4    2.90    0.70
   5 -10  -4    3.30    0.70
  -5  10  -4    2.10    0.70
  -5 -10   4    1.80    0.60
  -6  10   4    0.50    0.50
  -6  10   4   -0.20    0.50
  -6  10   4    0.10    0.60
  -6  10   4    0.00    0.60
  -6 -10  -4   -0.10    0.80
  -6 -10  -4    1.20    0.60
  -6  10   4    1.20    0.40
  -6  10   4    0.80    0.50
  -6 -10  -4    0.90    0.60
  -6 -10   4    0.70    0.60
  -6 -10   4   -0.20    0.70
  -6  10  -4    0.20    0.50
   6 -10  -4    2.70    2.60
  -6 -10   4    0.50    0.60
  -6 -10   4    0.30    0.40
  -6  10  -4    0.30    0.70
  -6 -10   4    0.70    0.40
  -6  10  -4    0.20    0.60
  -6  10  -4    0.10    0.50
  -7 -10  -4   10.50    1.20
  -7 -10  -4    5.20    1.50
  -7  10   4    7.60    1.20
  -7  10   4    8.90    1.10
   7  10  -4    7.80    1.10
  -7  10   4    5.90    1.00
  -7  10  -4    8.50    1.20
  -7 -10   4    8.20    1.20
  -7  10  -4    6.40    1.20
  -7  10  -4    9.50    1.20
  -8  10   4   20.50    1.90
  -8  10   4   21.60    2.00
  -8 -10  -4   14.90    1.80
  -8 -10  -4   14.90    2.20
  -8  10  -4   19.50    2.00
  -8 -10   4   14.80    2.20
  -8 -10   4   15.80    1.70
  -8  10  -4   22.70    1.90
  -8  10  -4   22.70    1.90
  -8 -10   4   20.80    2.10
  -8 -10   4   20.40    1.90
  -9 -10  -4    0.40    0.70
  -9  10   4    0.00    0.40
  -9  10   4    0.20    0.50
   9  10  -4   -0.10    0.40
  -9 -10  -4    0.00    0.40
   9 -10  -4   -0.20    0.50
  -9  10  -4    0.30    0.40
  -9 -10   4    0.40    0.40
  -9  10  -4   -0.20    0.50
   0  11   4    0.40    0.30
   0  11  -4    0.80    0.40
   0  11  -4    0.10    0.40
   0 -11   4    0.60    0.30
   0 -11   4    2.90    3.10
   0 -11  -4    1.10    0.40
   0 -11   4    0.80    0.40
   0 -11  -4    2.60    3.20
   1 -11   4   75.09    6.00
  -1  11   4   80.49    6.10
  -1  11   4   70.49    5.80
   1  11  -4   76.39    6.00
  -1 -11  -4   77.79    5.90
   1 -11   4   79.69    5.90
   1 -11   4   76.29    8.90
  -1 -11  -4   82.99    6.00
   1  11  -4   65.19    5.90
   1  11   4   70.99    6.00
  -1  11  -4   74.69    5.90
  -1  11  -4   81.59    6.00
   1 -11  -4   78.79    5.90
   1 -11  -4   82.59    6.00
  -1 -11   4   79.19    5.90
  -1 -11   4   66.69    5.90
  -2  11   4   32.00    3.10
  -2 -11  -4   40.10    3.20
   2  11  -4   35.60    3.20
   2 -11   4   44.90    6.10
  -2  11   4   41.40    3.30
  -2 -11  -4   42.40    3.20
  -2  11   4   35.50    3.10
  -2  11   4   34.50    3.00
   2 -11   4   39.50    3.30
  -2 -11  -4   40.30    3.20
   2 -11   4   36.90    3.20
   2  11   4   37.20    3.20
   2 -11  -4   38.70    3.10
  -2 -11   4   40.90    3.30
  -2 -11   4   37.50    3.10
   2 -11  -4   44.70    7.00
   2  11   4   37.00    3.10
  -2  11  -4   40.20    3.20
  -2 -11   4   38.10    3.10
  -2  11  -4   39.10    3.20
   3 -11   4   14.90    3.30
  -3  11   4   21.40    1.90
  -3 -11  -4   20.70    1.90
  -3  11   4   18.30    1.70
  -3 -11  -4   19.80    1.80
   3 -11   4   17.90    1.80
   3 -11   4   21.60    1.80
  -3  11   4   21.30    1.70
   3  11  -4   18.70    1.80
  -3  11   4   18.00    1.80
   3  11  -4   18.20    1.80
  -3 -11  -4   19.30    1.70
  -3 -11   4   16.80    1.70
  -3  11  -4   21.60    1.90
  -3 -11   4   18.80    1.80
  -3 -11   4   18.80    1.70
   3 -11  -4   19.60    1.80
  -3 -11   4   16.70    1.80
  -3  11  -4   18.40    1.70
   3 -11  -4   17.40    4.80
   3 -11  -4   20.40    1.80
   3  11   4   18.20    1.70
   3  11   4   16.50    1.70
  -3  11  -4   17.00    1.80
   4 -11   4   52.09    4.20
  -4  11   4   47.90    4.10
  -4  11   4   55.99    4.10
  -4  11   4   53.09    4.00
   4  11  -4   44.30    4.10
   4  11  -4   43.20    4.10
  -4 -11  -4   57.39    4.20
   4 -11   4   55.69    6.70
  -4 -11  -4   53.29    4.20
  -4 -11  -4   57.29    4.10
  -4  11   4   55.49    4.30
  -4 -11   4   53.39    4.10
  -4  11  -4   45.80    4.30
  -4 -11   4   47.70    4.10
  -4  11  -4   49.40    4.00
   4  11   4   45.40    4.10
  -4  11  -4   54.39    4.20
   4 -11  -4   52.99    4.10
   4 -11  -4   52.99    7.70
  -4  11  -4   46.10    4.10
   4 -11  -4   53.99    4.20
  -4 -11   4   50.29    4.20
  -4 -11   4   45.60    4.20
  -5 -11  -4    0.50    0.60
  -5  11   4    1.20    0.60
  -5  11   4    1.40    0.40
   5 -11   4   -0.90    2.10
   5  11  -4    0.10    0.50
  -5 -11  -4    0.20    0.80
  -5 -11  -4    1.00    0.60
  -5  11   4    0.50    0.50
  -5  11   4    0.00    0.70
  -5 -11  -4    0.70    0.60
   5 -11   4    1.10    0.60
   5 -11  -4    0.90    0.60
  -5  11  -4    1.00    0.80
  -5 -11   4    0.20    0.70
  -5 -11   4    0.30    0.60
   5  11   4    0.40    0.50
  -5  11  -4    0.60    0.60
  -5 -11   4    0.50    0.40
  -5 -11   4    0.20    0.40
  -5  11  -4    0.80    0.50
  -5 -11   4    0.20    0.50
   5 -11  -4    0.90    2.60
  -6  11   4    0.70    0.50
  -6  11   4    1.00    0.60
  -6 -11  -4    0.30    0.90
  -6  11   4    0.30    0.60
  -6  11   4    1.30    0.70
  -6 -11  -4    0.00    0.50
   6 -11   4    2.00    0.70
  -6  11   4    0.60    0.40
  -6 -11  -4    1.20    0.60
   6  11  -4    0.30    0.50
  -6  11  -4    0.00    0.50
  -6 -11   4    0.20    0.70
  -6 -11   4    0.80    0.40
   6 -11  -4    0.80    0.60
   6  11   4    0.90    0.50
  -6  11  -4    0.50    0.70
  -6 -11   4    0.40    0.60
  -6 -11   4    0.30    0.40
  -6 -11   4    0.80    0.70
   6 -11  -4    0.50    2.40
  -6  11  -4    0.40    0.60
  -6  11  -4    1.20    0.60
  -7  11   4    4.30    0.80
   7  11  -4    3.00    0.80
  -7  11   4    3.70    0.90
  -7 -11  -4    3.40    0.80
  -7  11   4    2.30    0.70
  -7 -11  -4    3.20    0.80
  -7  11   4    2.50    0.60
  -7 -11  -4    2.30    1.10
  -7 -11   4    2.30    0.50
  -7  11  -4    2.20    0.80
  -7 -11   4    1.40    0.80
  -7  11  -4    2.00    0.80
  -7  11  -4    3.60    0.80
  -7 -11   4    3.20    0.90
  -7  11  -4    3.40    0.80
   7  11   4    2.80    0.70
  -7 -11   4    3.00    0.80
  -8  11   4    2.00    0.50
  -8  11   4    2.70    0.60
  -8 -11  -4    1.50    0.60
  -8 -11  -4    2.30    1.00
  -8 -11  -4    2.80    0.70
   8  11  -4    3.30    0.70
  -8  11   4    2.10    0.60
  -8  11   4    3.10    0.70
  -8 -11   4    2.80    0.90
  -8  11  -4    3.00    0.70
  -8  11  -4    3.40    0.70
  -8 -11   4    2.30    0.40
  -8  11  -4    1.70    0.70
  -8  11  -4    2.00    0.70
   8 -11  -4    3.50    0.90
  -8 -11   4    2.40    0.70
  -9  11   4    1.90    0.80
  -9 -11  -4    1.60    0.80
  -9 -11  -4    2.20    0.50
  -9  11   4    1.50    0.50
   9  11  -4    2.10    0.60
  -9  11  -4    1.30    0.80
   9 -11  -4    1.20    0.90
  -9  11  -4    2.10    0.60
   0 -12   4   56.99   10.80
   0  12  -4   35.20    3.30
   0 -12   4   33.60    3.40
   0 -12   4   40.00    3.20
   0 -12  -4   44.10    3.50
   0  12   4   36.10    3.20
   0  12  -4   34.70    3.20
   0 -12  -4   42.40    3.20
   0 -12  -4   42.50    3.30
   0  12   4   38.30    3.30
   0 -12   4   42.10    3.30
   0  12   4   41.30    3.10
   1 -12   4    2.60    2.60
  -1 -12  -4    4.00    0.60
   1  12  -4    2.20    0.60
   1  12  -4    1.60    0.70
   1 -12   4    2.10    0.60
  -1 -12  -4    1.70    0.60
  -1  12   4    1.10    0.70
   1 -12  -4    1.50    0.60
   1  12   4    2.00    0.50
  -1 -12   4    1.80    0.50
   1 -12  -4    1.20    0.70
  -1 -12   4    2.20    0.50
   1 -12  -4    2.30    0.60
   1 -12  -4    1.00    3.20
  -1  12  -4    1.80    0.50
  -1 -12   4    1.50    0.60
  -1  12  -4    1.60    0.50
   2 -12   4   10.30    1.20
   2  12  -4    8.80    1.20
  -2  12   4    8.50    1.20
  -2  12   4    8.90    1.00
  -2  12   4   10.80    1.30
  -2 -12  -4    9.80    1.10
   2 -12   4   10.20    1.20
   2  12  -4    9.50    1.10
  -2 -12  -4    9.10    1.10
  -2 -12  -4   11.70    1.30
  -2  12   4    8.70    1.10
   2 -12   4    5.00    3.00
  -2  12  -4    8.90    1.10
   2 -12  -4    7.20    4.30
   2  12   4    9.60    1.10
  -2 -12   4    9.40    1.10
  -2 -12   4    8.10    1.10
   2  12   4   10.30    1.10
  -2  12  -4    9.80    1.20
   2 -12  -4    9.50    1.10
   2 -12  -4   10.50    1.20
  -2 -12   4    7.60    1.10
  -2 -12   4    9.50    1.10
  -3 -12  -4    0.50    0.70
   3 -12   4    1.70    2.40
  -3 -12  -4    2.30    0.60
   3 -12   4    1.30    0.60
  -3  12   4    1.30    0.40
   3  12  -4    0.90    0.50
   3 -12   4    1.20    0.60
  -3  12   4    2.10    0.70
  -3  12   4    0.90    0.50
   3  12  -4    1.30    0.60
  -3 -12  -4    1.60    0.60
   3  12   4    2.50    0.70
   3 -12  -4    1.50    0.50
  -3 -12   4    2.00    0.50
  -3  12  -4    0.80    0.60
   3  12   4    2.70    0.50
   3 -12  -4   -0.70    2.40
  -3 -12   4    0.80    0.50
   3 -12  -4    0.90    0.50
  -3  12  -4    1.10    0.50
  -3  12  -4    1.10    0.50
  -3 -12   4    0.90    0.50
  -4  12   4   11.00    1.30
  -4  12   4   11.10    1.20
  -4 -12  -4   11.40    1.10
   4  12  -4   12.10    1.40
   4  12  -4    8.70    1.30
  -4 -12  -4   10.50    1.40
   4 -12   4    5.40    3.00
  -4  12   4   13.60    1.60
   4 -12   4   11.80    1.40
   4 -12  -4   11.80    1.30
  -4 -12   4    9.50    1.20
  -4 -12   4    8.80    1.30
   4  12   4   10.10    1.20
   4 -12  -4    6.90    3.70
   4 -12  -4   10.40    1.20
  -4  12  -4    9.10    1.30
  -4 -12   4    9.40    1.30
  -4  12  -4   11.50    1.10
   5  12  -4   21.50    2.30
   5 -12   4   21.50    4.50
  -5  12   4   24.90    2.10
   5  12  -4   22.60    2.50
   5 -12   4   26.20    2.40
  -5 -12  -4   27.20    2.20
  -5 -12  -4   25.20    2.50
  -5 -12  -4   26.80    2.30
  -5  12   4   24.90    2.30
  -5  12   4   23.70    2.30
   5 -12  -4   24.20    2.30
  -5 -12   4   26.50    2.20
   5 -12  -4   27.90    5.70
  -5  12  -4   26.60    2.40
  -5  12  -4   25.10    2.60
   5 -12  -4   28.40    2.40
  -5  12  -4   23.70    2.10
   5  12   4   21.60    2.20
  -5 -12   4   22.90    2.40
  -5  12  -4   24.70    2.30
  -5 -12   4   23.90    2.30
  -5 -12   4   21.70    2.30
  -6 -12  -4   28.70    2.90
  -6  12   4   27.00    2.80
  -6  12   4   33.70    2.80
   6 -12   4   32.40    2.90
  -6  12   4   30.50    2.90
  -6  12   4   29.60    2.80
   6  12  -4   29.90    2.80
  -6  12   4   33.00    2.60
  -6 -12  -4   38.20    2.90
   6 -12  -4   27.40    5.50
  -6 -12   4   29.40    2.80
  -6  12  -4   33.50    2.80
  -6 -12   4   29.30    2.70
  -6 -12   4   29.60    2.90
  -6  12  -4   32.70    2.80
  -6  12  -4   31.60    2.90
   6  12   4   30.60    2.80
   6 -12  -4   33.90    2.90
  -6  12  -4   31.50    3.00
  -6 -12   4   34.90    2.70
  -7 -12  -4    2.80    0.80
  -7 -12  -4    3.40    0.70
  -7  12   4    2.70    0.80
  -7  12   4    3.40    0.70
   7 -12   4    4.70    0.90
  -7  12   4    3.40    0.80
  -7  12   4    2.60    0.70
   7  12  -4    3.30    0.80
  -7 -12   4    1.90    0.80
  -7  12  -4    1.10    0.70
  -7  12  -4    3.20    0.70
  -7  12  -4    3.00    0.80
  -7  12  -4    2.50    0.70
  -7 -12   4    2.90    0.80
  -7 -12   4    3.00    0.60
   7  12   4    4.00    0.70
   8  12  -4    7.30    1.00
  -8 -12  -4    5.50    0.80
  -8 -12  -4    3.90    1.10
  -8  12   4    6.80    1.00
  -8  12   4    5.90    0.90
   8 -12  -4    6.70    1.20
  -8 -12   4    7.10    1.00
  -8 -12   4    5.10    1.10
  -8  12  -4    5.20    0.80
   8  12   4    7.50    0.90
  -8  12  -4    3.70    0.90
   9  12  -4    0.70    0.40
  -9  12   4    0.80    0.40
  -9 -12  -4    1.00    0.60
  -9 -12  -4    1.00    0.40
  -9  12   4    0.10    0.50
  -9  12  -4    1.00    0.60
  -9 -12   4    0.70    0.40
   9 -12  -4    0.60    0.60
  -9  12  -4    0.60    0.40
   0  13   4    1.20    0.40
   0 -13   4    0.70    0.50
   0 -13   4    0.50    0.50
   0 -13   4    0.40    0.40
   0 -13  -4    1.40    0.50
   0  13  -4    1.40    0.50
   0 -13  -4    0.10    0.50
   0 -13  -4    1.10    0.50
   0 -13   4    1.20    1.00
   0  13  -4    0.30    0.40
   0  13   4    0.90    0.40
   0 -13   4    0.90    4.10
   0  13   4    0.50    0.40
   0  13  -4    0.30    0.40
   0  13   4    0.30    0.40
  -1  13   4   16.70    1.50
   1 -13   4   11.60    5.00
   1  13  -4   14.90    1.70
  -1 -13  -4   18.90    1.90
   1  13  -4   15.10    1.70
  -1  13   4   16.40    1.80
   1 -13   4   15.50    1.70
  -1  13   4   15.30    1.60
   1 -13   4   17.00    1.70
   1  13  -4   15.20    1.60
  -1 -13  -4   16.10    1.60
  -1 -13  -4   18.40    1.60
  -1 -13   4   15.10    1.70
  -1  13  -4   14.40    1.60
  -1 -13   4   14.00    1.70
  -1 -13   4   18.90    1.70
   1 -13  -4   12.10    5.70
   1 -13  -4   18.50    1.70
   1 -13  -4   18.20    1.70
  -1  13  -4   16.00    1.60
  -1 -13   4   16.10    1.70
  -1  13  -4   18.60    1.80
   1  13   4   20.60    1.60
   1  13   4   16.60    1.60
   1 -13  -4   15.40    1.80
  -2 -13  -4    1.40    0.70
  -2 -13  -4    2.80    0.70
  -2  13   4    2.90    0.70
   2  13  -4    2.50    0.70
   2  13  -4    2.00    0.60
   2 -13   4    1.80    2.70
   2 -13   4    2.40    0.70
  -2  13   4    2.40    0.50
  -2  13   4    2.80    0.50
   2 -13   4    2.60    0.70
  -2 -13   4    1.40    0.50
  -2  13  -4    2.50    0.70
  -2  13  -4    2.30    0.60
  -2 -13   4    1.90    0.60
   2  13   4    2.60    0.60
  -2 -13   4    2.80    0.60
   2 -13  -4    1.60    0.60
  -2  13  -4    4.30    0.70
   2 -13  -4    1.60    0.60
  -2 -13   4    2.00    0.60
   2  13   4    2.70    0.70
   2 -13  -4    2.30    3.80
  -3 -13  -4   43.80    3.50
   3 -13   4   46.00    3.70
   3  13  -4   39.00    3.60
  -3  13   4   43.60    3.50
  -3  13   4   39.50    3.60
  -3 -13  -4   47.20    3.60
  -3 -13  -4   46.50    3.80
   3 -13   4   32.30    6.40
   3 -13   4   41.90    3.70
  -3  13   4   47.60    3.50
   3  13  -4   42.00    3.60
   3 -13  -4   46.80    8.60
  -3  13  -4   42.00    3.50
  -3  13  -4   48.60    3.70
  -3 -13   4   40.70    3.60
   3 -13  -4   44.10    3.70
  -3 -13   4   49.10    4.20
  -3  13  -4   40.10    3.60
   3  13   4   41.60    3.60
   3  13   4   39.30    3.50
   3 -13  -4   45.80    3.60
  -4 -13  -4    2.30    0.80
   4 -13   4    4.10    0.90
  -4 -13  -4    0.90    0.90
  -4  13   4    2.30    0.70
  -4 -13  -4    2.60    0.70
  -4  13   4    3.10    0.70
  -4  13   4    3.70    0.60
   4 -13   4   -2.60    2.50
   4  13  -4    1.70    0.60
  -4 -13  -4    4.50    0.70
   4 -13  -4    3.90    0.80
  -4  13  -4    1.40    0.90
   4 -13  -4    2.20    3.50
   4  13   4    3.40    0.80
  -4  13  -4    1.90    0.70
  -4  13  -4    2.60    0.50
  -4 -13   4    2.40    0.70
   4 -13  -4    3.60    0.80
  -4  13  -4    2.60    0.70
  -4 -13   4    2.20    0.60
  -4 -13   4    5.20    0.80
  -5 -13  -4    0.10    0.70
  -5 -13  -4    0.20    0.50
   5 -13   4   -0.60    2.70
   5  13  -4    0.20    0.50
  -5  13   4    0.40    0.40
  -5  13   4    0.60    0.60
   5 -13   4   -0.20    0.50
   5  13  -4    0.30    0.50
  -5  13   4    0.40    0.70
  -5 -13  -4    0.10    0.80
  -5 -13  -4    0.90    0.60
   5 -13  -4    0.00    0.60
  -5 -13   4    0.60    0.50
  -5  13  -4    0.00    0.80
   5 -13  -4    0.50    0.60
   5  13   4    0.50    0.50
  -5  13  -4    0.20    0.50
   5 -13  -4    0.50    3.10
  -5  13  -4    0.90    0.70
  -5 -13   4    0.50    0.50
  -5 -13   4   -0.10    0.70
  -5  13  -4    0.00    0.40
  -5 -13   4    0.10    0.50
   6  13  -4   11.40    1.50
   6 -13   4   11.50    1.60
  -6 -13  -4   15.40    1.60
  -6  13   4   14.70    1.30
  -6  13   4   15.30    1.60
  -6  13   4   10.90    1.50
  -6  13   4   15.70    1.50
   6 -13  -4    9.90    4.20
  -6  13  -4   13.50    1.70
  -6 -13   4   11.50    1.30
  -6  13  -4   13.80    1.50
   6  13   4   10.80    1.40
  -6  13  -4   17.00    1.60
  -6 -13   4   10.40    1.50
  -7 -13  -4    3.70    0.90
  -7  13   4    5.90    1.00
  -7 -13  -4    3.80    1.20
  -7  13   4    7.00    1.00
   7 -13   4    8.70    1.20
  -7  13   4    6.90    1.00
  -7 -13  -4    8.50    1.10
  -7  13   4    5.10    0.90
   7  13  -4    6.50    1.10
  -7 -13   4    6.40    1.10
  -7 -13   4    3.60    1.10
  -7  13  -4    5.40    0.90
  -7  13  -4    5.50    1.00
  -7  13  -4    8.50    1.10
  -7 -13   4    5.30    0.80
   7 -13  -4    8.50    1.30
   7  13   4    7.70    1.00
   8  13  -4    3.80    0.80
  -8 -13  -4    2.40    1.00
   8 -13   4    4.90    0.80
  -8  13   4    4.80    1.00
  -8 -13  -4    4.70    0.80
  -8  13   4    3.50    0.80
  -8  13  -4    5.60    0.80
  -8 -13   4    2.90    1.20
   8 -13  -4    4.00    1.00
  -8  13  -4    3.10    0.80
  -8 -13   4    4.60    0.80
   8  13   4    2.80    0.60
  -9  13   4    0.70    0.40
  -9 -13  -4    0.50    0.50
   9  13  -4    0.90    0.40
  -9 -13  -4    0.80    0.40
  -9 -13   4    0.80    0.40
  -9  13  -4    0.70    0.50
  -9  13  -4    1.10    0.50
   9 -13  -4    0.20    0.50
   0 -14  -4    5.00    0.80
   0  14  -4    6.30    0.90
   0 -14   4    3.70    0.80
   0  14   4    4.10    0.80
   0 -14   4    4.90    0.90
   0 -14   4   10.20    5.00
   0 -14  -4    7.80    1.10
   0  14  -4    5.40    0.90
   0 -14  -4    6.70    0.90
   0 -14   4    4.60    0.80
   0  14   4    6.50    0.70
   0  14   4    5.60    0.70
   0  14   4    6.10    0.80
   1  14  -4    7.20    1.00
   1 -14   4    9.10    1.20
   1  14  -4    7.10    1.10
  -1 -14  -4    8.90    1.00
  -1  14   4    5.40    1.00
  -1  14   4    5.80    0.80
   1 -14   4    8.90    3.80
   1 -14   4    7.00    1.10
   1  14  -4    7.10    1.00
  -1 -14  -4   10.20    1.10
  -1 -14  -4    9.00    1.20
  -1  14   4    8.20    1.00
  -1  14  -4    8.10    1.00
  -1 -14   4    8.30    1.10
   1 -14  -4   11.00    1.20
   1 -14  -4    2.10    5.50
  -1 -14   4    7.50    1.10
  -1  14  -4    7.10    1.10
  -1  14  -4    7.20    1.00
  -1 -14   4    6.80    1.00
   1  14   4    7.60    0.90
   1 -14  -4    9.40    1.10
  -2 -14  -4    3.60    0.90
   2 -14   4    3.90    0.80
   2  14  -4    4.30    0.80
   2  14  -4    3.10    0.70
  -2  14   4    5.70    0.70
  -2  14   4    4.10    0.90
   2 -14   4    5.70    3.50
  -2 -14  -4    3.90    0.70
  -2 -14  -4    4.50    0.80
  -2  14   4    3.40    0.60
  -2  14  -4    4.90    0.80
   2 -14  -4    3.90    0.80
   2 -14  -4    8.10    4.80
  -2 -14   4    3.20    0.70
  -2  14  -4    3.30    0.80
   2 -14  -4    3.40    0.70
  -2 -14   4    4.60    0.80
  -2  14  -4    3.00    0.70
  -2 -14   4    3.40    0.80
   2  14   4    3.70    0.70
  -3  14   4    1.50    0.50
  -3  14   4    0.70    0.60
   3  14  -4    0.90    0.60
   3  14  -4    0.90    0.60
  -3 -14  -4    1.60    0.60
   3 -14   4    1.20    2.80
  -3 -14  -4    1.40    0.60
  -3 -14  -4    3.70    1.00
   3 -14   4    1.20    0.70
  -3 -14   4    0.30    0.70
   3 -14  -4   -2.40    4.20
   3 -14  -4    2.30    0.70
   3 -14  -4    1.40    0.70
  -3  14  -4    1.80    0.70
  -3 -14   4    1.10    0.70
  -3  14  -4    1.20    0.60
   4 -14   4   26.70    5.40
   4  14  -4   23.90    2.80
  -4  14   4   25.50    2.50
  -4  14   4   26.00    2.30
  -4 -14  -4   29.00    2.40
  -4 -14  -4   27.20    2.60
   4  14  -4   24.40    2.40
   4 -14   4   26.90    2.40
  -4 -14  -4   29.50    2.30
  -4  14   4   27.00    2.40
  -4 -14   4   25.30    2.40
  -4 -14   4   21.60    2.40
   4 -14  -4   29.50    3.10
  -4  14  -4   28.10    2.60
  -4 -14   4   23.60    2.30
   4 -14  -4   22.50    6.50
   4  14   4   24.20    2.30
  -4  14  -4   27.40    2.30
  -4  14  -4   27.80    2.40
   4 -14  -4   26.80    2.40
   5 -14   4    1.10    0.70
  -5 -14  -4    1.10    0.80
  -5 -14  -4    0.50    0.90
  -5 -14  -4    1.50    0.70
  -5  14   4    1.80    0.50
   5  14  -4    1.70    0.60
   5  14  -4    1.50    0.70
   5 -14   4    5.60    3.80
  -5 -14  -4    1.30    0.50
  -5  14   4    1.20    0.60
  -5  14   4    1.20    0.70
  -5  14  -4    1.00    0.70
   5 -14  -4   -0.80    4.00
   5  14   4    1.60    0.80
  -5 -14   4    1.10    0.60
  -5  14  -4    2.20    0.80
   5  14   4    1.40    0.70
  -5 -14   4    0.10    0.70
  -5 -14   4    1.70    0.60
   5 -14  -4    1.20    0.60
  -5 -14   4    0.80    0.60
   5 -14  -4    1.10    0.70
  -5  14  -4    1.60    1.00
  -5  14  -4    0.90    0.40
  -6 -14  -4    2.50    0.80
   6  14  -4    2.10    0.60
   6  14  -4    2.60    0.80
   6 -14   4    3.60    0.80
  -6  14   4    2.10    0.70
  -6 -14  -4    1.50    0.90
  -6 -14  -4    3.40    0.80
  -6  14   4    2.20    0.70
  -6  14   4    2.90    0.50
  -6  14   4    3.20    0.80
  -6 -14   4    0.90    0.80
   6  14   4    2.30    0.70
   6 -14  -4    0.10    4.00
  -6  14  -4    2.10    0.70
  -6  14  -4    3.20    0.80
  -6 -14   4    2.00    0.50
  -6  14  -4    2.80    0.70
  -6  14  -4    1.60    0.80
  -6 -14   4    2.30    0.70
  -6 -14   4    2.60    0.60
   7 -14   4    0.80    0.60
  -7  14   4    0.80    0.60
  -7  14   4    0.40    0.80
  -7 -14  -4    0.10    0.70
  -7 -14  -4    0.70    0.60
  -7 -14   4    0.00    0.50
  -7 -14   4    0.40    0.60
  -7  14  -4    0.40    0.50
  -7  14  -4    0.50    0.70
  -7  14  -4    0.30    0.50
   7  14   4    0.60    0.60
   8 -14   4    6.30    0.90
  -8 -14  -4    7.30    0.90
   8  14  -4    6.50    0.90
  -8 -14   4    5.00    0.80
  -8  14  -4    6.70    0.90
   8  14   4    5.80    0.80
   8 -14  -4    5.50    1.10
  -8 -14   4    3.60    1.30
   0 -15   4    1.40    0.60
   0 -15   4    0.20    0.60
   0  15  -4    0.90    0.60
   0 -15  -4    0.70    0.60
   0  15   4    0.30    0.40
   0 -15   4   -0.20    0.50
   0 -15  -4    0.20    0.50
   0  15  -4    0.70    0.50
   0  15   4    0.70    0.50
   1 -15   4    2.40    0.70
   1  15  -4    1.20    0.60
  -1 -15  -4    1.30    1.00
   1 -15   4   -7.60    4.30
  -1 -15  -4    1.20    0.60
  -1  15   4    1.30    0.70
  -1  15   4    1.10    0.60
   1  15  -4    2.20    0.70
  -1 -15   4    1.20    0.60
   1  15   4    1.60    0.60
  -1  15  -4    1.80    1.10
  -1 -15   4    1.20    0.80
   1  15   4    1.80    0.60
  -1 -15   4    1.00    0.70
   1 -15  -4    1.10    0.60
  -1  15  -4    0.30    0.50
   1 -15  -4   -0.30   10.80
  -2  15   4    1.40    0.70
   2  15  -4    0.80    0.60
   2 -15   4    1.60    0.60
   2  15  -4    0.30    0.50
   2 -15   4    5.90    4.30
  -2 -15  -4    1.30    0.60
  -2  15   4    1.00    0.50
   2 -15   4    1.10    0.60
  -2 -15  -4    0.40    0.50
   2 -15  -4    0.70    0.60
   2  15   4    1.20    0.50
  -2 -15   4    1.20    0.90
  -2  15  -4    0.80    0.70
  -2 -15   4    0.50    0.50
   2 -15  -4    0.40    5.40
  -2 -15   4    1.30    0.60
  -2  15  -4    2.10    0.60
   2  15   4    0.90    0.50
   2 -15  -4    1.00    0.60
  -3  15   4    1.90    0.50
   3 -15   4    1.50    0.80
   3  15  -4    1.80    0.70
  -3 -15  -4    1.20    0.60
  -3 -15  -4    2.10    0.80
  -3  15   4    1.40    0.70
   3 -15   4    1.80    0.70
   3 -15   4    2.90    3.60
   3  15  -4    1.00    0.70
  -3  15  -4    1.20    0.60
  -3  15  -4    1.10    0.70
   3  15   4    1.70    0.80
   3  15   4    1.60    0.60
  -3 -15   4    1.90    0.60
  -3 -15   4    0.80    0.60
   3 -15  -4    1.60    0.80
   3 -15  -4    5.60    4.90
   3 -15  -4    1.90    0.60
  -3  15  -4    1.40    0.50
  -3 -15   4    2.40    0.70
   4 -15   4   -0.10    0.60
  -4 -15  -4    0.50    0.70
   4 -15   4    0.10    3.80
   4 -15   4    1.30    0.60
  -4  15   4    1.00    0.60
  -4 -15  -4    2.30    0.70
  -4 -15  -4    1.40    0.50
  -4  15   4    0.20    0.40
   4  15  -4    0.80    0.60
  -4 -15  -4    0.30    0.80
   4  15  -4    0.40    0.60
   4  15   4    1.00    0.50
  -4 -15   4    0.90    0.60
   4  15   4    2.10    0.70
   4 -15  -4    0.50    0.50
  -4 -15   4    0.30    0.50
   4 -15  -4    4.70    5.10
  -4  15  -4    1.00    0.70
   4 -15  -4    1.20    0.70
  -4  15  -4    0.70    0.60
  -4  15  -4   -0.50    0.80
  -4 -15   4    0.30    0.50
  -4  15  -4    0.50    0.40
  -5 -15  -4   17.60    2.20
   5  15  -4   15.60    1.80
  -5  15   4   14.90    1.90
   5 -15   4    6.10    4.70
  -5 -15  -4   16.00    1.60
  -5  15   4   17.30    1.50
  -5 -15  -4   18.90    1.80
   5 -15   4   17.70    1.90
   5  15  -4   14.10    1.70
   5 -15   4   18.40    1.80
  -5 -15   4   15.40    1.60
  -5  15  -4   17.10    1.70
   5 -15  -4   11.40    5.40
  -5 -15   4   17.70    1.90
   5 -15  -4   14.90    1.80
  -5  15  -4   16.20    1.50
  -5  15  -4   15.50    1.90
   5  15   4   15.90    1.80
  -5 -15   4   14.00    1.70
   5  15   4   14.00    1.60
  -6  15   4    0.60    0.60
   6  15  -4    1.20    0.50
  -6  15   4    0.10    0.30
  -6 -15  -4    0.30    0.70
   6 -15   4    0.70    0.60
  -6 -15  -4    0.80    0.70
   6  15  -4    1.40    0.70
  -6 -15  -4    0.00    0.50
  -6  15   4    0.40    0.50
  -6 -15   4    0.50    0.70
  -6 -15   4    0.70    0.40
   6 -15  -4   -1.30    4.70
  -6 -15   4    0.60    0.50
   6  15   4    0.70    0.50
  -6  15  -4    0.80    0.60
  -6  15  -4    0.50    0.70
  -6  15  -4    0.70    0.60
  -6 -15   4    0.40    0.50
  -6  15  -4    0.60    0.60
   7 -15   4    6.10    1.00
   7  15  -4    5.80    1.00
  -7  15   4    3.20    0.80
  -7 -15  -4    7.10    1.00
  -7  15  -4    6.80    1.00
  -7  15  -4    4.50    1.50
  -7 -15   4    4.20    0.80
   7  15   4    5.00    0.80
   7 -15  -4    6.10    1.20
  -7  15  -4    4.30    1.00
   8  15  -4    2.10    0.60
  -8 -15  -4    0.50    0.70
  -8  15   4    1.00    0.50
   8 -15   4    1.30    0.60
  -8  15  -4    0.90    0.60
   8 -15  -4    1.10    0.70
   8  15   4    1.40    0.40
  -8  15  -4    2.00    0.60
  -8 -15   4    1.50    0.50
   0 -16   4   17.50    1.80
   0  16  -4   15.40    1.80
   0  16   4   20.70    1.70
   0 -16  -4   19.40    1.80
   0 -16   4   15.40    1.90
   0 -16  -4   19.40    1.80
   0  16  -4   18.00    1.80
   0 -16   4   17.90    1.90
   0  16   4   17.40    1.70
   1  16  -4   13.90    1.60
  -1 -16  -4   12.70    1.60
  -1  16   4   14.50    1.80
   1 -16   4   12.40    1.70
   1 -16   4   10.00    5.70
   1  16  -4   16.10    1.70
  -1  16   4   14.60    1.50
  -1 -16  -4   16.10    1.60
   1 -16   4   14.20    1.70
  -1  16   4   14.60    1.50
   1  16   4   14.10    1.50
   1 -16  -4   16.10    1.70
   1 -16  -4   15.40    1.70
  -1 -16   4   14.30    1.60
  -1  16  -4   13.00    1.50
  -1 -16   4   14.70    1.60
   1 -16  -4   18.30    1.90
  -1 -16   4   15.00    1.80
  -1  16  -4   13.90    1.60
   1  16   4   15.60    1.50
  -2  16   4    0.80    0.50
  -2 -16  -4    2.70    0.70
  -2 -16  -4    1.20    0.60
   2  16  -4    0.10    0.70
   2  16  -4    0.70    0.50
  -2  16   4    0.60    0.60
   2 -16   4    0.30    0.70
  -2 -16  -4    1.00    0.70
   2 -16   4    0.50    0.60
  -2  16   4    0.50    0.50
   2 -16   4    4.30    4.70
  -2  16  -4    0.30    0.50
   2 -16  -4    7.10    5.90
  -2 -16   4    0.80    0.60
  -2  16  -4    1.60    0.70
  -2  16  -4    1.30    0.70
   2 -16  -4    0.00    0.50
  -2 -16   4    0.70    0.50
  -2 -16   4    3.10    0.70
   3 -16   4    0.50    0.70
   3  16  -4    1.30    0.70
   3 -16   4    2.90    4.70
   3  16  -4    0.60    0.70
  -3  16   4    1.70    0.60
  -3 -16  -4    0.70    0.50
  -3  16   4    2.00    0.80
  -3 -16  -4    0.90    0.90
   3 -16   4    0.80    0.60
  -3  16  -4    1.50    0.70
  -3  16  -4    0.40    0.50
  -3 -16   4    0.90    0.60
   3  16   4    1.60    0.60
   3  16   4    1.10    0.60
   3 -16  -4    1.50    0.70
   3 -16  -4   -2.70    5.20
  -3 -16   4    1.30    0.60
  -3  16  -4    1.20    0.70
   4 -16   4    3.90    0.80
  -4  16   4    3.10    0.90
   4 -16   4    3.50    4.30
  -4 -16  -4    4.60    1.10
   4 -16   4    3.90    1.00
   4  16  -4    4.70    0.90
  -4  16   4    3.30    0.60
  -4 -16  -4    4.20    0.80
   4  16  -4    2.70    0.70
  -4 -16   4    3.40    0.80
   4  16   4    2.50    0.70
  -4  16  -4    3.90    0.90
  -4  16  -4    3.60    0.60
  -4 -16   4    4.30    0.80
   4 -16  -4    3.70    5.50
   4  16   4    5.10    0.80
   4 -16  -4    3.20    0.90
  -4  16  -4    4.50    0.90
   4 -16  -4    3.70    0.90
  -4 -16   4    2.60    0.70
   5  16  -4   12.70    1.60
  -5 -16  -4   12.40    1.80
  -5  16   4   13.20    1.30
   5 -16   4   10.70    5.90
   5 -16   4   14.10    1.80
  -5  16   4   11.40    1.60
   5  16  -4   10.00    1.40
  -5 -16  -4   14.30    1.40
   5 -16   4   12.10    1.50
   5  16   4   11.30    1.50
  -5  16  -4   12.00    1.60
   5 -16  -4    7.70    6.90
  -5 -16   4   14.00    1.60
   5  16   4   11.80    1.30
  -5  16  -4   13.30    1.30
   5 -16  -4   14.40    1.70
  -5  16  -4   13.30    1.60
  -5 -16   4    9.80    1.40
  -5 -16   4   13.10    1.40
   6 -16   4    6.00    1.10
  -6  16   4    4.60    0.90
   6  16  -4    4.10    0.80
   6  16  -4    4.60    0.90
  -6  16   4    4.20    0.60
  -6  16   4    3.30    0.90
  -6 -16  -4    4.70    1.10
   6  16   4    4.20    0.80
   6 -16  -4    2.10    5.50
  -6  16  -4    5.70    0.90
  -6  16  -4    5.10    1.00
  -6  16  -4    3.10    0.90
  -6 -16   4    5.30    0.90
  -6  16  -4    4.30    0.90
  -6 -16   4    5.30    0.70
   6 -16  -4    6.40    1.30
  -6 -16   4    5.20    0.90
  -7  16   4    7.10    1.00
   7  16  -4    8.10    1.20
   7 -16   4    6.90    1.10
  -7  16  -4    8.10    1.10
   7  16   4    4.90    0.80
  -7 -16   4    3.60    1.50
  -7 -16   4    6.20    0.90
   7 -16  -4    7.00    1.30
  -7  16  -4    4.40    1.00
  -8 -16  -4    4.20    1.00
  -8  16   4    4.90    0.70
  -8  16  -4    4.50    0.80
   8 -16  -4    4.70    1.40
   0  17   4    0.50    0.50
   0 -17   4   -0.30    0.60
   0  17  -4    0.30    0.50
   0 -17  -4    1.00    0.60
   0  17  -4    2.70    0.70
   0 -17   4    0.30    0.60
   0 -17   4    1.10    0.60
   0  17   4    0.60    0.50
   0 -17  -4    0.00    0.50
   1 -17   4   -0.70    0.70
  -1 -17  -4    1.20    0.70
   1  17  -4    0.80    0.60
   1  17  -4    1.30    0.80
  -1 -17  -4    1.50    0.70
  -1  17   4    1.20    0.60
   1  17  -4    0.90    0.70
   1 -17   4    1.20    0.60
  -1  17   4    1.40    0.50
   1 -17   4   -7.60    5.70
   1 -17   4   -0.10    0.60
  -1 -17   4    1.80    0.70
   1  17   4    0.40    0.50
  -1 -17   4    0.00    0.60
   1  17   4    1.10    0.60
   1 -17  -4    0.10    0.70
  -1  17  -4    0.70    0.60
   1  17   4    0.80    0.60
  -1  17  -4    1.80    0.50
   1 -17  -4    0.50    0.60
   1 -17  -4    1.30    1.30
   2  17  -4    1.40    0.70
  -2 -17  -4    1.00    0.60
  -2 -17  -4    1.60    0.60
  -2  17   4    1.20    0.50
  -2  17   4    0.40    0.50
   2 -17   4    0.50    5.40
   2 -17   4    2.00    0.80
  -2  17   4    0.50    0.60
   2 -17   4    2.70    0.70
   2  17  -4    0.50    0.60
  -2 -17   4    1.20    0.60
  -2  17  -4    2.00    0.60
  -2 -17   4    1.10    0.50
   2  17   4    1.20    0.60
   2 -17  -4   -7.80    7.90
   2  17   4    1.20    0.50
  -2 -17   4    1.10    0.60
   2 -17  -4    1.10    0.60
   3  17  -4    1.00    0.80
  -3  17   4    0.20    0.40
  -3  17   4    0.30    0.60
  -3 -17  -4    0.70    0.50
   3  17  -4    0.50    0.60
   3 -17   4   -0.10    0.60
  -3 -17  -4    0.50    0.70
   3 -17   4   -0.30    5.10
   3 -17   4   -0.10    0.70
   3 -17  -4    2.30    6.80
  -3  17  -4    0.30    0.70
  -3 -17   4    0.40    0.50
  -3  17  -4    0.30    0.40
   3 -17  -4    0.20    0.50
   3  17   4    0.50    0.50
  -3  17  -4    0.40    0.60
   3  17   4    0.10    0.50
  -3 -17   4   -0.20    0.50
   4  17  -4   12.30    1.50
  -4 -17  -4   10.90    1.60
   4 -17   4    7.90    5.70
  -4  17   4    7.80    1.40
   4 -17   4    9.60    1.80
   4 -17   4    9.70    1.50
   4  17  -4   10.90    1.90
  -4 -17  -4    8.00    1.60
  -4  17   4    6.40    1.30
   4 -17  -4   11.40    2.00
  -4  17  -4    8.10    1.60
  -4  17  -4    9.10    1.50
   4 -17  -4    2.00    6.30
  -4 -17   4   11.00    1.50
  -4  17  -4    9.80    1.50
  -4 -17   4    9.90    1.60
   4  17   4   12.40    1.30
   4  17   4    7.20    1.40
   5  17  -4   -0.10    0.80
  -5 -17  -4    0.20    0.80
  -5  17   4    0.20    0.40
   5  17  -4    0.10    0.50
  -5 -17  -4   -0.40    0.70
  -5  17   4    0.50    0.60
  -5 -17  -4    0.50    0.50
   5 -17   4    0.20    0.70
   5 -17   4    0.60    0.60
   5 -17   4   -5.00    5.50
   5  17   4    0.80    0.60
  -5  17  -4    0.60    0.70
  -5 -17   4    1.10    0.60
  -5  17  -4    0.30    0.40
   5 -17  -4    0.40    0.60
   5  17   4    0.40    0.50
  -5 -17   4    0.60    0.60
  -5 -17   4    0.00    0.60
  -5  17  -4    0.20    0.70
  -5  17  -4    0.10    0.90
   5 -17  -4    0.50    6.50
  -5  17  -4    0.60    0.60
  -6  17   4    0.50    0.50
  -6  17   4    0.10    0.30
   6  17  -4    0.30    0.70
   6  17  -4   -0.10    0.40
  -6 -17  -4    0.00    0.70
  -6  17   4   -0.10    0.50
   6 -17   4   -0.20    0.60
  -6 -17  -4    0.10    0.70
  -6 -17   4    0.80    0.40
   6  17   4    0.20    0.50
  -6  17  -4    0.30    0.60
   6  17   4   -0.10    0.30
   6 -17  -4    0.40    0.80
  -6 -17   4    0.10    0.60
  -6 -17   4    0.50    0.50
   6 -17  -4    6.80    8.20
  -6  17  -4    0.10    0.60
  -6  17  -4    0.20    0.60
  -7  17   4    1.20    0.80
   7  17  -4    2.10    0.50
  -7 -17  -4    0.70    0.90
   7  17  -4    2.00    0.80
   7 -17   4    2.20    0.70
   7  17   4    2.40    0.60
   7 -17  -4    1.30    0.80
  -7 -17   4    0.80    0.60
  -7  17  -4    1.20    0.90
  -7  17  -4    1.40    0.70
   0  18   4  116.69    8.80
   0 -18  -4  111.69    8.90
   0 -18   4  113.59    8.90
   0  18  -4  113.39    8.80
   0 -18  -4  106.79    8.90
   0  18  -4  116.09    8.90
   0 -18   4  106.19    8.90
   0  18   4  117.79    8.70
  -1  18   4   -0.10    0.50
  -1 -18  -4    0.20    0.60
   1  18  -4    0.70    0.50
  -1  18   4    0.00    0.50
   1 -18   4    0.60    0.70
  -1 -18  -4    0.20    0.60
   1 -18   4    0.10    0.60
   1 -18   4   -0.20    0.70
   1  18  -4    0.90    0.60
   1  18   4    0.30    0.40
   1  18   4    0.00    0.50
   1  18   4    1.10    0.50
   1 -18  -4    0.00    0.70
  -1 -18   4    0.60    0.60
  -1 -18   4    0.00    0.60
  -1  18  -4    0.10    0.40
   1 -18  -4    0.00    0.60
   1 -18  -4    0.50    0.60
  -1  18  -4   -0.10    0.40
   2 -18   4    2.00    0.80
   2 -18   4    1.70    0.70
   2  18  -4    3.10    0.70
   2  18  -4    2.20    0.70
  -2  18   4    1.00    0.90
   2  18  -4    0.70    0.60
  -2 -18  -4    2.90    0.70
  -2  18   4    2.00    0.60
   2 -18   4    0.40    7.00
   2  18   4    1.70    0.60
   2 -18  -4    3.90    1.00
  -2  18  -4    1.40    0.60
   2 -18  -4    9.20   14.70
  -2 -18   4    1.50    0.60
  -2 -18   4    1.40    0.60
   2  18   4    1.40    0.50
   2 -18  -4    2.20    0.70
  -3  18   4    1.70    1.00
   3  18  -4    1.30    0.80
   3  18  -4    0.90    0.70
  -3  18   4    1.40    0.60
   3 -18   4  -11.50    5.60
   3 -18   4    1.90    0.90
   3 -18   4    2.00    0.90
  -3 -18  -4    1.70    0.70
   3 -18  -4    2.20    1.00
   3  18   4    1.90    0.60
  -3 -18   4    2.00    0.80
   3 -18  -4    2.30    7.50
  -3 -18   4    2.20    1.10
  -3  18  -4   -0.20    1.30
  -3  18  -4    1.30    0.60
   3 -18  -4    1.50    0.70
   4 -18   4    3.50    1.00
  -4  18   4    2.00    0.80
   4 -18   4    5.10    1.00
  -4 -18  -4    4.20    1.10
   4  18  -4    3.10    0.90
   4 -18   4    9.80    6.60
  -4 -18  -4    2.50    0.70
   4  18  -4    5.70    0.90
  -4 -18  -4    1.00    1.00
  -4  18   4    3.10    0.60
   4 -18  -4    4.30    0.90
  -4  18  -4    3.70    0.90
   4 -18  -4    4.40    1.20
  -4  18  -4    2.60    0.80
  -4 -18   4    2.90    0.70
  -4  18  -4    2.60    0.60
   4  18   4    3.40    0.70
  -4  18  -4    1.20    0.80
   4 -18  -4    1.00    8.40
  -4 -18   4    3.60    0.90
   4  18   4    2.60    0.70
  -5  18   4    0.70    0.50
   5  18  -4    0.70    0.80
   5  18  -4    1.50    0.60
  -5 -18  -4    0.90    0.60
   5 -18   4    0.20    0.60
   5 -18   4    1.30    0.80
   5 -18   4   -5.30    6.70
  -5 -18  -4    0.80    0.90
  -5 -18  -4    0.10    0.70
   5 -18  -4    0.90    0.70
  -5  18  -4    1.30    1.30
   5 -18  -4    1.20    0.90
   5  18   4    1.00    0.50
  -5  18  -4    0.80    0.40
   5  18   4    1.30    0.70
  -5  18  -4    0.30    0.70
  -5  18  -4   -0.10    0.80
  -5 -18   4    0.40    0.50
  -5  18  -4    1.00    0.70
   5 -18  -4   14.10    8.00
  -5 -18   4    0.20    0.70
   6  18  -4    1.80    0.60
  -6  18   4    1.20    0.60
   6 -18   4    1.10    0.70
   6 -18   4    1.30    0.70
   6  18  -4    1.80    0.80
  -6  18   4    1.10    0.40
  -6 -18  -4    0.60    0.70
  -6 -18   4    0.60    0.70
  -6  18  -4    1.10    0.60
   6  18   4    1.90    0.70
   6 -18  -4    1.90    0.90
   6  18   4    1.90    0.60
  -6  18  -4    0.60    0.60
  -6 -18   4    1.50    0.50
   6 -18  -4    1.60    0.80
  -7  18   4    0.40    0.50
  -7 -18  -4    0.20    0.60
   7  18  -4    0.30    0.30
   7 -18   4    0.40    0.60
   7  18  -4    0.40    0.60
   7  18   4    0.20    0.40
  -7 -18   4    0.20    0.50
  -7  18  -4    0.40    0.60
   7 -18  -4    0.10    0.70
   0 -19   4    0.10    0.50
   0 -19  -4    0.20    0.60
   0  19  -4    0.60    0.50
   0 -19   4    0.90    0.60
   0  19  -4    0.20    0.60
   0 -19  -4    0.10    0.60
   0  19   4   -0.10    0.50
   0  19   4   -0.10    0.50
   1 -19   4    7.80    1.20
   1  19  -4    6.00    0.90
   1 -19   4    6.80    1.20
  -1  19   4    8.10    1.10
  -1 -19  -4    6.70    1.10
  -1 -19  -4    6.20    1.00
  -1  19   4    7.10    0.90
   1 -19   4    8.80    1.30
   1  19  -4    9.80    1.20
  -1 -19   4    4.80    1.00
  -1 -19   4    8.50    1.20
  -1  19  -4    5.00    0.80
  -1  19  -4    7.20    1.00
   1  19   4    6.00    1.00
   1 -19  -4    6.40    1.10
   1 -19  -4    8.50    1.30
   2 -19   4   38.90    3.70
   2  19  -4   43.10    3.50
   2  19  -4   43.40    3.90
   2 -19   4   51.49    4.50
   2 -19   4   40.20   14.20
  -2 -19   4   39.20    3.80
   2 -19  -4   43.60    4.20
   2  19   4   39.00    3.40
   2  19   4   47.10    3.90
   3  19  -4    2.50    0.70
   3 -19   4    2.10    8.20
   3 -19   4    2.60    0.90
   3  19  -4    1.70    0.80
  -3  19   4    1.20    0.80
   3 -19   4    1.80    0.80
  -3  19   4    1.70    0.60
  -3 -19  -4    2.20    0.70
   3 -19  -4    2.50    1.00
   3  19   4    1.80    0.60
   3 -19  -4    2.10    0.80
   3 -19  -4    2.40   10.00
  -3 -19   4    1.30    0.70
  -3  19  -4    2.20    0.60
   3  19   4    1.50    0.50
  -3  19  -4   -0.40    1.00
   4  19  -4   30.40    2.60
   4 -19   4   29.20    2.70
  -4  19   4   23.50    2.90
  -4  19   4   27.40    2.50
   4 -19   4   29.50    2.90
   4 -19   4   35.30    9.70
  -4 -19  -4   29.30    2.60
  -4  19  -4   31.60    2.50
  -4 -19   4   32.50    3.00
   4 -19  -4   34.70    9.50
   4 -19  -4   26.90    2.70
   4 -19  -4   30.40    3.10
  -4 -19   4   32.00    2.70
   4  19   4   30.70    2.60
   5 -19   4    4.30    8.50
  -5 -19  -4   16.30    1.60
  -5  19   4   13.20    1.40
   5  19  -4   15.40    1.60
   5 -19   4   15.50    1.70
   5 -19   4   14.60    1.90
   5  19  -4   11.80    1.70
  -5  19  -4   20.60    2.30
  -5  19  -4   15.20    1.40
  -5 -19   4   17.10    1.60
   5 -19  -4   16.60    2.20
   5  19   4   15.00    1.50
   5  19   4   17.90    1.70
   5 -19  -4   -1.80    9.00
  -6 -19  -4   -0.30    0.80
   6  19  -4    0.00    0.40
   6 -19   4    0.60    0.50
  -6  19   4    0.20    0.30
   6 -19   4    0.10    0.70
   6  19  -4    0.50    0.70
  -6  19  -4    0.10    0.60
   6  19   4    0.00    0.30
   6 -19  -4    0.80    0.90
  -6 -19   4    0.30    0.60
   6  19   4   -0.10    0.50
  -6 -19   4    0.30    0.40
   6 -19  -4    0.70    0.80
  -7  19   4    0.20    0.40
   7  19  -4    0.40    0.50
  -7 -19  -4   -0.10    0.60
   7  19  -4    0.60    0.30
  -7  19  -4    0.10    0.40
   7 -19  -4   -0.30    0.80
   7  19   4    0.30    0.40
   7 -19  -4    0.60    0.70
  -7 -19   4    0.30    0.50
   0  20   4   26.30    2.30
   0  20  -4   26.30    2.30
   0 -20   4   25.70    2.50
   0 -20  -4   21.50    2.40
   0 -20   4   26.00    2.50
   0  20   4   27.80    2.40
   0  20  -4   26.10    2.40
   0 -20  -4   24.40    2.50
   1  20  -4    0.30    0.50
  -1  20   4    0.60    0.50
  -1 -20  -4    0.60    0.60
   1 -20   4    0.80    0.70
  -1 -20  -4    0.70    0.60
   1  20  -4    0.60    0.60
   1 -20   4    0.50    0.60
  -1  20   4    0.30    0.50
  -1  20  -4    0.60    0.50
  -1 -20   4    0.60    0.60
  -1  20  -4    0.50    0.50
  -1 -20   4    1.40    0.70
   1 -20  -4    0.20    0.70
   1 -20  -4    0.40    0.60
   1  20   4    0.60    0.60
   1  20   4    0.90    0.50
  -2  20   4   33.70    3.10
   2 -20   4   40.90    3.50
  -2 -20  -4   37.40    3.40
  -2  20   4   38.50    3.30
   2 -20   4   42.10    3.50
   2 -20   4   39.30   12.50
   2  20  -4   41.70    3.30
   2  20  -4   37.50    3.30
  -2 -20   4   38.40    3.30
   2 -20  -4   38.70    3.40
  -2  20  -4   37.70    3.30
  -2 -20   4   37.40    3.40
   2 -20  -4   33.80    4.10
   2  20   4   39.80    3.20
   2  20   4   40.90    3.20
[truncated: 1,294,260 more chars]
