# Supplementary material for: Intercepting an avoided α-iminol rearrangement with a Petasis reaction for the synthesis of 2,3-diaryl substituted indoles
Source: Commun Chem. 2025 May 15;8:152. doi: 10.1038/s42004-025-01528-9 (PMC12081858; doi:10.1038/s42004-025-01528-9)
Supplement: Supplementary file 5 — Supplementary Data 2 [file 42004_2025_1528_MOESM5_ESM.cif]

data_1_a
_audit_creation_date               2024-05-24
_audit_creation_method
;
Olex2 1.3
(compiled 2020.11.12 svn.r5f609507 for OlexSys, GUI svn.r6403)
;
_shelx_SHELXL_version_number       '2014/7'
_audit_contact_author_address      ?
_audit_contact_author_email        ?
_audit_contact_author_name         ''
_audit_contact_author_phone        ?
_publ_contact_author_id_orcid      ?
_publ_section_references
;
Dolomanov, O.V., Bourhis, L.J., Gildea, R.J, Howard, J.A.K. & Puschmann, H.
 (2009), J. Appl. Cryst. 42, 339-341.

Sheldrick, G.M. (2008). Acta Cryst. A64, 112-122.

Sheldrick, G.M. (2015). Acta Cryst. A71, 3-8.
;
_chemical_name_common              ?
_chemical_name_systematic          ?
_chemical_formula_moiety           'C28 H22 Br N O3'
_chemical_formula_sum              'C28 H22 Br N O3'
_chemical_formula_weight           500.37
_chemical_melting_point            ?
loop_
  _atom_type_symbol
  _atom_type_description
  _atom_type_scat_dispersion_real
  _atom_type_scat_dispersion_imag
  _atom_type_scat_source
 'C' 'C' 0.0181 0.0091 'International Tables Vol C Tables 4.2.6.8 and 6.1.1.4'
 'H' 'H' 0.0000 0.0000 'International Tables Vol C Tables 4.2.6.8 and 6.1.1.4'
 'Br' 'Br' -0.6763 1.2805
 'International Tables Vol C Tables 4.2.6.8 and 6.1.1.4'
 'N' 'N' 0.0311 0.0180 'International Tables Vol C Tables 4.2.6.8 and 6.1.1.4'
 'O' 'O' 0.0492 0.0322 'International Tables Vol C Tables 4.2.6.8 and 6.1.1.4'

_shelx_space_group_comment
;
The symmetry employed for this shelxl refinement is uniquely defined
by the following loop, which should always be used as a source of
symmetry information in preference to the above space-group names.
They are only intended as comments.
;
_space_group_crystal_system        'triclinic'
_space_group_IT_number             2
_space_group_name_H-M_alt          'P -1'
_space_group_name_Hall             '-P 1'
loop_
  _space_group_symop_operation_xyz
 'x, y, z'
 '-x, -y, -z'

_cell_length_a                     8.376
_cell_length_b                     9.698
_cell_length_c                     16.176
_cell_angle_alpha                  97.36
_cell_angle_beta                   99.94
_cell_angle_gamma                  112.71
_cell_volume                       1166.2
_cell_formula_units_Z              2
_cell_measurement_reflns_used      61
_cell_measurement_temperature      273(2)
_cell_measurement_theta_max        44.70
_cell_measurement_theta_min        5.90
_shelx_estimated_absorpt_T_max     0.816
_shelx_estimated_absorpt_T_min     0.742
_exptl_absorpt_coefficient_mu      2.644
_exptl_absorpt_correction_T_max    ?
_exptl_absorpt_correction_T_min    ?
_exptl_absorpt_correction_type     multi-scan
_exptl_absorpt_process_details
;
TWINABS-2012/1 (Bruker,2012) was used for absorption correction.

Final HKLF 4 output contains 39764 reflections, Rint = 0.4501
 (7312 with I > 3sig(I), Rint = 0.3950)
;
_exptl_absorpt_special_details     ?
_exptl_crystal_colour              'clear whiteish colourless'
_exptl_crystal_colour_lustre       clear
_exptl_crystal_colour_modifier     whiteish
_exptl_crystal_colour_primary      colourless
_exptl_crystal_density_diffrn      1.425
_exptl_crystal_density_meas        .
_exptl_crystal_density_method      ?
_exptl_crystal_description         block
_exptl_crystal_F_000               512
_exptl_crystal_size_max            0.12
_exptl_crystal_size_mid            0.1
_exptl_crystal_size_min            0.08
_exptl_transmission_factor_max     0.864
_exptl_transmission_factor_min     0.864
_diffrn_reflns_av_R_equivalents    0
_diffrn_reflns_av_unetI/netI       0.2063
_diffrn_reflns_Laue_measured_fraction_full  0.975
_diffrn_reflns_Laue_measured_fraction_max  0.975
_diffrn_reflns_limit_h_max         ?
_diffrn_reflns_limit_h_min         ?
_diffrn_reflns_limit_k_max         ?
_diffrn_reflns_limit_k_min         ?
_diffrn_reflns_limit_l_max         ?
_diffrn_reflns_limit_l_min         ?
_diffrn_reflns_number              4027
_diffrn_reflns_point_group_measured_fraction_full  0.975
_diffrn_reflns_point_group_measured_fraction_max  0.975
_diffrn_reflns_theta_full          66.837
_diffrn_reflns_theta_max           66.837
_diffrn_reflns_theta_min           2.839
_diffrn_ambient_temperature        273.15
_diffrn_detector_area_resol_mean   ?
_diffrn_measured_fraction_theta_full  0.975
_diffrn_measured_fraction_theta_max  0.975
_diffrn_measurement_device_type    'CCD area detector'
_diffrn_measurement_method         'phi and omega scans'
_diffrn_radiation_monochromator    graphite
_diffrn_radiation_type             CuK\a
_diffrn_radiation_wavelength       1.54178
_diffrn_source                     ?
_diffrn_source_current             1.1
_diffrn_source_power               0.055
_diffrn_source_voltage             50.0
_reflns_Friedel_coverage           0.000
_reflns_Friedel_fraction_full      .
_reflns_Friedel_fraction_max       .
_reflns_number_gt                  2249
_reflns_number_total               4027
_reflns_special_details
;
 Reflections were merged by SHELXL according to the crystal
 class for the calculation of statistics and refinement.
 
 _reflns_Friedel_fraction is defined as the number of unique
 Friedel pairs measured divided by the number that would be
 possible theoretically, ignoring centric projections and
 systematic absences.
;
_reflns_threshold_expression       'I > 2\s(I)'
_computing_cell_refinement         'SAINT V8.40B (?, 2016)'
_computing_data_collection         ?
_computing_data_reduction          'SAINT V8.40B (?, 2016)'
_computing_molecular_graphics      'Olex2 1.3 (Dolomanov et al., 2009)'
_computing_publication_material    'Olex2 1.3 (Dolomanov et al., 2009)'
_computing_structure_refinement    'XL  (Sheldrick, 2008)'
_computing_structure_solution      'SHELXT 2014/5 (Sheldrick, 2014)'
_refine_diff_density_max           1.262
_refine_diff_density_min           -1.550
_refine_diff_density_rms           0.160
_refine_ls_extinction_coef         .
_refine_ls_extinction_method       none
_refine_ls_goodness_of_fit_ref     0.999
_refine_ls_hydrogen_treatment      constr
_refine_ls_matrix_type             full
_refine_ls_number_parameters       252
_refine_ls_number_reflns           4027
_refine_ls_number_restraints       1
_refine_ls_R_factor_all            0.1993
_refine_ls_R_factor_gt             0.1411
_refine_ls_restrained_S_all        0.999
_refine_ls_shift/su_max            0.000
_refine_ls_shift/su_mean           0.000
_refine_ls_structure_factor_coef   Fsqd
_refine_ls_weighting_details      
 'w=1/[\s^2^(Fo^2^)+(0.0100P)^2^+10.0000P] where P=(Fo^2^+2Fc^2^)/3'
_refine_ls_weighting_scheme        calc
_refine_ls_wR_factor_gt            0.3072
_refine_ls_wR_factor_ref           0.3435
_refine_special_details            ?
_olex2_refinement_description
;
1. Fixed Uiso
 At 1.2 times of:
  All C(H) groups
 At 1.5 times of:
  All C(H,H,H) groups
2. Rigid bond restraints
 C1, O1
 with sigma for 1-2 distances of 0.001 and sigma for 1-3 distances of 0.002
3.a Aromatic/amide H refined with riding coordinates:
 C3(H3), C7(H7), C6(H6), C15(H15), C14(H14), C13(H13), C12(H12), C11(H11),
 C21(H21), C20(H20), C18(H18), C17(H17), C28(H28), C27(H27), C25(H25), C24(H24)
3.b Fitted hexagon refined as free rotating group:
 C5(C4,C3,C2,C7,C6), C15(C14,C13,C12,C11,C10), C16(C21,C20,C19,C18,C17),
 C23(C28,C27,C26,C25,C24)
3.c Idealised Me refined as rotating group:
 C1(H1A,H1B,H1C), C22(H22A,H22B,H22C)
;
_atom_sites_solution_hydrogens     geom
_atom_sites_solution_primary       dual
_atom_sites_solution_secondary     ?
loop_
  _atom_site_label
  _atom_site_type_symbol
  _atom_site_fract_x
  _atom_site_fract_y
  _atom_site_fract_z
  _atom_site_U_iso_or_equiv
  _atom_site_adp_type
  _atom_site_occupancy
  _atom_site_site_symmetry_order
  _atom_site_calc_flag
  _atom_site_refinement_flags_posn
  _atom_site_refinement_flags_adp
  _atom_site_refinement_flags_occupancy
  _atom_site_disorder_assembly
  _atom_site_disorder_group
 Br1 Br 0.7324(2) -0.0843(2) 0.98855(7) 0.1027(7) Uani 1 1 d . . . . .
 C1 C 0.797(4) 0.352(3) 0.4335(14) 0.183(9) Uani 1 1 d . U . . .
 H1A H 0.8111 0.3805 0.3795 0.274 Uiso 1 1 calc R U . . .
 H1B H 0.6905 0.2604 0.4241 0.274 Uiso 1 1 calc R U . . .
 H1C H 0.8983 0.3353 0.4592 0.274 Uiso 1 1 calc R U . . .
 C5 C 0.4849(11) 0.3755(9) 0.6785(4) 0.076(3) Uani 1 1 d G . . . .
 C4 C 0.5011(10) 0.2610(7) 0.6241(5) 0.070(3) Uani 1 1 d G . . . .
 C3 C 0.5990(12) 0.2980(10) 0.5627(5) 0.084(4) Uani 1 1 d G . . . .
 H3 H 0.6098 0.2214 0.5264 0.101 Uiso 1 1 calc R U . . .
 C2 C 0.6805(12) 0.4494(11) 0.5557(6) 0.106(5) Uani 1 1 d G . . . .
 C7 C 0.6643(12) 0.5639(8) 0.6100(7) 0.111(5) Uani 1 1 d G . . . .
 H7 H 0.7189 0.6652 0.6053 0.133 Uiso 1 1 calc R U . . .
 C6 C 0.5665(13) 0.5269(8) 0.6714(5) 0.092(4) Uani 1 1 d G . . . .
 H6 H 0.5556 0.6035 0.7078 0.110 Uiso 1 1 calc R U . . .
 C8 C 0.4001(16) 0.1182(14) 0.6397(6) 0.067(3) Uani 1 1 d . . . . .
 C9 C 0.3322(14) 0.1488(12) 0.7220(5) 0.059(3) Uani 1 1 d . . . . .
 C15 C 0.0274(10) 0.0650(9) 0.6224(3) 0.076(3) Uani 1 1 d G . . . .
 H15 H 0.0839 0.0954 0.5790 0.091 Uiso 1 1 calc R U . . .
 C14 C -0.1567(10) 0.0135(10) 0.6077(4) 0.087(4) Uani 1 1 d G . . . .
 H14 H -0.2234 0.0095 0.5544 0.104 Uiso 1 1 calc R U . . .
 C13 C -0.2413(8) -0.0319(10) 0.6726(5) 0.099(4) Uani 1 1 d G . . . .
 H13 H -0.3644 -0.0663 0.6627 0.118 Uiso 1 1 calc R U . . .
 C12 C -0.1417(10) -0.0258(10) 0.7523(5) 0.092(4) Uani 1 1 d G . . . .
 H12 H -0.1982 -0.0562 0.7957 0.111 Uiso 1 1 calc R U . . .
 C11 C 0.0424(10) 0.0256(9) 0.7670(3) 0.073(3) Uani 1 1 d G . . . .
 H11 H 0.1091 0.0296 0.8203 0.087 Uiso 1 1 calc R U . . .
 C10 C 0.1269(7) 0.0710(8) 0.7021(3) 0.059(2) Uani 1 1 d G . . . .
 C16 C 0.3004(10) 0.3899(9) 0.7827(4) 0.070(3) Uani 1 1 d G . . . .
 C21 C 0.1828(11) 0.4352(9) 0.7343(3) 0.075(3) Uani 1 1 d G . . . .
 H21 H 0.1698 0.4235 0.6752 0.090 Uiso 1 1 calc R U . . .
 C20 C 0.0847(10) 0.4981(9) 0.7742(4) 0.078(3) Uani 1 1 d G . . . .
 H20 H 0.0060 0.5284 0.7418 0.094 Uiso 1 1 calc R U . . .
 C19 C 0.1042(10) 0.5156(9) 0.8625(4) 0.075(3) Uani 1 1 d G . . . .
 C18 C 0.2217(12) 0.4703(9) 0.9109(3) 0.086(4) Uani 1 1 d G . . . .
 H18 H 0.2347 0.4820 0.9700 0.103 Uiso 1 1 calc R U . . .
 C17 C 0.3199(10) 0.4075(9) 0.8710(4) 0.084(4) Uani 1 1 d G . . . .
 H17 H 0.3985 0.3772 0.9034 0.101 Uiso 1 1 calc R U . . .
 C22 C -0.081(2) 0.6472(18) 0.8650(10) 0.108(5) Uani 1 1 d . . . . .
 H22A H -0.1842 0.5716 0.8236 0.162 Uiso 1 1 calc R U . . .
 H22B H -0.0059 0.7172 0.8363 0.162 Uiso 1 1 calc R U . . .
 H22C H -0.1168 0.7022 0.9061 0.162 Uiso 1 1 calc R U . . .
 C23 C 0.4282(8) 0.0929(7) 0.7907(3) 0.059(2) Uani 1 1 d G . . . .
 C28 C 0.5814(9) 0.1967(6) 0.8512(4) 0.074(3) Uani 1 1 d G . . . .
 H28 H 0.6225 0.3008 0.8518 0.089 Uiso 1 1 calc R U . . .
 C27 C 0.6730(8) 0.1449(8) 0.9106(3) 0.082(3) Uani 1 1 d G . . . .
 H27 H 0.7755 0.2143 0.9510 0.098 Uiso 1 1 calc R U . . .
 C26 C 0.6115(9) -0.0107(9) 0.9096(3) 0.067(3) Uani 1 1 d G . . . .
 C25 C 0.4583(9) -0.1144(6) 0.8491(4) 0.068(3) Uani 1 1 d G . . . .
 H25 H 0.4172 -0.2185 0.8484 0.082 Uiso 1 1 calc R U . . .
 C24 C 0.3667(7) -0.0626(6) 0.7897(3) 0.065(3) Uani 1 1 d G . . . .
 H24 H 0.2642 -0.1320 0.7493 0.078 Uiso 1 1 calc R U . . .
 N1 N 0.3958(13) 0.3187(10) 0.7406(5) 0.071(2) Uani 1 1 d . . . . .
 O1 O 0.7834(15) 0.4914(13) 0.4980(7) 0.122(4) Uani 1 1 d . U . . .
 O2 O 0.0133(14) 0.5759(11) 0.9070(5) 0.098(3) Uani 1 1 d . . . . .
 O3 O 0.3680(11) -0.0110(9) 0.6014(4) 0.074(2) Uani 1 1 d . . . . .

loop_
  _atom_site_aniso_label
  _atom_site_aniso_U_11
  _atom_site_aniso_U_22
  _atom_site_aniso_U_33
  _atom_site_aniso_U_23
  _atom_site_aniso_U_13
  _atom_site_aniso_U_12
 Br1 0.1277(13) 0.1650(16) 0.0474(7) 0.0327(7) 0.0139(7) 0.0946(12)
 C1 0.19(2) 0.171(18) 0.153(18) 0.004(12) 0.061(16) 0.048(16)
 C5 0.088(8) 0.077(8) 0.063(6) 0.026(6) 0.012(6) 0.032(7)
 C4 0.079(8) 0.079(7) 0.058(6) 0.027(5) 0.015(5) 0.037(6)
 C3 0.080(8) 0.111(10) 0.084(8) 0.043(7) 0.026(6) 0.054(8)
 C2 0.098(11) 0.116(12) 0.120(12) 0.074(10) 0.032(9) 0.044(10)
 C7 0.106(12) 0.093(11) 0.129(12) 0.058(10) 0.028(10) 0.026(9)
 C6 0.092(10) 0.078(8) 0.091(9) 0.020(7) 0.002(7) 0.028(7)
 C8 0.095(8) 0.085(8) 0.041(5) 0.030(5) 0.025(5) 0.051(7)
 C9 0.075(7) 0.078(7) 0.029(4) 0.016(4) 0.008(4) 0.036(6)
 C15 0.095(9) 0.094(8) 0.039(5) 0.017(5) 0.008(5) 0.043(7)
 C14 0.091(9) 0.108(10) 0.058(6) 0.015(6) -0.002(6) 0.046(8)
 C13 0.100(11) 0.105(10) 0.100(10) 0.023(8) 0.018(8) 0.055(9)
 C12 0.100(10) 0.120(11) 0.082(8) 0.034(7) 0.043(7) 0.060(9)
 C11 0.087(8) 0.102(9) 0.040(5) 0.018(5) 0.019(5) 0.049(7)
 C10 0.079(7) 0.065(6) 0.030(4) 0.008(4) 0.008(4) 0.031(5)
 C16 0.098(8) 0.064(6) 0.035(4) 0.002(4) -0.006(5) 0.032(6)
 C21 0.098(9) 0.090(8) 0.039(5) 0.003(5) -0.004(5) 0.052(7)
 C20 0.108(10) 0.081(8) 0.050(5) 0.007(5) 0.008(6) 0.052(7)
 C19 0.108(9) 0.068(7) 0.048(5) 0.007(5) 0.016(6) 0.038(7)
 C18 0.124(11) 0.089(8) 0.037(5) 0.006(5) 0.002(6) 0.046(8)
 C17 0.122(11) 0.090(8) 0.042(5) 0.015(5) 0.008(6) 0.050(8)
 C22 0.124(13) 0.106(11) 0.110(11) 0.027(9) 0.041(10) 0.057(10)
 C23 0.072(6) 0.073(7) 0.025(4) 0.010(4) 0.002(4) 0.028(5)
 C28 0.087(8) 0.074(7) 0.048(5) -0.001(5) 0.002(5) 0.029(6)
 C27 0.087(8) 0.104(9) 0.039(5) 0.002(5) -0.004(5) 0.037(7)
 C26 0.062(6) 0.121(9) 0.030(4) 0.024(5) 0.005(4) 0.051(7)
 C25 0.077(7) 0.096(8) 0.056(5) 0.035(5) 0.020(5) 0.053(7)
 C24 0.075(7) 0.082(7) 0.037(4) 0.020(4) 0.009(4) 0.033(6)
 N1 0.099(7) 0.070(6) 0.039(4) 0.009(4) 0.005(4) 0.037(5)
 O1 0.114(8) 0.130(8) 0.148(9) 0.069(6) 0.074(7) 0.049(7)
 O2 0.136(8) 0.111(7) 0.055(4) 0.007(4) 0.022(5) 0.064(6)
 O3 0.101(6) 0.085(5) 0.043(3) 0.016(3) 0.021(4) 0.043(5)

_geom_special_details
;
 All esds (except the esd in the dihedral angle between two l.s. planes)
 are estimated using the full covariance matrix.  The cell esds are taken
 into account individually in the estimation of esds in distances, angles
 and torsion angles; correlations between esds in cell parameters are only
 used when they are defined by crystal symmetry.  An approximate (isotropic)
 treatment of cell esds is used for estimating esds involving l.s. planes.
;
loop_
  _geom_bond_atom_site_label_1
  _geom_bond_atom_site_label_2
  _geom_bond_distance
  _geom_bond_site_symmetry_2
  _geom_bond_publ_flag
 Br1 C26 1.875(4) . ?
 C1 H1A 0.9600 . ?
 C1 H1B 0.9600 . ?
 C1 H1C 0.9600 . ?
 C1 O1 1.65(2) . ?
 C5 C4 1.3900 . ?
 C5 C6 1.3900 . ?
 C5 N1 1.398(10) . ?
 C4 C3 1.3900 . ?
 C4 C8 1.399(12) . ?
 C3 H3 0.9300 . ?
 C3 C2 1.3900 . ?
 C2 C7 1.3900 . ?
 C2 O1 1.372(10) . ?
 C7 H7 0.9300 . ?
 C7 C6 1.3900 . ?
 C6 H6 0.9300 . ?
 C8 C9 1.573(13) . ?
 C8 O3 1.229(12) . ?
 C9 C10 1.541(12) . ?
 C9 C23 1.535(10) . ?
 C9 N1 1.493(13) . ?
 C15 H15 0.9300 . ?
 C15 C14 1.3900 . ?
 C15 C10 1.3900 . ?
 C14 H14 0.9300 . ?
 C14 C13 1.3900 . ?
 C13 H13 0.9300 . ?
 C13 C12 1.3900 . ?
 C12 H12 0.9300 . ?
 C12 C11 1.3900 . ?
 C11 H11 0.9300 . ?
 C11 C10 1.3900 . ?
 C16 C21 1.3900 . ?
 C16 C17 1.3900 . ?
 C16 N1 1.440(10) . ?
 C21 H21 0.9300 . ?
 C21 C20 1.3900 . ?
 C20 H20 0.9300 . ?
 C20 C19 1.3900 . ?
 C19 C18 1.3900 . ?
 C19 O2 1.365(10) . ?
 C18 H18 0.9300 . ?
 C18 C17 1.3900 . ?
 C17 H17 0.9300 . ?
 C22 H22A 0.9600 . ?
 C22 H22B 0.9600 . ?
 C22 H22C 0.9600 . ?
 C22 O2 1.383(16) . ?
 C23 C28 1.3900 . ?
 C23 C24 1.3900 . ?
 C28 H28 0.9300 . ?
 C28 C27 1.3900 . ?
 C27 H27 0.9300 . ?
 C27 C26 1.3900 . ?
 C26 C25 1.3900 . ?
 C25 H25 0.9300 . ?
 C25 C24 1.3900 . ?
 C24 H24 0.9300 . ?

loop_
  _geom_angle_atom_site_label_1
  _geom_angle_atom_site_label_2
  _geom_angle_atom_site_label_3
  _geom_angle
  _geom_angle_site_symmetry_1
  _geom_angle_site_symmetry_3
  _geom_angle_publ_flag
 H1A C1 H1B 109.5 . . ?
 H1A C1 H1C 109.5 . . ?
 H1B C1 H1C 109.5 . . ?
 O1 C1 H1A 109.5 . . ?
 O1 C1 H1B 109.5 . . ?
 O1 C1 H1C 109.5 . . ?
 C4 C5 C6 120.0 . . ?
 C4 C5 N1 111.8(6) . . ?
 C6 C5 N1 128.0(6) . . ?
 C5 C4 C8 109.7(7) . . ?
 C3 C4 C5 120.0 . . ?
 C3 C4 C8 130.2(6) . . ?
 C4 C3 H3 120.0 . . ?
 C4 C3 C2 120.0 . . ?
 C2 C3 H3 120.0 . . ?
 C7 C2 C3 120.0 . . ?
 O1 C2 C3 121.8(8) . . ?
 O1 C2 C7 118.1(8) . . ?
 C2 C7 H7 120.0 . . ?
 C2 C7 C6 120.0 . . ?
 C6 C7 H7 120.0 . . ?
 C5 C6 H6 120.0 . . ?
 C7 C6 C5 120.0 . . ?
 C7 C6 H6 120.0 . . ?
 C4 C8 C9 107.0(9) . . ?
 O3 C8 C4 130.0(9) . . ?
 O3 C8 C9 122.9(9) . . ?
 C10 C9 C8 110.8(7) . . ?
 C23 C9 C8 105.0(8) . . ?
 C23 C9 C10 114.9(7) . . ?
 N1 C9 C8 102.4(8) . . ?
 N1 C9 C10 110.1(8) . . ?
 N1 C9 C23 112.8(7) . . ?
 C14 C15 H15 120.0 . . ?
 C14 C15 C10 120.0 . . ?
 C10 C15 H15 120.0 . . ?
 C15 C14 H14 120.0 . . ?
 C13 C14 C15 120.0 . . ?
 C13 C14 H14 120.0 . . ?
 C14 C13 H13 120.0 . . ?
 C14 C13 C12 120.0 . . ?
 C12 C13 H13 120.0 . . ?
 C13 C12 H12 120.0 . . ?
 C13 C12 C11 120.0 . . ?
 C11 C12 H12 120.0 . . ?
 C12 C11 H11 120.0 . . ?
 C12 C11 C10 120.0 . . ?
 C10 C11 H11 120.0 . . ?
 C15 C10 C9 119.5(5) . . ?
 C11 C10 C9 119.9(5) . . ?
 C11 C10 C15 120.0 . . ?
 C21 C16 C17 120.0 . . ?
 C21 C16 N1 119.8(5) . . ?
 C17 C16 N1 120.2(5) . . ?
 C16 C21 H21 120.0 . . ?
 C16 C21 C20 120.0 . . ?
 C20 C21 H21 120.0 . . ?
 C21 C20 H20 120.0 . . ?
 C19 C20 C21 120.0 . . ?
 C19 C20 H20 120.0 . . ?
 C20 C19 C18 120.0 . . ?
 O2 C19 C20 124.0(6) . . ?
 O2 C19 C18 116.0(6) . . ?
 C19 C18 H18 120.0 . . ?
 C17 C18 C19 120.0 . . ?
 C17 C18 H18 120.0 . . ?
 C16 C17 H17 120.0 . . ?
 C18 C17 C16 120.0 . . ?
 C18 C17 H17 120.0 . . ?
 H22A C22 H22B 109.5 . . ?
 H22A C22 H22C 109.5 . . ?
 H22B C22 H22C 109.5 . . ?
 O2 C22 H22A 109.5 . . ?
 O2 C22 H22B 109.5 . . ?
 O2 C22 H22C 109.5 . . ?
 C28 C23 C9 120.1(6) . . ?
 C28 C23 C24 120.0 . . ?
 C24 C23 C9 119.8(6) . . ?
 C23 C28 H28 120.0 . . ?
 C23 C28 C27 120.0 . . ?
 C27 C28 H28 120.0 . . ?
 C28 C27 H27 120.0 . . ?
 C26 C27 C28 120.0 . . ?
 C26 C27 H27 120.0 . . ?
 C27 C26 Br1 121.1(4) . . ?
 C27 C26 C25 120.0 . . ?
 C25 C26 Br1 118.9(4) . . ?
 C26 C25 H25 120.0 . . ?
 C24 C25 C26 120.0 . . ?
 C24 C25 H25 120.0 . . ?
 C23 C24 H24 120.0 . . ?
 C25 C24 C23 120.0 . . ?
 C25 C24 H24 120.0 . . ?
 C5 N1 C9 108.4(7) . . ?
 C5 N1 C16 123.7(7) . . ?
 C16 N1 C9 120.5(8) . . ?
 C2 O1 C1 116.8(12) . . ?
 C19 O2 C22 118.2(9) . . ?

loop_
  _geom_torsion_atom_site_label_1
  _geom_torsion_atom_site_label_2
  _geom_torsion_atom_site_label_3
  _geom_torsion_atom_site_label_4
  _geom_torsion
  _geom_torsion_site_symmetry_1
  _geom_torsion_site_symmetry_2
  _geom_torsion_site_symmetry_3
  _geom_torsion_site_symmetry_4
  _geom_torsion_publ_flag
 Br1 C26 C25 C24 -179.8(5) . . . . ?
 C5 C4 C3 C2 0.0 . . . . ?
 C5 C4 C8 C9 -8.1(9) . . . . ?
 C5 C4 C8 O3 173.8(11) . . . . ?
 C4 C5 C6 C7 0.0 . . . . ?
 C4 C5 N1 C9 -5.3(9) . . . . ?
 C4 C5 N1 C16 -155.2(7) . . . . ?
 C4 C3 C2 C7 0.0 . . . . ?
 C4 C3 C2 O1 177.7(10) . . . . ?
 C4 C8 C9 C10 122.1(9) . . . . ?
 C4 C8 C9 C23 -113.2(8) . . . . ?
 C4 C8 C9 N1 4.8(10) . . . . ?
 C3 C4 C8 C9 175.7(7) . . . . ?
 C3 C4 C8 O3 -2.4(17) . . . . ?
 C3 C2 C7 C6 0.0 . . . . ?
 C3 C2 O1 C1 3.2(17) . . . . ?
 C2 C7 C6 C5 0.0 . . . . ?
 C7 C2 O1 C1 -179.1(13) . . . . ?
 C6 C5 C4 C3 0.0 . . . . ?
 C6 C5 C4 C8 -176.6(8) . . . . ?
 C6 C5 N1 C9 -179.5(6) . . . . ?
 C6 C5 N1 C16 30.6(12) . . . . ?
 C8 C4 C3 C2 175.8(10) . . . . ?
 C8 C9 C10 C15 -36.2(10) . . . . ?
 C8 C9 C10 C11 152.2(6) . . . . ?
 C8 C9 C23 C28 98.0(8) . . . . ?
 C8 C9 C23 C24 -78.8(8) . . . . ?
 C8 C9 N1 C5 0.2(10) . . . . ?
 C8 C9 N1 C16 151.2(8) . . . . ?
 C9 C23 C28 C27 -176.8(6) . . . . ?
 C9 C23 C24 C25 176.8(7) . . . . ?
 C15 C14 C13 C12 0.0 . . . . ?
 C14 C15 C10 C9 -171.5(8) . . . . ?
 C14 C15 C10 C11 0.0 . . . . ?
 C14 C13 C12 C11 0.0 . . . . ?
 C13 C12 C11 C10 0.0 . . . . ?
 C12 C11 C10 C9 171.5(8) . . . . ?
 C12 C11 C10 C15 0.0 . . . . ?
 C10 C9 C23 C28 -140.0(6) . . . . ?
 C10 C9 C23 C24 43.2(9) . . . . ?
 C10 C9 N1 C5 -117.6(8) . . . . ?
 C10 C9 N1 C16 33.4(9) . . . . ?
 C10 C15 C14 C13 0.0 . . . . ?
 C16 C21 C20 C19 0.0 . . . . ?
 C21 C16 C17 C18 0.0 . . . . ?
 C21 C16 N1 C5 47.2(11) . . . . ?
 C21 C16 N1 C9 -99.2(8) . . . . ?
 C21 C20 C19 C18 0.0 . . . . ?
 C21 C20 C19 O2 -179.9(9) . . . . ?
 C20 C19 C18 C17 0.0 . . . . ?
 C20 C19 O2 C22 -11.3(15) . . . . ?
 C19 C18 C17 C16 0.0 . . . . ?
 C18 C19 O2 C22 168.8(10) . . . . ?
 C17 C16 C21 C20 0.0 . . . . ?
 C17 C16 N1 C5 -135.5(8) . . . . ?
 C17 C16 N1 C9 78.0(9) . . . . ?
 C23 C9 C10 C15 -155.0(6) . . . . ?
 C23 C9 C10 C11 33.5(10) . . . . ?
 C23 C9 N1 C5 112.5(8) . . . . ?
 C23 C9 N1 C16 -96.5(9) . . . . ?
 C23 C28 C27 C26 0.0 . . . . ?
 C28 C23 C24 C25 0.0 . . . . ?
 C28 C27 C26 Br1 179.8(5) . . . . ?
 C28 C27 C26 C25 0.0 . . . . ?
 C27 C26 C25 C24 0.0 . . . . ?
 C26 C25 C24 C23 0.0 . . . . ?
 C24 C23 C28 C27 0.0 . . . . ?
 N1 C5 C4 C3 -174.7(8) . . . . ?
 N1 C5 C4 C8 8.7(8) . . . . ?
 N1 C5 C6 C7 173.7(9) . . . . ?
 N1 C9 C10 C15 76.3(7) . . . . ?
 N1 C9 C10 C11 -95.3(7) . . . . ?
 N1 C9 C23 C28 -12.7(9) . . . . ?
 N1 C9 C23 C24 170.5(6) . . . . ?
 N1 C16 C21 C20 177.3(8) . . . . ?
 N1 C16 C17 C18 -177.2(8) . . . . ?
 O1 C2 C7 C6 -177.7(10) . . . . ?
 O2 C19 C18 C17 179.9(8) . . . . ?
 O3 C8 C9 C10 -59.6(13) . . . . ?
 O3 C8 C9 C23 65.0(13) . . . . ?
 O3 C8 C9 N1 -177.0(10) . . . . ?

_shelx_res_file
;
    1_a.res created by SHELXL-2014/7

TITL 1_a.res in P-1
CELL 1.54178 8.376 9.6981 16.1763 97.356 99.942 112.71
ZERR 2 0 0 0 0 0 0
LATT 1
SFAC C H Br N O
UNIT 56 44 2 2 6
DELU 0.001 0.002 C1 O1

L.S. 24
PLAN  21
SIZE 0.12 0.1 0.08
TEMP 0
CONF
BOND $H
LIST 4
MORE -1
fmap 2
acta
REM <olex2.extras>
REM <HklSrc "%.\\1_a.hkl">
REM </olex2.extras>

WGHT    0.010000   10.000000
FVAR       0.52703
BR1   3    0.732395   -0.084311    0.988549    11.00000    0.12766    0.16500 =
         0.04738    0.03266    0.01389    0.09461
C1    1    0.797311    0.352354    0.433456    11.00000    0.19467    0.17092 =
         0.15309    0.00426    0.06085    0.04786
AFIX 137
H1A   2    0.811144    0.380549    0.379498    11.00000   -1.50000
H1B   2    0.690507    0.260354    0.424088    11.00000   -1.50000
H1C   2    0.898346    0.335280    0.459245    11.00000   -1.50000
AFIX  66
C5    1    0.484905    0.375501    0.678493    11.00000    0.08773    0.07709 =
         0.06289    0.02594    0.01198    0.03220
C4    1    0.501133    0.261016    0.624139    11.00000    0.07946    0.07876 =
         0.05833    0.02717    0.01529    0.03687
C3    1    0.598954    0.297977    0.562729    11.00000    0.07983    0.11130 =
         0.08411    0.04316    0.02612    0.05419
AFIX  43
H3    2    0.609811    0.221379    0.526363    11.00000   -1.20000
AFIX  65
C2    1    0.680547    0.449422    0.555673    11.00000    0.09788    0.11628 =
         0.12038    0.07397    0.03226    0.04365
C7    1    0.664321    0.563907    0.610027    11.00000    0.10648    0.09321 =
         0.12860    0.05839    0.02842    0.02608
AFIX  43
H7    2    0.718913    0.665234    0.605305    11.00000   -1.20000
AFIX  65
C6    1    0.566501    0.526949    0.671437    11.00000    0.09224    0.07774 =
         0.09140    0.02028    0.00240    0.02774
AFIX  43
H6    2    0.555645    0.603548    0.707803    11.00000   -1.20000
AFIX   0
C8    1    0.400073    0.118188    0.639719    11.00000    0.09545    0.08462 =
         0.04123    0.03030    0.02504    0.05071
C9    1    0.332197    0.148819    0.722025    11.00000    0.07488    0.07771 =
         0.02883    0.01577    0.00761    0.03616
AFIX  66
C15   1    0.027352    0.064988    0.622428    11.00000    0.09538    0.09410 =
         0.03856    0.01671    0.00819    0.04302
AFIX  43
H15   2    0.083894    0.095374    0.578996    11.00000   -1.20000
AFIX  65
C14   1   -0.156747    0.013548    0.607673    11.00000    0.09097    0.10776 =
         0.05826    0.01517   -0.00189    0.04647
AFIX  43
H14   2   -0.223380    0.009517    0.554368    11.00000   -1.20000
AFIX  65
C13   1   -0.241254   -0.031867    0.672589    11.00000    0.10013    0.10475 =
         0.10019    0.02311    0.01775    0.05457
AFIX  43
H13   2   -0.364429   -0.066284    0.662716    11.00000   -1.20000
AFIX  65
C12   1   -0.141664   -0.025843    0.752260    11.00000    0.09957    0.11978 =
         0.08200    0.03378    0.04270    0.05960
AFIX  43
H12   2   -0.198206   -0.056229    0.795692    11.00000   -1.20000
AFIX  65
C11   1    0.042435    0.025597    0.767016    11.00000    0.08676    0.10223 =
         0.04007    0.01827    0.01878    0.04869
AFIX  43
H11   2    0.109067    0.029627    0.820322    11.00000   -1.20000
AFIX  65
C10   1    0.126945    0.071013    0.702102    11.00000    0.07900    0.06525 =
         0.03042    0.00795    0.00832    0.03126
AFIX  66
C16   1    0.300400    0.389934    0.782738    11.00000    0.09822    0.06354 =
         0.03456    0.00220   -0.00610    0.03230
C21   1    0.182828    0.435231    0.734317    11.00000    0.09771    0.09002 =
         0.03884    0.00289   -0.00409    0.05194
AFIX  43
H21   2    0.169814    0.423502    0.675234    11.00000   -1.20000
AFIX  65
C20   1    0.084706    0.498056    0.774203    11.00000    0.10834    0.08092 =
         0.04977    0.00718    0.00841    0.05152
AFIX  43
H20   2    0.006042    0.528362    0.741806    11.00000   -1.20000
AFIX  65
C19   1    0.104156    0.515586    0.862510    11.00000    0.10811    0.06825 =
         0.04836    0.00733    0.01638    0.03809
C18   1    0.221728    0.470290    0.910933    11.00000    0.12440    0.08873 =
         0.03720    0.00646    0.00231    0.04610
AFIX  43
H18   2    0.234740    0.482019    0.970016    11.00000   -1.20000
AFIX  65
C17   1    0.319851    0.407465    0.871048    11.00000    0.12160    0.08992 =
         0.04222    0.01519    0.00787    0.05010
AFIX  43
H17   2    0.398514    0.377159    0.903445    11.00000   -1.20000
AFIX   0
C22   1   -0.080606    0.647180    0.865041    11.00000    0.12403    0.10563 =
         0.11014    0.02723    0.04088    0.05708
AFIX 137
H22A  2   -0.184215    0.571609    0.823619    11.00000   -1.50000
H22B  2   -0.005947    0.717215    0.836310    11.00000   -1.50000
H22C  2   -0.116844    0.702203    0.906084    11.00000   -1.50000
AFIX  66
C23   1    0.428205    0.092950    0.790719    11.00000    0.07179    0.07316 =
         0.02481    0.01002    0.00207    0.02825
C28   1    0.581359    0.196692    0.851152    11.00000    0.08688    0.07403 =
         0.04817   -0.00149    0.00223    0.02907
AFIX  43
H28   2    0.622519    0.300768    0.851831    11.00000   -1.20000
AFIX  65
C27   1    0.672994    0.144882    0.910569    11.00000    0.08697    0.10432 =
         0.03926    0.00188   -0.00445    0.03745
AFIX  43
H27   2    0.775465    0.214294    0.951002    11.00000   -1.20000
AFIX  65
C26   1    0.611476   -0.010670    0.909554    11.00000    0.06183    0.12089 =
         0.02962    0.02417    0.00468    0.05126
C25   1    0.458321   -0.114414    0.849122    11.00000    0.07666    0.09550 =
         0.05606    0.03543    0.02020    0.05279
AFIX  43
H25   2    0.417162   -0.218490    0.848443    11.00000   -1.20000
AFIX  65
C24   1    0.366685   -0.062607    0.789704    11.00000    0.07546    0.08222 =
         0.03727    0.01997    0.00872    0.03281
AFIX  43
H24   2    0.264214   -0.132018    0.749271    11.00000   -1.20000
AFIX   0
N1    4    0.395769    0.318734    0.740614    11.00000    0.09905    0.07034 =
         0.03896    0.00946    0.00480    0.03717
O1    5    0.783445    0.491445    0.498007    11.00000    0.11382    0.12986 =
         0.14794    0.06910    0.07381    0.04857
O2    5    0.013283    0.575909    0.906967    11.00000    0.13598    0.11115 =
         0.05479    0.00674    0.02177    0.06444
O3    5    0.368038   -0.011011    0.601440    11.00000    0.10061    0.08543 =
         0.04337    0.01636    0.02105    0.04300
HKLF 4

REM  1_a.res in P-1
REM R1 =  0.1411 for    2249 Fo > 4sig(Fo)  and  0.1993 for all    4027 data
REM    252 parameters refined using      1 restraints

END

WGHT      0.2000      0.0000

REM Highest difference peak  1.262,  deepest hole -1.550,  1-sigma level  0.160
Q1    1   1.0750  0.3337  0.4736  11.00000  0.05    1.26
Q2    1   0.5000  0.0000  1.0000  10.50000  0.05    0.81
Q3    1   0.7802 -0.0239  0.9467  11.00000  0.05    0.75
Q4    1   0.8550 -0.1169  0.9542  11.00000  0.05    0.72
Q5    1   0.6046 -0.0627  1.0172  11.00000  0.05    0.62
Q6    1   0.5559 -0.0550  1.0414  11.00000  0.05    0.61
Q7    1  -0.4604 -0.1122  0.6371  11.00000  0.05    0.58
Q8    1   0.8579 -0.1568  1.0396  11.00000  0.05    0.55
Q9    1   0.6943 -0.1141  1.0512  11.00000  0.05    0.54
Q10   1  -0.0560  0.8192  0.9974  11.00000  0.05    0.53
Q11   1   0.5063 -0.0495  0.7802  11.00000  0.05    0.51
Q12   1   0.4467 -0.0278  0.7249  11.00000  0.05    0.46
Q13   1  -0.1081  0.0632  0.9163  11.00000  0.05    0.44
Q14   1   0.3961  0.0854  0.6945  11.00000  0.05    0.43
Q15   1   0.1424  0.4333  0.7669  11.00000  0.05    0.43
Q16   1   0.1021  0.0210  0.7365  11.00000  0.05    0.41
Q17   1   0.4001  0.3374  0.8212  11.00000  0.05    0.41
Q18   1  -0.2196  0.0014  0.6284  11.00000  0.05    0.40
Q19   1   0.3149 -0.0732  0.6476  11.00000  0.05    0.40
Q20   1   0.1640  0.0506  0.8930  11.00000  0.05    0.39
Q21   1   0.9730  0.1635  0.9286  11.00000  0.05    0.39
;
_shelx_res_checksum                84550
_shelx_hkl_file
;
   1   0   0  525.05  102.49
   2   0   0  317.67   62.49
   3   0   0  203.58   42.10
   4   0   0    2.20    2.90
   5   0   0    2.70    3.50
   6   0   0    6.60    4.30
   7   0   0    0.20    2.30
   8   0   0    2.20    1.20
  -9   1   0    0.10    1.00
  -8   1   0    9.70    1.80
  -7   1   0    1.80    3.00
  -6   1   0   78.59   12.60
  -5   1   0   33.90    8.10
  -4   1   0   81.49   15.50
  -3   1   0   62.29   14.90
  -2   1   0  127.69   26.20
  -1   1   0  114.29   17.70
   0   1   0  632.44  122.99
   1   1   0 2952.90 1044.80
   2   1   0  163.18   25.70
   3   1   0  154.48   21.50
   4   1   0   45.40    7.70
   5   1   0    5.20    3.30
   6   1   0    1.20    2.30
   7   1   0    1.40    1.40
   8   1   0    1.50    1.10
  -9   2   0    1.10    0.90
  -8   2   0   15.10    2.20
  -7   2   0    6.20    4.50
  -6   2   0   21.90    5.40
  -5   2   0  116.59   30.80
  -4   2   0   83.69   12.10
  -3   2   0  420.66   84.99
  -2   2   0  373.26   56.59
  -1   2   0 1022.20  360.56
   0   2   0 9999.00 3525.65
   1   2   0  115.39   19.40
   2   2   0  690.53   73.59
   4   2   0    3.50    2.90
   5   2   0    7.40    3.50
   6   2   0    3.60    2.80
   7   2   0    0.10    1.20
   8   2   0    0.80    0.80
  -9   3   0    0.00    0.80
  -8   3   0   38.20    5.10
  -7   3   0   44.40    9.10
  -6   3   0   42.30    9.90
  -5   3   0  311.67   50.69
  -4   3   0   25.40    4.40
  -2   3   0    2.50    1.70
  -1   3   0 1652.73  582.54
   0   3   0   51.69    7.00
   1   3   0 1643.84  183.58
   2   3   0  102.79   11.90
   3   3   0    5.90    2.70
   4   3   0    4.70    2.30
   5   3   0    5.10    2.70
   6   3   0    1.30    1.30
   7   3   0    1.50    1.10
  -9   4   0    0.00   10.50
  -8   4   0   29.50   11.20
  -7   4   0  128.09   20.20
  -6   4   0   32.10    6.20
  -5   4   0  758.12   86.39
  -4   4   0    8.40    2.20
  -3   4   0  237.18   34.50
  -2   4   0   99.59   12.00
  -1   4   0  511.15   47.50
   0   4   0    2.20    0.80
   1   4   0    5.20    2.30
   2   4   0    5.10    1.80
   3   4   0   23.60    3.70
   4   4   0    6.60    2.90
   5   4   0    1.40    1.20
   6   4   0    0.90    1.20
  -9   5   0    0.30   10.90
  -8   5   0    2.20    9.50
  -7   5   0   45.30    8.90
  -6   5   0  118.39   19.90
  -5   5   0  206.78   25.10
  -4   5   0  120.99   19.40
  -3   5   0   73.29    8.80
  -2   5   0  130.19   18.30
  -1   5   0   94.29   10.50
   0   5   0   76.69   10.30
   1   5   0    6.60    1.60
   2   5   0    1.90    1.90
   3   5   0    8.50    2.60
   4   5   0    0.20    1.10
   5   5   0    0.20    1.20
   6   5   0    2.00    3.30
  -9   6   0    0.00   10.70
  -8   6   0    0.00    8.70
  -7   6   0   37.50    7.70
  -6   6   0    4.40    3.70
  -5   6   0   83.69   11.20
  -4   6   0   89.29   10.30
  -3   6   0   17.90    3.00
  -2   6   0   98.59   10.90
  -1   6   0    0.40    1.50
   0   6   0    3.50    1.80
   1   6   0    0.80    2.20
   2   6   0    4.80    2.50
   3   6   0    1.40    2.00
   4   6   0    3.10    2.10
   5   6   0    0.00    1.50
  -9   7   0    0.00    8.20
  -8   7   0   10.10   12.30
  -7   7   0    4.90    4.90
  -6   7   0  160.08   27.70
  -5   7   0   22.40    4.00
  -4   7   0   71.89    7.80
  -3   7   0   33.70    5.20
  -2   7   0   50.49    7.20
  -1   7   0   35.90    4.80
   0   7   0    2.20    2.30
   1   7   0    1.40    2.00
   2   7   0    2.50    1.70
   3   7   0    0.60    1.90
   4   7   0    0.30    0.70
  -7   8   0    0.70    6.40
  -6   8   0    8.20    3.20
  -5   8   0   41.20    6.80
  -4   8   0    0.40    1.70
  -3   8   0    8.30    2.50
  -2   8   0    9.80    2.60
  -1   8   0    6.10    2.50
   0   8   0    0.20    1.90
   1   8   0    0.40    1.80
   2   8   0    0.80    1.80
   3   8   0    0.50    1.30
  -7   9   0    0.00    7.10
  -6   9   0    0.60    4.50
  -5   9   0    9.10    2.70
  -4   9   0    9.60    1.90
  -3   9   0    8.30    2.60
  -2   9   0    0.00    2.10
  -1   9   0   12.90    3.20
   0   9   0    0.50    1.90
   1   9   0    0.00    1.70
   2   9   0    0.00    0.90
  -7  10   0    3.60    6.10
  -6  10   0    4.50    6.50
  -5  10   0    0.00    4.70
  -4  10   0    0.50    1.30
  -3  10   0    0.80    1.70
  -2  10   0    0.50    1.70
  -1  10   0    3.70    1.80
   0  10   0    0.20    1.00
  -6  11   0    0.90    5.40
  -5  11   0    0.00    6.10
  -4  11   0    0.00    4.10
  -3  11   0    0.00    1.40
  -2  11   0    0.50    1.10
   3 -11   1    1.10    1.50
   4 -11   1    0.50    7.50
   5 -11   1    0.00    5.30
   6 -11   1    0.00    5.20
   0 -10   1    0.00    1.30
   1 -10   1    0.00    1.90
   2 -10   1    0.40    1.70
   3 -10   1    8.20    2.40
   4 -10   1   10.40    2.90
   5 -10   1   24.80    5.30
   6 -10   1    6.70    6.60
   7 -10   1    0.20    5.70
  -2  -9   1    0.20    1.10
  -1  -9   1    0.00    1.80
   0  -9   1    1.30    2.20
   1  -9   1    3.70    2.10
   2  -9   1    1.90    1.90
   3  -9   1    0.60    1.60
   4  -9   1   18.60    3.30
   5  -9   1    0.00    2.00
   6  -9   1    0.50    2.70
   7  -9   1    5.30    7.60
   8  -9   1    5.30    7.00
  -3  -8   1    1.70    2.40
  -2  -8   1    1.50    2.10
  -1  -8   1    0.00    1.90
   0  -8   1    2.30    2.10
   1  -8   1    1.00    1.90
   2  -8   1    2.80    2.00
   3  -8   1   40.90    5.90
   4  -8   1   17.80    3.30
   5  -8   1    0.60    2.00
   6  -8   1    0.80    2.50
   7  -8   1    3.80    3.10
   9  -8   1    0.00    6.60
  -4  -7   1    1.20    1.60
  -3  -7   1    0.20    1.60
  -2  -7   1    3.40    1.90
  -1  -7   1    0.90    2.10
   0  -7   1    0.40    2.20
   1  -7   1    1.90    1.90
   2  -7   1    4.70    2.10
   3  -7   1    2.50    2.00
   4  -7   1   29.40    4.40
   5  -7   1    4.00    2.40
   6  -7   1   95.59   12.10
   7  -7   1    0.80    3.30
   8  -7   1    0.00    8.50
   9  -7   1    1.00    9.40
  -5  -6   1    1.30    2.20
  -4  -6   1    8.40    2.70
  -3  -6   1    0.00    2.20
  -2  -6   1   10.40    5.70
  -1  -6   1    0.40    2.10
   0  -6   1   33.10    4.30
   1  -6   1   12.30    2.40
   2  -6   1    0.00   30.00
   3  -6   1    1.60    1.60
   4  -6   1   85.29   11.50
   5  -6   1   15.70    3.40
   6  -6   1   59.89   12.90
   7  -6   1   46.60    8.50
   8  -6   1    0.00    8.80
   9  -6   1    0.00   10.30
  -6  -5   1    0.40    1.20
  -5  -5   1    0.10    1.20
  -4  -5   1   19.70    3.80
  -3  -5   1   65.59    7.80
  -2  -5   1   59.89    9.00
  -1  -5   1   72.49    7.50
   0  -5   1    0.70    1.00
   1  -5   1   24.50    3.40
   2  -5   1   68.19   53.19
   3  -5   1  119.19   13.40
   4  -5   1   38.70    5.50
   5  -5   1  289.77   40.40
   6  -5   1    0.50    3.40
   7  -5   1    0.70    4.20
   8  -5   1    1.20    9.40
   9  -5   1    4.10   10.20
  -7  -4   1    0.60    0.80
  -6  -4   1    0.80    1.40
  -5  -4   1    1.50    1.40
  -4  -4   1    7.70    1.90
  -3  -4   1    0.40    2.10
  -2  -4   1   53.09    6.00
  -1  -4   1   10.00    2.30
   0  -4   1  188.88   20.50
   1  -4   1   48.40    4.80
   2  -4   1    4.30    1.80
   3  -4   1  163.28   17.90
   4  -4   1   15.50    2.80
   5  -4   1  141.79   17.70
   6  -4   1    0.80    4.30
   7  -4   1   98.69   14.60
   8  -4   1    6.50   10.30
   9  -4   1    3.50    9.00
  -7  -3   1    0.20    1.20
  -6  -3   1    2.10    1.30
  -5  -3   1    2.10    2.80
  -4  -3   1    1.50    2.50
  -3  -3   1  173.08   19.10
  -2  -3   1  233.48   22.60
  -1  -3   1  559.24   69.59
   0  -3   1  160.48   21.00
   1  -3   1   92.29   11.20
   2  -3   1  333.67   53.99
   3  -3   1  578.44   62.29
   4  -3   1  125.19   14.40
   5  -3   1  134.09   18.60
   6  -3   1   29.50    8.00
   7  -3   1   15.80    5.20
   8  -3   1   12.40    2.10
   9  -3   1    1.70    0.80
  -8  -2   1    1.20    1.30
  -7  -2   1    0.20    1.60
  -6  -2   1    2.20    1.70
  -5  -2   1   56.59    7.30
  -4  -2   1    2.30    2.60
  -3  -2   1    2.50    1.30
  -2  -2   1  231.28   36.10
  -1  -2   1 1050.89  165.48
   0  -2   1   25.30    3.70
   1  -2   1   50.69    6.40
   2  -2   1    1.70    1.80
   3  -2   1  244.18   49.70
   4  -2   1  714.93   87.29
   5  -2   1   38.20    6.20
   6  -2   1   43.20    7.90
   7  -2   1   16.60    5.50
   8  -2   1    8.90    3.00
   9  -2   1    7.50    6.80
  -8  -1   1    0.10    1.10
  -7  -1   1    0.80    1.40
  -6  -1   1   17.50    4.70
  -5  -1   1   34.30    7.30
  -4  -1   1  138.69   24.10
  -3  -1   1   11.80    2.60
  -2  -1   1   78.69   13.40
  -1  -1   1   78.89   12.10
   0  -1   1    3.30    0.90
   1  -1   1   11.10    2.20
   2  -1   1 3247.58 1147.59
   3  -1   1   11.40    4.80
   4  -1   1  506.65   74.39
   5  -1   1    4.40    3.80
   6  -1   1   44.30    9.30
   7  -1   1    0.30    3.10
   8  -1   1    1.80    1.00
   9  -1   1    0.00    0.70
  -9   0   1    0.30    0.90
  -8   0   1    0.00    1.20
  -7   0   1    3.30    3.60
  -6   0   1   55.19    8.80
  -5   0   1   37.30    6.50
  -4   0   1  410.46   67.69
  -3   0   1    3.90    5.20
  -2   0   1  154.78   31.30
  -1   0   1  116.99   23.10
   0   0   1  195.98   29.30
   1   0   1  705.33  137.39
   2   0   1  539.25  105.59
   3   0   1  589.14   85.29
   4   0   1  278.77   36.20
   5   0   1   59.79   10.10
   6   0   1    7.20    4.10
   7   0   1    7.30    2.20
   8   0   1    0.20    1.10
  -9   1   1    1.20    1.00
  -8   1   1    0.10    1.00
  -7   1   1    1.60    2.50
  -6   1   1   54.79    9.60
  -5   1   1    5.10    3.60
  -4   1   1 1573.14  341.87
  -3   1   1  564.64  110.19
  -2   1   1   20.00    5.00
  -1   1   1  443.46   66.59
   0   1   1 3065.19 1081.59
   1   1   1 7057.89 2490.05
   2   1   1 1392.36  271.77
   3   1   1  634.54   78.19
   4   1   1   18.50    4.60
   5   1   1   12.10    4.50
   6   1   1    0.50    3.20
   7   1   1    8.90    3.40
   8   1   1    0.10    0.90
  -9   2   1    0.60    0.90
  -8   2   1    5.40    1.30
  -7   2   1    5.90    2.60
  -6   2   1  161.38   28.30
  -5   2   1   16.30    7.80
  -4   2   1   11.80    4.40
  -3   2   1  407.26   80.29
  -2   2   1   53.09    8.70
  -1   2   1  278.07   64.29
   0   2   1   72.19   12.00
   1   2   1  255.47   39.30
   2   2   1  167.68   21.20
   3   2   1  508.05   61.79
   4   2   1    4.00    3.00
   5   2   1    3.00    3.40
   6   2   1    2.10    2.10
   7   2   1    0.00    1.20
  -9   3   1    0.50    1.00
  -8   3   1    0.60    1.00
  -7   3   1   73.49   19.40
  -6   3   1   29.40    9.30
  -5   3   1   76.09   15.70
  -4   3   1   35.30    6.10
  -3   3   1  703.33  106.89
  -2   3   1   94.29   14.50
  -1   3   1  891.81  175.58
   0   3   1  111.59   18.10
   1   3   1  293.57   31.30
   2   3   1  244.78   26.90
   3   3   1  194.58   25.40
   4   3   1    3.00    3.00
   5   3   1    1.30    2.30
   6   3   1    1.50    1.20
   7   3   1    1.50    1.00
  -9   4   1   22.60   16.80
  -8   4   1   12.20    9.90
  -7   4   1   11.30   15.10
  -6   4   1  115.19   18.10
  -5   4   1  243.68   40.00
  -4   4   1  362.66   57.59
  -3   4   1  125.59   14.50
  -2   4   1   70.59   13.80
  -1   4   1  775.42   82.99
   0   4   1  216.88   20.20
   1   4   1   87.99    8.90
   2   4   1  607.24   64.19
   3   4   1    0.90    2.90
   4   4   1    2.10    2.20
   5   4   1    0.90    1.10
   6   4   1    0.40    1.00
  -9   5   1    0.00   16.00
  -8   5   1    1.40    9.10
  -7   5   1   62.99   14.10
  -6   5   1    1.90    4.10
  -5   5   1  136.29   17.40
  -4   5   1   82.09    9.20
  -3   5   1   47.10    6.20
  -2   5   1  162.98   32.70
  -1   5   1  452.55   50.89
   0   5   1   78.09    9.10
   1   5   1    0.50    1.60
   2   5   1   37.90    4.50
   3   5   1   14.70    2.60
   4   5   1    0.50    1.40
   5   5   1    0.00    2.10
   6   5   1    1.00    1.80
  -9   6   1    0.00   10.80
  -8   6   1    0.60   11.30
  -7   6   1    2.70    7.30
  -6   6   1   13.30    8.80
  -5   6   1   18.30    5.00
  -4   6   1   71.99    7.60
  -3   6   1    1.40    1.70
  -2   6   1  203.68   26.80
  -1   6   1   23.80    3.50
   0   6   1   41.90    5.40
   1   6   1    1.70    2.10
   2   6   1   27.10    4.10
   3   6   1    3.10    1.90
   4   6   1    2.90    2.00
   5   6   1    1.30    0.80
  -9   7   1    0.00    8.50
  -8   7   1   22.20    9.40
  -7   7   1    4.30    7.40
  -6   7   1  107.99   19.90
  -5   7   1    8.50    3.20
  -4   7   1   12.00    2.70
  -3   7   1   34.50    6.10
  -2   7   1   58.79    7.50
  -1   7   1   13.60    2.90
   0   7   1   24.00    5.40
   1   7   1    6.20    2.30
   2   7   1    1.90    1.70
   3   7   1    0.90    0.70
   4   7   1    1.00    0.60
  -9   8   1    0.00    7.40
  -8   8   1   12.20    9.20
  -7   8   1    1.60    6.80
  -6   8   1   37.10    9.20
  -5   8   1  103.99   14.50
  -4   8   1   25.50    4.60
  -3   8   1   47.10    6.40
  -2   8   1    4.70    2.00
  -1   8   1    0.30    1.90
   0   8   1    0.30    1.80
   1   8   1    2.40    2.00
   2   8   1    0.80    1.60
   3   8   1    0.00    1.10
  -8   9   1    3.40    6.40
  -7   9   1    0.00    6.90
  -6   9   1    4.00    4.90
  -5   9   1   10.10    4.70
  -4   9   1   45.00    8.00
  -3   9   1    2.40    1.80
  -2   9   1   13.60    3.40
  -1   9   1    1.00    1.90
   0   9   1    2.80    1.90
   1   9   1    0.30    1.40
  -7  10   1    2.60    6.40
  -6  10   1    0.20    5.90
  -5  10   1    6.90    5.90
  -4  10   1    0.00    1.70
  -3  10   1    3.50    5.00
  -2  10   1    0.00    4.20
  -1  10   1    0.00    4.10
  -6  11   1    1.30    5.90
  -5  11   1    1.40    6.70
  -3  11   1    1.00    1.50
  -2  11   1    0.10    1.10
   1 -11   2    1.70    1.10
   2 -11   2    1.10    1.50
   3 -11   2    0.20    1.60
   4 -11   2    2.90    2.10
  -1 -10   2    1.30    0.90
   0 -10   2    0.00    1.10
   1 -10   2    1.40    2.30
   2 -10   2    0.00    2.20
   3 -10   2    0.40    1.90
   4 -10   2    0.00    1.90
   5 -10   2    3.80    2.50
   6 -10   2    1.90    2.30
   7 -10   2    0.00    6.30
  -2  -9   2    0.00    1.10
  -1  -9   2    1.40    1.60
   0  -9   2    1.50    1.50
   1  -9   2    4.90    1.60
   2  -9   2    3.90    1.90
   3  -9   2    3.40    1.80
   4  -9   2    6.80    2.80
   5  -9   2   41.00    8.90
   6  -9   2    2.90    2.60
   7  -9   2    4.40    2.70
   8  -9   2    0.00    6.40
  -3  -8   2    3.60    2.30
  -2  -8   2    1.10    2.40
  -1  -8   2    0.10    2.30
   0  -8   2    1.60    2.20
   1  -8   2   35.60    6.40
   2  -8   2   23.90    5.30
   3  -8   2    2.20    2.00
   4  -8   2   74.89    9.50
   5  -8   2   37.80    6.40
   6  -8   2    3.30    2.40
   7  -8   2    0.00    2.70
   8  -8   2    3.20    8.60
   9  -8   2    3.20    6.30
  -4  -7   2    1.90    1.90
  -3  -7   2    0.80    2.30
  -2  -7   2    0.60    2.10
  -1  -7   2    9.70    2.90
   0  -7   2   18.90    3.60
   1  -7   2    2.70    3.80
   2  -7   2   78.19    9.10
   3  -7   2   11.10    2.60
   4  -7   2  120.19   15.10
   5  -7   2    2.20    2.30
   6  -7   2   20.80    4.50
   7  -7   2    2.90    3.40
   8  -7   2    0.10    2.70
   9  -7   2    0.30    8.80
  -5  -6   2    0.00    1.80
  -4  -6   2    0.00    1.70
  -3  -6   2    3.90    2.40
  -2  -6   2    1.90    4.70
  -1  -6   2    3.30    2.40
   0  -6   2   28.50    3.80
   1  -6   2    1.30    1.50
   2  -6   2   84.89    9.70
   3  -6   2   65.69    7.40
   4  -6   2  162.08   21.00
   5  -6   2   66.19    9.30
   6  -6   2  147.19   20.60
   7  -6   2   42.90    9.70
   8  -6   2    0.00    2.40
   9  -6   2    0.00    9.00
  -6  -5   2    0.80    1.20
  -5  -5   2    0.40    1.30
  -4  -5   2   16.00    2.40
  -3  -5   2   23.10    2.80
  -2  -5   2  183.18   25.60
  -1  -5   2    0.30    1.30
   0  -5   2   28.00    3.10
   1  -5   2   45.40    4.40
   2  -5   2  207.58   25.40
   3  -5   2  245.18   25.30
   4  -5   2    4.80    1.80
   5  -5   2   63.79    8.80
   6  -5   2   29.60    6.10
   7  -5   2   10.60    3.90
   8  -5   2    0.40    2.40
   9  -5   2    3.80    8.40
  -7  -4   2    0.20    1.00
  -6  -4   2    1.10    1.50
  -5  -4   2    0.70    1.40
  -4  -4   2   22.10    3.10
  -3  -4   2   42.90    4.20
  -2  -4   2   11.80    2.60
  -1  -4   2  767.02  109.79
   0  -4   2  163.18   15.70
   1  -4   2    5.30    1.00
   2  -4   2   80.29    8.60
   3  -4   2  619.84   65.89
   4  -4   2    1.40    1.60
   5  -4   2  210.58   27.90
   6  -4   2    4.00    4.70
   7  -4   2    5.70    3.50
   8  -4   2    2.80    3.60
   9  -4   2    0.00    6.60
  -7  -3   2    1.40    1.50
  -6  -3   2    4.10    1.70
  -5  -3   2    1.70    5.90
  -4  -3   2   18.20    3.80
  -3  -3   2  221.48   24.60
  -2  -3   2  407.26   39.90
  -1  -3   2   67.29    8.00
   0  -3   2    2.80    1.30
   1  -3   2  286.07   33.70
   2  -3   2   14.00    3.40
   3  -3   2  729.73   86.79
   4  -3   2   25.30    3.90
   5  -3   2  159.98   22.10
   6  -3   2   29.90    6.10
   7  -3   2    5.00    3.20
   8  -3   2    0.10    3.20
   9  -3   2    0.70    0.70
  -8  -2   2    0.00    1.10
  -7  -2   2    0.10    1.40
  -6  -2   2    4.80    4.80
  -5  -2   2   23.10    7.60
  -4  -2   2   26.60    4.00
  -3  -2   2  404.76   43.50
  -2  -2   2  517.55   65.09
  -1  -2   2 4270.97 1509.85
   0  -2   2   60.39    7.70
   1  -2   2  636.94   94.49
   2  -2   2 1227.08  238.88
   3  -2   2   79.29   11.00
   4  -2   2  153.98   23.60
   5  -2   2  164.68   28.00
   6  -2   2   96.39   14.90
   7  -2   2    1.40    3.60
   8  -2   2    2.40    1.30
   9  -2   2    0.50    0.70
  -8  -1   2    3.10    1.40
  -7  -1   2    0.30    1.40
  -6  -1   2    6.00    3.80
  -4  -1   2  329.47   53.29
  -3  -1   2  272.87   36.30
  -2  -1   2  532.45   81.49
  -1  -1   2  628.74   74.79
   0  -1   2  324.57   38.30
   1  -1   2 1356.16  262.47
   2  -1   2  684.73  133.89
   3  -1   2  517.95   78.39
   4  -1   2   94.99   11.80
   5  -1   2    3.20    3.70
   6  -1   2   57.39   10.70
   7  -1   2    2.00    3.20
   8  -1   2    5.00    8.00
  -9   0   2    0.00    0.80
  -8   0   2    0.20    1.20
  -7   0   2    1.60    1.50
  -6   0   2    1.60    2.90
  -5   0   2   12.50    7.70
  -4   0   2  428.36   51.19
  -3   0   2  137.59   33.30
  -2   0   2 1475.55  517.05
  -1   0   2   21.20    3.10
   0   0   2   19.00    2.30
   1   0   2  126.29   20.10
   2   0   2 1103.99  215.28
   3   0   2   29.40    6.10
   4   0   2  285.67   37.40
   5   0   2    1.10    3.90
   6   0   2   21.90    5.10
   7   0   2    2.00    2.80
   8   0   2    0.20    0.90
  -9   1   2    0.00    0.90
  -8   1   2    0.20    1.10
  -7   1   2    0.20    1.20
  -6   1   2   44.70    7.60
  -5   1   2    3.40    5.30
  -4   1   2  476.75   64.59
  -3   1   2   70.29   18.40
  -2   1   2 1648.94  581.34
  -1   1   2   62.19    9.40
   0   1   2   98.99   15.00
   1   1   2 1192.08  231.78
   2   1   2  269.07   53.79
   3   1   2  110.49   18.10
   4   1   2   26.70    4.50
   5   1   2   16.00    4.40
   6   1   2    1.70    2.90
   7   1   2    1.50    2.10
   8   1   2    0.40    0.80
  -9   2   2    0.10    1.00
  -8   2   2    5.10    1.40
  -7   2   2   23.50    3.20
  -6   2   2    2.00    8.40
  -5   2   2   73.69   13.70
  -4   2   2  199.58   32.40
  -2   2   2  830.52  113.59
  -1   2   2   26.60    5.00
   0   2   2   62.09   10.10
   1   2   2  305.07   46.70
   2   2   2   39.20    6.30
   3   2   2  163.08   20.10
   4   2   2   16.20    4.00
   5   2   2    2.90    3.30
   6   2   2    2.50    1.80
   7   2   2    2.40    1.10
  -9   3   2    5.60    9.40
  -8   3   2    1.10    1.10
  -7   3   2   97.69   19.90
  -6   3   2   11.80    3.00
  -5   3   2   87.39   13.50
  -4   3   2    2.50    1.50
  -3   3   2  131.49   19.80
  -2   3   2   90.19   15.30
  -1   3   2   25.50    4.90
   0   3   2  141.09   21.90
   1   3   2  338.37   41.00
   2   3   2    3.00    2.20
   3   3   2    6.90    2.70
   4   3   2    6.40    3.20
   5   3   2    6.00    2.70
   6   3   2    0.90    1.10
   7   3   2    0.00    0.70
  -9   4   2    5.20   10.80
  -8   4   2    4.90    8.60
  -7   4   2    7.30    8.80
  -6   4   2   11.50    8.50
  -5   4   2  190.08   31.50
  -4   4   2   42.90    6.10
  -3   4   2  540.45   60.69
  -2   4   2  196.58   39.00
  -1   4   2    0.70    0.90
   0   4   2  115.29   11.30
   1   4   2   44.20    5.60
   2   4   2   60.69    7.80
   3   4   2   29.60    4.00
   4   4   2    3.20    2.10
   5   4   2    0.30    1.00
   6   4   2    0.30    0.90
  -9   5   2    0.00   12.20
  -8   5   2    5.50    9.60
  -7   5   2   72.29   15.00
  -6   5   2    6.80    7.80
  -5   5   2  108.79   18.70
  -4   5   2  386.36   43.60
  -3   5   2    1.30    1.40
  -2   5   2    1.30    1.10
  -1   5   2    8.10    1.70
   0   5   2   49.30    7.80
   1   5   2   46.90    5.90
   2   5   2   98.99   12.10
   3   5   2    2.20    1.90
   4   5   2    1.00    1.60
   5   5   2    0.90    1.90
  -8   6   2    0.00   12.60
  -7   6   2    0.00    7.20
  -6   6   2   70.09   16.10
  -5   6   2   11.10    2.50
  -4   6   2   76.79    8.60
  -3   6   2    1.90    2.90
  -2   6   2  110.79   12.60
  -1   6   2    1.50    1.50
   0   6   2    2.40    2.10
   1   6   2   11.00    2.70
   2   6   2   32.70    4.60
   3   6   2    3.10    2.00
   4   6   2    0.60    1.60
   5   6   2    1.30    0.80
  -8   7   2    4.70    6.80
  -7   7   2    9.10    8.00
  -6   7   2   30.90    9.30
  -5   7   2    6.70    2.90
  -4   7   2   40.00    7.00
  -3   7   2    1.40    3.00
  -2   7   2   39.60    7.20
  -1   7   2   46.90    6.40
   0   7   2    4.80    2.40
   1   7   2    7.70    1.50
   2   7   2   14.30    3.10
   3   7   2    0.00    0.70
   4   7   2    0.00    0.70
  -9   8   2    7.60    8.50
  -8   8   2   10.80    8.50
  -7   8   2    2.70    5.90
  -6   8   2   31.00    8.10
  -5   8   2    4.90    2.30
  -4   8   2   59.99    7.90
  -3   8   2    8.00    5.10
  -2   8   2   16.20    3.80
  -1   8   2    2.60    2.30
   0   8   2    0.00    1.90
   1   8   2    0.50    1.70
   2   8   2    0.20    1.30
  -8   9   2    1.10    6.50
  -7   9   2    0.00    7.00
  -6   9   2    5.70    6.00
  -5   9   2   11.70    3.10
  -4   9   2    0.20    1.90
  -3   9   2   16.10    6.10
  -2   9   2    5.50    2.50
  -1   9   2    3.20    2.30
   0   9   2    0.60    4.60
   1   9   2    0.00    3.50
  -7  10   2    2.10    6.60
  -6  10   2    0.00    5.60
  -5  10   2    6.20    2.70
  -4  10   2    2.40    1.90
  -3  10   2    0.00    1.60
  -2  10   2    0.00    5.00
  -1  10   2    3.50    4.50
   0  10   2    0.00    3.20
  -6  11   2    0.00    5.90
  -4  11   2    0.10    1.40
  -3  11   2    1.40    1.40
   1 -11   3    0.00    1.30
   2 -11   3    0.00    1.20
   3 -11   3    0.70    1.90
   4 -11   3    0.00    2.30
   5 -11   3    0.80    2.00
  -1 -10   3    0.10    0.90
   0 -10   3    0.00    1.70
   1 -10   3    0.00    2.30
   2 -10   3    0.00    2.60
   3 -10   3    0.00    3.00
   4 -10   3    0.20    2.00
   5 -10   3    0.70    2.30
   6 -10   3    1.00    2.10
  -2  -9   3    0.10    1.20
  -1  -9   3    0.30    1.40
   0  -9   3    0.00    2.00
   1  -9   3    1.50    1.40
   2  -9   3    5.00    2.20
   3  -9   3   17.90    3.30
   4  -9   3    8.70    2.00
   5  -9   3    0.00    1.80
   6  -9   3    0.00    2.40
   7  -9   3    0.00    2.50
  -3  -8   3    0.00    2.30
  -2  -8   3    1.00    2.10
  -1  -8   3    1.50    2.30
   0  -8   3   72.49   60.29
   1  -8   3   11.70    2.20
   2  -8   3   27.20   40.70
   3  -8   3   34.20    6.20
   4  -8   3   27.90    5.30
   5  -8   3    0.20    1.90
   6  -8   3   72.79   11.00
   7  -8   3    6.00    3.90
   8  -8   3    0.00    2.10
  -4  -7   3    0.20    1.60
  -3  -7   3    0.00    3.40
  -2  -7   3    2.00    2.30
  -1  -7   3    1.00    2.60
   0  -7   3    1.20    2.20
   1  -7   3    1.90    1.90
   2  -7   3   33.50    5.60
   3  -7   3   13.10    2.80
   4  -7   3   85.59   14.20
   5  -7   3   12.80    3.60
   6  -7   3    7.70    3.00
   7  -7   3   59.29   11.50
   8  -7   3    7.40    2.90
   9  -7   3    0.00    5.80
  -5  -6   3    0.00    1.60
  -4  -6   3    1.30    1.80
  -3  -6   3    2.90    2.10
  -2  -6   3    1.20    2.40
  -1  -6   3    7.10    2.20
   0  -6   3   51.19    6.40
   1  -6   3   70.49   11.30
   2  -6   3   82.29   11.10
   3  -6   3   32.20    4.90
   4  -6   3  129.89   14.90
   5  -6   3   28.30    5.20
   6  -6   3   26.00    5.60
   7  -6   3   30.10    5.10
   8  -6   3    5.00    2.80
   9  -6   3    0.00    6.90
  -6  -5   3    0.20    1.50
  -5  -5   3    2.00    1.50
  -4  -5   3    2.10    1.40
  -3  -5   3    2.50    1.60
  -2  -5   3   16.80    3.40
  -1  -5   3   23.30    2.90
   0  -5   3   60.19    6.20
   1  -5   3  396.96   37.60
   2  -5   3   59.69    6.50
   3  -5   3   97.19   11.20
   4  -5   3   10.10    2.50
   5  -5   3  149.88   18.10
   6  -5   3    9.10    3.80
   7  -5   3  126.69   18.30
   8  -5   3    1.40    3.10
   9  -5   3    3.90   11.90
  -7  -4   3    1.50    1.00
  -6  -4   3    1.30    1.60
  -5  -4   3    1.20    1.60
  -4  -4   3    6.50    1.90
  -3  -4   3   36.70    3.90
  -2  -4   3   24.90    2.70
  -1  -4   3  352.46   43.30
   0  -4   3   22.60    3.30
   1  -4   3  111.99   11.70
   2  -4   3   12.50    2.20
   3  -4   3  598.44   62.49
   4  -4   3   67.19    8.20
   5  -4   3   31.80    5.30
   6  -4   3   48.00    9.10
   7  -4   3   19.70    5.20
   8  -4   3    0.30    3.40
   9  -4   3    0.00    6.60
  -7  -3   3    0.00    1.50
  -6  -3   3    2.90    3.90
  -5  -3   3    0.10    1.90
  -4  -3   3    2.00    1.30
  -3  -3   3    4.80    1.40
  -2  -3   3   29.30    3.00
  -1  -3   3  427.96   63.89
   0  -3   3  466.65   55.29
   1  -3   3  743.63  110.69
   2  -3   3   22.90    4.40
   3  -3   3 1119.79  118.99
   4  -3   3  483.75   52.49
   5  -3   3    9.80    7.30
   6  -3   3   64.39   10.90
   7  -3   3    0.80    2.80
   8  -3   3    0.00    2.80
   9  -3   3    0.80    0.80
  -8  -2   3    0.00    1.10
  -7  -2   3    5.50    1.70
  -6  -2   3    2.80    1.80
  -5  -2   3   12.80    2.60
  -4  -2   3    5.50    2.00
  -3  -2   3   17.50    3.20
  -2  -2   3    6.60    1.20
  -1  -2   3 1358.16  186.98
   0  -2   3    1.20    1.20
   1  -2   3  241.28   28.10
   2  -2   3  766.82  150.08
   3  -2   3   67.79    8.20
   4  -2   3  224.18   25.80
   5  -2   3   32.60    6.10
   6  -2   3   95.39   15.10
   7  -2   3    1.00    2.90
   8  -2   3    0.10    2.00
   9  -2   3   10.30    4.70
  -8  -1   3    0.00    1.40
  -7  -1   3    0.40    1.40
  -6  -1   3    6.20    1.90
  -5  -1   3   14.80    4.30
  -4  -1   3   85.39    9.20
  -3  -1   3   38.50    6.10
  -2  -1   3  491.15   58.39
  -1  -1   3  158.88   30.70
   0  -1   3 5326.37 1877.31
   1  -1   3 1947.81  377.26
   2  -1   3 3049.99  589.14
   3  -1   3  224.78   24.80
   4  -1   3  115.49   15.10
   5  -1   3   16.10    4.70
   6  -1   3   51.29    9.90
   7  -1   3    0.80    2.80
   8  -1   3    0.50    1.90
  -9   0   3    1.00    1.20
  -8   0   3    3.40    1.70
  -7   0   3    0.20    1.30
  -6   0   3    4.30    1.70
  -5   0   3   50.19    6.70
  -4   0   3  439.46   60.99
  -3   0   3  120.19   18.20
  -2   0   3 1049.49  204.78
  -1   0   3  298.37   40.70
   0   0   3  373.86   56.19
   1   0   3 2486.35  482.35
   2   0   3   35.80    7.00
   3   0   3   46.60    5.40
   4   0   3   80.39   14.80
   5   0   3    4.10    4.10
   6   0   3    3.70    3.20
   7   0   3    0.00    2.50
   8   0   3    0.80    0.90
  -9   1   3    0.80    1.00
  -8   1   3    9.40    1.80
  -7   1   3    1.60    1.40
  -6   1   3   35.10    4.30
  -5   1   3   19.20    3.30
  -4   1   3   21.70    3.20
  -3   1   3    5.20    1.60
  -2   1   3 1922.61  373.36
   0   1   3 1221.88  428.56
   1   1   3  287.17   43.40
   2   1   3  274.77   29.10
   3   1   3   74.99    9.90
   4   1   3   78.79   11.40
   5   1   3   29.10    5.30
   6   1   3    2.10    2.60
   7   1   3    0.50    2.50
   8   1   3    0.20    0.50
  -9   2   3    0.00    1.00
  -8   2   3    5.20    1.50
  -7   2   3    1.00    1.20
  -6   2   3   49.40    7.00
  -5   2   3  177.38   18.20
  -4   2   3  252.27   22.80
  -3   2   3   51.39   10.10
  -2   2   3   31.50    5.10
  -1   2   3 1485.95  347.17
   0   2   3  676.83  101.29
   1   2   3  600.04   71.49
   2   2   3    8.40    2.50
   3   2   3  119.99   14.80
   4   2   3   13.00    3.90
   5   2   3    0.90    2.70
   6   2   3    0.00    1.50
   7   2   3    0.00    0.90
  -9   3   3    9.40   10.00
  -8   3   3    7.10    1.70
  -7   3   3   77.79   17.10
  -6   3   3    0.20    1.30
  -5   3   3  280.47   36.20
  -4   3   3   11.00    2.40
  -3   3   3  225.18   36.60
  -2   3   3   39.00    9.70
  -1   3   3  447.16   73.59
   0   3   3   33.80    8.00
   1   3   3  302.57   32.90
   2   3   3    7.00    3.30
   3   3   3    2.30    2.60
   4   3   3    3.30    3.40
   5   3   3    4.60    1.80
   6   3   3    4.60    2.50
   7   3   3    0.40    0.50
  -9   4   3   10.00   11.70
  -8   4   3    0.50    8.60
  -7   4   3   54.19   12.90
  -6   4   3   69.09   14.20
  -5   4   3  122.39   21.20
  -4   4   3    1.40    1.60
  -3   4   3  167.78   23.00
  -2   4   3  221.28   29.50
  -1   4   3   59.19    6.20
   0   4   3   52.99    6.90
   1   4   3    0.70    1.70
   2   4   3    1.30    2.50
   3   4   3    3.50    2.70
   4   4   3    0.00    1.60
   5   4   3    0.70    3.50
   6   4   3    0.40    0.60
  -9   5   3    8.80   11.30
  -8   5   3    0.00    9.60
  -7   5   3   70.79   15.40
  -6   5   3   26.70    9.30
  -5   5   3   54.69    8.10
  -4   5   3   24.80    4.70
  -3   5   3  423.06   56.69
  -2   5   3  193.48   22.00
  -1   5   3   10.40    1.90
   0   5   3    8.20    2.00
   1   5   3   11.30    2.80
   2   5   3    2.60    2.30
   3   5   3    0.90    1.80
   4   5   3    0.90    2.10
   5   5   3    0.80    0.80
  -9   6   3    0.00   10.80
  -8   6   3    8.30    7.70
  -7   6   3    5.00    7.90
  -6   6   3  153.48   27.70
  -5   6   3   56.09    9.80
  -4   6   3   59.49    9.50
  -3   6   3    7.10    2.30
  -2   6   3   53.39    6.40
  -1   6   3   43.50    5.80
   0   6   3   20.50    4.10
   1   6   3    2.70    2.20
   2   6   3    0.20    2.00
   3   6   3    0.00    1.60
   4   6   3    1.70    0.80
  -9   7   3    8.80   11.00
  -8   7   3   12.90    8.40
  -7   7   3   10.90    7.00
  -6   7   3   30.10    8.20
  -5   7   3    2.60    2.60
  -4   7   3   39.60    7.10
  -3   7   3    6.70    4.80
  -2   7   3    0.80    2.00
  -1   7   3    5.20    3.00
   0   7   3    1.90    2.20
   1   7   3    2.00    1.10
   2   7   3    0.80    1.00
   3   7   3    0.10    0.90
  -9   8   3    0.00    7.60
  -8   8   3    7.90    8.30
  -7   8   3    9.60    6.90
  -6   8   3    1.70    5.10
  -5   8   3    0.40    1.90
  -4   8   3    1.40    1.80
  -3   8   3    1.80    4.80
  -2   8   3   14.50    6.20
  -1   8   3   38.70    6.50
   0   8   3    0.60    2.00
   1   8   3    0.20    4.40
   2   8   3    0.00    3.00
  -8   9   3    0.00    6.40
  -7   9   3   15.70    8.60
  -6   9   3    1.00    4.50
  -5   9   3    0.30    1.70
  -4   9   3    0.90    4.40
  -3   9   3    2.90    5.00
  -2   9   3    0.00    4.90
  -1   9   3    0.00    9.70
   0   9   3    0.30    4.60
  -7  10   3    0.00    6.30
  -6  10   3    0.00    5.60
  -5  10   3    4.40    2.50
  -4  10   3    0.00    5.50
  -3  10   3    0.10    1.60
  -2  10   3    2.50    1.80
  -1  10   3    0.00    4.10
  -5  11   3    0.50    8.10
  -4  11   3    1.80    1.80
   1 -11   4    0.30    0.80
   2 -11   4    0.00    1.70
   3 -11   4    0.00    1.70
   4 -11   4    5.70    2.60
   5 -11   4    0.00    1.90
   6 -11   4    0.00    2.00
  -1 -10   4    1.60    1.10
   0 -10   4    1.30    1.30
   1 -10   4    1.90    2.50
   2 -10   4    0.00    2.10
   3 -10   4    1.60    1.90
   4 -10   4    0.20    2.00
   5 -10   4    7.00    3.00
   6 -10   4    0.90    2.30
   7 -10   4    0.80    2.40
  -2  -9   4    0.20    1.20
  -1  -9   4    2.30    1.60
   0  -9   4    4.10    1.50
   1  -9   4    1.30    1.40
   2  -9   4    6.30    2.60
   3  -9   4    0.00    1.60
   4  -9   4    4.70    2.70
   5  -9   4   33.10    5.40
   6  -9   4    1.80    2.40
   7  -9   4    8.50    3.30
  -3  -8   4    2.50    2.20
  -2  -8   4    0.70    1.70
  -1  -8   4   10.40    3.10
   0  -8   4    4.00    1.70
   1  -8   4    1.10    1.40
   2  -8   4    4.00    2.10
   3  -8   4    3.30    2.10
   4  -8   4    0.80    1.50
   5  -8   4    6.00    2.30
   6  -8   4   13.40    3.20
   7  -8   4    0.90    2.90
   8  -8   4    4.20    2.40
  -4  -7   4    0.40    1.60
  -3  -7   4   34.10   78.29
  -2  -7   4   13.40    3.70
  -1  -7   4    0.00    2.20
   0  -7   4   33.50    6.20
   1  -7   4    2.60    1.30
   2  -7   4   36.50    4.70
   3  -7   4    0.10    1.80
   4  -7   4   23.70    3.90
   5  -7   4    0.50    2.20
   6  -7   4   36.60    5.90
   7  -7   4    2.40    3.20
   8  -7   4    5.70    2.80
  -5  -6   4    0.50    1.50
  -4  -6   4    2.90    2.10
  -3  -6   4    3.30    2.00
  -2  -6   4    8.20    2.60
  -1  -6   4    4.30    2.10
   0  -6   4    6.50    1.60
   1  -6   4   39.00    4.30
   2  -6   4   22.40    2.80
   3  -6   4   11.80    2.50
   4  -6   4   17.90    3.80
   5  -6   4   27.30    9.50
   6  -6   4   29.10    5.90
   7  -6   4    9.50    3.90
   8  -6   4    0.40    2.40
  -6  -5   4    1.10    1.20
  -5  -5   4    2.10    1.50
  -4  -5   4    5.40    1.70
  -3  -5   4    0.30    1.40
  -2  -5   4    1.60    2.20
  -1  -5   4    0.90    1.30
   0  -5   4   31.50    3.90
   1  -5   4    5.90    1.00
   2  -5   4  640.64   62.49
   3  -5   4   56.09    7.30
   4  -5   4    5.00    2.30
   5  -5   4  107.59   13.30
   6  -5   4    1.70    3.40
   7  -5   4    7.20    3.40
   8  -5   4    0.10    2.40
  -7  -4   4    0.80    1.00
  -6  -4   4    1.00    1.40
  -5  -4   4    0.00    1.60
  -4  -4   4    0.40    1.70
  -3  -4   4   16.90    2.50
  -2  -4   4   16.90    4.60
  -1  -4   4   60.19    8.70
   0  -4   4   43.50    5.10
   1  -4   4  658.53   60.19
   2  -4   4   37.40    4.30
   3  -4   4  719.93   75.39
   4  -4   4   22.80    4.10
   5  -4   4  139.09   30.50
   6  -4   4  136.69   19.20
   7  -4   4   12.40    3.80
   8  -4   4    0.00    3.20
  -7  -3   4    1.30    1.60
  -6  -3   4    2.00    1.70
  -5  -3   4   12.20    5.60
  -4  -3   4    3.20    1.80
  -3  -3   4  149.69   24.90
  -2  -3   4   50.99    9.30
  -1  -3   4   50.29    9.10
   0  -3   4    2.10    1.20
   1  -3   4  130.29   18.20
   2  -3   4  240.28   36.40
   3  -3   4    6.90    2.00
   4  -3   4  173.68   21.10
   5  -3   4  132.09   19.00
   6  -3   4  408.56   53.79
   7  -3   4    2.20    2.80
   8  -3   4    0.00    2.30
  -8  -2   4    0.50    1.30
  -7  -2   4    1.40    1.60
  -6  -2   4    2.00    1.90
  -5  -2   4    1.40    1.80
  -4  -2   4   60.69    6.30
  -3  -2   4    3.50    1.00
  -2  -2   4  238.68   23.00
  -1  -2   4   55.69    8.20
   0  -2   4   74.09   10.00
   1  -2   4  608.14   91.09
   2  -2   4   10.60    3.30
   3  -2   4 2434.66  350.26
   4  -2   4  968.50  117.29
   5  -2   4    5.80    4.10
   6  -2   4  185.78   40.60
   7  -2   4    3.00    2.60
   8  -2   4    0.30    1.90
  -8  -1   4    0.00    1.40
  -7  -1   4    2.90    1.80
  -6  -1   4    0.80    1.50
  -5  -1   4   52.49    5.90
  -4  -1   4  113.69   12.00
  -3  -1   4  157.38   14.90
  -2  -1   4  368.36   62.59
  -1  -1   4   68.09   13.80
   0  -1   4  200.88   27.30
   1  -1   4   21.70    3.00
   2  -1   4  127.29   19.30
   3  -1   4  125.59   14.60
   4  -1   4  247.18   30.20
   5  -1   4   46.90    7.40
   6  -1   4  136.89   18.70
   7  -1   4    0.00    2.50
   8  -1   4    0.40    1.70
  -9   0   4    0.10    0.90
  -8   0   4    4.30    1.60
  -7   0   4    0.50    1.50
  -6   0   4   16.50    2.70
  -5   0   4    5.40    1.40
  -4   0   4  132.79   13.70
  -3   0   4   11.70    1.30
  -2   0   4 1688.03  330.77
  -1   0   4  417.16   80.19
   0   0   4   20.00    2.70
   1   0   4    7.30    3.20
   2   0   4  610.44   92.19
   3   0   4    9.70    1.60
   4   0   4   49.30    7.20
   5   0   4   69.49   10.80
   6   0   4   11.50    3.60
   7   0   4    0.00    6.80
   8   0   4    0.30    0.80
  -9   1   4    0.10    1.10
  -8   1   4    0.30    1.20
  -7   1   4    0.10    1.30
  -6   1   4    2.90    1.10
  -5   1   4   51.39    7.00
  -4   1   4  133.99   12.10
  -3   1   4   22.90    4.00
  -2   1   4 1283.37  175.58
   0   1   4  294.47   44.30
   1   1   4  933.71  140.09
   2   1   4   74.09    6.80
   3   1   4   65.09    6.90
   4   1   4   23.70    4.40
   5   1   4   50.39    9.80
   6   1   4    1.20    2.30
   7   1   4    0.00    2.20
  -9   2   4    0.10    1.00
  -8   2   4    0.00    1.20
  -7   2   4    4.00    1.50
  -6   2   4   16.80    2.40
  -5   2   4   24.30    2.70
  -4   2   4  138.69   14.00
  -3   2   4    1.90    1.30
  -2   2   4  658.03   97.59
  -1   2   4 1386.26  228.08
   0   2   4   40.70    8.70
   1   2   4  729.73   89.99
   2   2   4  126.39   13.90
   3   2   4    2.50    2.70
   4   2   4    0.30    2.70
   5   2   4   15.60    3.70
   6   2   4    0.90    1.40
   7   2   4    0.00    0.50
  -9   3   4    0.00    9.80
  -8   3   4    2.70    1.40
  -7   3   4    0.20    2.30
  -6   3   4    0.40    1.40
  -5   3   4   69.89   10.50
  -4   3   4   41.20    6.20
  -3   3   4 1038.70  173.38
  -2   3   4  167.38   39.40
  -1   3   4  205.98   35.00
   0   3   4    5.60    1.00
   1   3   4  473.85   50.49
   2   3   4   21.80    3.70
   3   3   4   33.10    4.80
   4   3   4   15.00    3.40
   5   3   4    0.30    1.30
   6   3   4    0.00    2.50
  -9   4   4   12.10   11.70
  -8   4   4    0.00    7.80
  -7   4   4   59.19   13.40
  -6   4   4    8.10    3.80
  -5   4   4   54.19    8.50
  -4   4   4    5.90    2.40
  -3   4   4   10.30    2.50
  -2   4   4  158.68   17.90
  -1   4   4  386.36   42.90
   0   4   4   51.09    5.90
   1   4   4    2.30    1.80
   2   4   4   61.29    8.00
   3   4   4    0.90    3.50
   4   4   4    1.70    2.20
   5   4   4    1.40    2.20
  -9   5   4    1.70   11.80
  -8   5   4    0.00   10.60
  -7   5   4   55.09   12.70
  -6   5   4   51.69    8.90
  -5   5   4    1.70    2.60
  -4   5   4   61.09    9.00
  -3   5   4  159.88   26.60
  -2   5   4  167.98   27.50
  -1   5   4   70.19    7.50
   0   5   4  198.38   21.30
   1   5   4   12.00    2.70
   2   5   4   71.99   64.89
   3   5   4    0.40    2.00
   4   5   4    0.30    1.80
   5   5   4    0.00    0.80
  -9   6   4    1.30   10.90
  -8   6   4    7.10    7.40
  -7   6   4   19.80    9.60
  -6   6   4  120.59   22.30
  -5   6   4    1.40    2.60
  -4   6   4   13.80    3.20
  -3   6   4    5.40    4.40
  -2   6   4  216.98   39.30
  -1   6   4    0.40    2.30
   0   6   4   14.50    2.50
   1   6   4    0.10    0.90
   2   6   4    5.30    2.10
   3   6   4    0.20    1.20
   4   6   4    1.20    1.00
  -9   7   4    0.00   10.10
  -8   7   4    5.40    6.70
  -7   7   4    8.20    6.60
  -6   7   4   20.70    4.60
  -5   7   4   16.20    4.00
  -4   7   4   12.30    3.20
  -3   7   4   20.50    6.80
  -2   7   4    2.70    5.80
  -1   7   4    0.30    5.40
   0   7   4    1.80    3.90
   1   7   4   10.20    2.40
   2   7   4    1.60    1.20
   3   7   4    0.40    1.00
  -9   8   4    2.40   11.10
  -8   8   4    0.00    7.30
  -7   8   4    1.60    6.60
  -6   8   4   14.80    3.60
  -5   8   4   12.30    3.50
  -4   8   4    1.90    1.70
  -3   8   4   15.40    6.10
  -2   8   4    5.90    5.50
  -1   8   4    0.50    4.70
   0   8   4    4.80    4.50
   1   8   4    1.50    4.00
   2   8   4    0.00    3.00
  -8   9   4    4.10    6.40
  -7   9   4    9.00    7.50
  -6   9   4    0.60    2.10
  -5   9   4   12.30    3.80
  -4   9   4    6.10    2.30
  -3   9   4    6.00    2.30
  -2   9   4    0.00    5.50
  -1   9   4    0.00    5.20
   0   9   4    0.00    3.90
   1   9   4    0.80    3.40
  -7  10   4    6.90    7.60
  -6  10   4    1.90    6.10
  -5  10   4    0.00    2.00
  -4  10   4    0.50    1.90
  -3  10   4    3.10    1.90
  -2  10   4    0.00    1.50
  -1  10   4    2.00    1.90
   1 -11   5    0.00    0.90
   2 -11   5    1.20    1.40
   3 -11   5    5.30    2.40
   4 -11   5    0.10    2.00
   5 -11   5    0.00    2.00
  -1 -10   5    0.40    1.20
   0 -10   5    1.70    1.30
   1 -10   5    0.80    1.50
   2 -10   5    0.70    2.10
   3 -10   5   37.80   57.69
   4 -10   5    3.30    2.30
   5 -10   5    5.30    2.70
   6 -10   5    0.00    2.20
   7 -10   5    0.00    2.30
  -2  -9   5    2.10    1.60
  -1  -9   5    0.30    1.50
   0  -9   5    0.60    1.40
   1  -9   5   12.00    2.20
   2  -9   5    3.80    2.20
   3  -9   5    0.40    1.70
   4  -9   5    3.40    1.70
   5  -9   5   13.80    3.10
   6  -9   5   17.50    5.10
   7  -9   5    1.00    2.60
   8  -9   5    0.00    1.50
  -3  -8   5    0.10    1.50
  -2  -8   5   64.89   68.59
  -1  -8   5    2.50    1.60
   0  -8   5    2.00    1.50
   1  -8   5    4.60    1.60
   2  -8   5   76.89    9.50
   3  -8   5   22.10    4.40
   4  -8   5    2.50    2.00
   5  -8   5   41.50   47.70
   6  -8   5   19.00    4.50
   7  -8   5    4.10    3.50
   8  -8   5    3.30    2.20
  -5  -7   5    0.10    1.50
  -4  -7   5    3.80    1.80
  -3  -7   5    1.00    1.50
  -2  -7   5    2.20    2.20
  -1  -7   5   11.70    5.10
   0  -7   5   21.70    4.10
   1  -7   5    9.10    1.90
   2  -7   5  120.49   14.50
   3  -7   5  105.19   16.40
   4  -7   5   26.90    4.60
   5  -7   5    2.00    2.80
   6  -7   5   30.80    5.80
   7  -7   5    1.90    3.50
   8  -7   5    0.20    2.30
  -5  -6   5    0.40    1.70
  -4  -6   5    2.10    1.60
  -3  -6   5   61.79   56.99
  -2  -6   5   18.80    3.50
  -1  -6   5    0.60    1.60
   0  -6   5    6.60    1.60
   1  -6   5   14.50    1.80
   2  -6   5   62.59   10.00
   3  -6   5   97.79   11.40
   4  -6   5  108.49   12.60
   5  -6   5  171.78   21.70
   6  -6   5   42.70    8.30
   7  -6   5    1.40    3.30
   8  -6   5    0.20    2.40
  -6  -5   5    0.70    1.10
  -5  -5   5    2.70    1.30
  -4  -5   5    9.30    1.90
  -3  -5   5    1.00    1.40
  -2  -5   5    2.40    1.00
  -1  -5   5    0.30    1.40
   0  -5   5   50.49    6.30
   1  -5   5   98.79    9.10
   2  -5   5   14.80    1.90
   3  -5   5  105.39   14.10
   4  -5   5   28.40    4.60
   5  -5   5  136.29   19.90
   6  -5   5   14.90    4.60
   7  -5   5   15.30    4.20
   8  -5   5    0.40    2.80
  -7  -4   5    1.30    0.90
  -6  -4   5   13.50    2.60
  -5  -4   5   93.99    9.80
  -4  -4   5    1.50    1.50
  -3  -4   5   50.09    9.70
  -2  -4   5   63.59   11.20
  -1  -4   5    0.70    0.70
   0  -4   5   13.40    1.70
   1  -4   5  199.88   20.20
   2  -4   5    1.60    1.10
   3  -4   5  298.47   31.50
   4  -4   5   16.20    3.50
   5  -4   5  130.79   24.20
   6  -4   5   34.40    8.40
   7  -4   5    6.20    3.00
   8  -4   5    2.80    3.00
  -7  -3   5    0.30    1.40
  -6  -3   5    1.00    1.80
  -5  -3   5    3.70    1.60
  -4  -3   5   20.50    3.00
  -3  -3   5  122.49   24.50
  -2  -3   5   32.80    3.50
   0  -3   5  178.78   20.30
   1  -3   5  425.66   50.19
   2  -3   5  454.05   54.79
   3  -3   5   52.59    7.50
   4  -3   5  270.67   34.50
   5  -3   5  359.56   44.90
   6  -3   5    5.70    4.20
   7  -3   5    0.50    2.70
   8  -3   5    2.60    2.40
  -8  -2   5    0.00    1.30
  -7  -2   5    3.20    1.70
  -6  -2   5    3.30    2.00
  -5  -2   5   62.49    6.70
  -4  -2   5   20.20    3.00
  -3  -2   5  298.77   40.00
  -2  -2   5   79.19    9.10
  -1  -2   5  132.69   23.10
   0  -2   5  488.75   82.79
   1  -2   5  246.68   29.20
   2  -2   5  385.36   75.89
   3  -2   5   60.39    7.30
   4  -2   5   23.40    4.60
   5  -2   5  167.28   22.40
   6  -2   5   14.90    4.20
   7  -2   5    1.50    2.70
   8  -2   5    1.20    1.90
  -8  -1   5    0.00    1.50
  -7  -1   5    0.50    1.20
  -6  -1   5    0.80    1.90
  -5  -1   5    1.30    1.10
  -4  -1   5   58.79    6.50
  -3  -1   5   26.50    2.30
  -2  -1   5    2.40    1.90
  -1  -1   5   59.49    7.30
   0  -1   5 3086.69 1088.59
   1  -1   5    3.20    2.20
   2  -1   5  251.27   30.50
   3  -1   5   96.69   10.10
   4  -1   5  874.71   92.79
   5  -1   5    8.70    4.30
   6  -1   5   19.30    6.40
   7  -1   5    2.40    2.50
   8  -1   5    0.10    1.90
  -9   0   5    0.20    0.90
  -8   0   5    1.30    1.60
  -7   0   5    0.10    1.40
  -6   0   5   36.90    4.40
  -5   0   5   20.10    2.70
  -4   0   5   71.49    6.90
  -3   0   5   53.69    6.90
  -2   0   5  257.27   35.00
  -1   0   5   55.19   10.90
   0   0   5  500.25   97.69
   1   0   5  161.78   25.20
   2   0   5  139.29   17.90
   3   0   5  188.48   18.50
   4   0   5    5.30    3.10
   5   0   5    3.00    4.10
   6   0   5    0.90    2.80
   7   0   5    3.20    1.00
   8   0   5    0.40    0.60
  -9   1   5    1.80    1.10
  -8   1   5    2.40    1.60
  -7   1   5    0.50    1.10
  -6   1   5   56.29    5.90
  -5   1   5  177.68   20.40
  -4   1   5   50.69    5.00
  -3   1   5   31.70    3.00
  -2   1   5   81.79   12.40
  -1   1   5  401.96   59.89
   0   1   5 1959.30  382.96
   1   1   5  363.16   42.60
   2   1   5    9.80    1.70
   3   1   5  155.58   16.50
   4   1   5    7.20    3.40
   5   1   5    0.10    3.00
   6   1   5    0.70    2.20
   7   1   5    1.50    0.90
  -9   2   5    0.30    1.00
  -8   2   5    0.50    1.40
  -7   2   5    9.40    2.20
  -6   2   5    6.30    1.70
  -5   2   5    4.30    0.90
  -4   2   5    8.30    1.20
  -3   2   5    1.30    0.90
  -2   2   5   39.10    4.90
  -1   2   5  434.86  101.99
   0   2   5    8.00    1.10
   1   2   5  372.76   38.70
   2   2   5   40.00    4.70
   3   2   5   44.50    5.70
   4   2   5    3.90    3.90
   5   2   5   15.00    3.30
   6   2   5    3.10    3.40
   7   2   5    0.60    0.50
  -9   3   5    8.90    9.90
  -8   3   5    0.60    1.60
  -7   3   5   33.80    7.70
  -6   3   5    0.30    3.30
  -5   3   5  167.88   19.20
  -4   3   5   16.10    2.70
  -3   3   5  280.87   36.60
  -2   3   5   81.69   13.10
  -1   3   5   81.69   10.50
   0   3   5  132.29   12.50
   1   3   5   82.29    9.60
   2   3   5    1.20    2.20
   3   3   5    3.80    2.70
   4   3   5    1.60    2.30
   5   3   5    4.20    1.80
   6   3   5    4.60    1.30
  -9   4   5    0.00    9.80
  -8   4   5    0.80    7.30
  -7   4   5   30.50    6.70
  -6   4   5    2.00    3.50
  -5   4   5   42.00    6.60
  -4   4   5   91.19   16.00
  -3   4   5   84.49   10.10
  -2   4   5  496.85   62.19
  -1   4   5    6.40    1.50
   0   4   5   14.70    9.00
   1   4   5   14.00    4.90
   2   4   5   35.60    6.00
   3   4   5   13.20    3.30
   4   4   5    4.60    3.30
   5   4   5    1.70    1.00
  -9   5   5    0.50   10.20
  -8   5   5    0.00    9.90
  -7   5   5   10.60    4.30
  -6   5   5   22.20    5.40
  -5   5   5   49.10   10.00
  -4   5   5   45.80    7.00
  -3   5   5   72.99   12.90
  -2   5   5    1.50    1.50
  -1   5   5    0.30    1.10
   0   5   5   29.00    4.80
   1   5   5   13.90    5.20
   2   5   5    5.50    3.80
   3   5   5    0.90    1.10
   4   5   5    4.00    1.40
   5   5   5    1.10    1.00
  -9   6   5    0.00   10.50
  -8   6   5    0.00    6.00
  -7   6   5    0.00    6.20
  -6   6   5   24.00    5.50
  -5   6   5    0.00    2.70
  -4   6   5   41.40    6.50
  -3   6   5    5.60    4.20
  -2   6   5  103.49   18.70
  -1   6   5   12.80    2.80
   0   6   5  104.69   21.30
   1   6   5   40.50    8.40
   2   6   5    3.60    1.40
   3   6   5    1.40    1.20
   4   6   5    1.30    1.40
  -9   7   5    0.60    9.20
  -8   7   5    6.30    8.80
  -7   7   5    0.00    5.60
  -6   7   5    5.10    2.90
  -5   7   5    1.80    2.40
  -4   7   5   22.20    4.70
  -3   7   5    0.00    4.80
  -2   7   5    4.80    5.20
  -1   7   5   12.40    5.70
   0   7   5    0.10    1.60
   1   7   5    2.30    1.60
   2   7   5    0.30    1.30
   3   7   5    1.90    1.30
  -9   8   5    0.00    8.10
  -8   8   5    0.00    6.50
  -7   8   5    1.70    6.00
  -6   8   5    4.40    2.60
  -5   8   5    1.40    2.10
  -4   8   5   11.00    3.20
  -3   8   5    7.50    5.30
  -2   8   5    0.00    5.00
  -1   8   5    0.00    4.80
   0   8   5    0.00    3.90
   1   8   5    2.80    3.60
   2   8   5    0.90    2.60
  -8   9   5    0.00    6.30
  -7   9   5    0.00    6.40
  -6   9   5    0.00    2.20
  -5   9   5    5.10    6.30
  -4   9   5    1.10    2.10
  -3   9   5    5.10    2.40
  -2   9   5    0.20    1.80
  -1   9   5    3.80    5.70
   0   9   5    1.10    1.40
  -7  10   5    0.30    6.40
  -6  10   5    0.00    5.60
  -5  10   5    0.40    1.90
  -4  10   5    0.30    1.90
  -3  10   5    0.30    1.70
  -2  10   5    0.30    1.40
   2 -11   6    0.20    2.20
   3 -11   6    1.20    1.90
   4 -11   6    2.60    2.10
   5 -11   6    0.70    2.10
  -1 -10   6    0.10    1.00
   0 -10   6    0.90    1.10
   1 -10   6    0.50    1.30
   2 -10   6    1.70    2.30
   3 -10   6    0.00    1.70
   4 -10   6    2.60    2.30
   5 -10   6   19.70    5.20
   6 -10   6    8.40    3.30
  -2  -9   6    1.20    1.50
  -1  -9   6    0.30    1.50
   0  -9   6   11.60    2.30
   1  -9   6    0.80    1.30
   2  -9   6    0.80    2.00
   3  -9   6   14.70    3.20
   4  -9   6    3.10    1.80
   5  -9   6   16.40    4.40
   6  -9   6    4.20    2.70
   7  -9   6    0.00    2.50
  -3  -8   6    0.30    1.70
  -2  -8   6    3.80    1.90
  -1  -8   6    3.30    1.70
   0  -8   6    1.60    1.50
   1  -8   6    3.40    1.50
   2  -8   6   15.30    2.50
   3  -8   6    0.00    1.60
   4  -8   6   28.40    5.20
   5  -8   6    0.70    2.20
   6  -8   6   15.30    3.80
   7  -8   6    1.60    3.20
   8  -8   6    6.70    2.40
  -4  -7   6    0.00    1.50
  -3  -7   6    0.70    1.50
  -2  -7   6    1.80    1.70
  -1  -7   6    0.00    1.60
   0  -7   6   58.09    9.70
   1  -7   6   34.60    5.60
   2  -7   6   33.90    4.60
   3  -7   6   19.80    4.10
   4  -7   6   45.30   12.00
   5  -7   6    8.00    3.10
   6  -7   6   99.19   80.19
   7  -7   6   15.30    5.10
   8  -7   6    5.50    2.50
  -5  -6   6    1.20    1.60
  -4  -6   6   61.39   66.49
  -3  -6   6    1.30    1.60
  -2  -6   6    2.10    2.40
  -1  -6   6    4.00    1.50
   0  -6   6   67.89    8.10
   1  -6   6   48.50    5.80
   2  -6   6  302.27   35.80
   3  -6   6  230.38   34.40
   4  -6   6   17.50    4.40
   5  -6   6   73.09   12.50
   6  -6   6    5.10    3.60
   7  -6   6   10.30    3.70
   8  -6   6    2.80    2.50
  -6  -5   6    1.20    1.10
  -5  -5   6   60.59   68.19
  -4  -5   6   16.60    2.20
  -3  -5   6    5.40    1.60
  -2  -5   6    4.70    1.30
  -1  -5   6   38.50    4.40
   0  -5   6   92.49    9.80
   1  -5   6   22.10    2.50
   2  -5   6   27.80    3.20
   3  -5   6  174.18   26.40
   4  -5   6   46.00    8.10
   5  -5   6   91.79   13.70
   6  -5   6   36.40    8.20
   7  -5   6   24.50    5.00
   8  -5   6    0.00    2.50
  -7  -4   6    0.00    0.80
  -6  -4   6    1.20    1.50
  -5  -4   6    1.00    1.10
  -4  -4   6    6.10    2.20
  -3  -4   6   41.10    9.10
  -2  -4   6    3.90    1.30
  -1  -4   6  112.39    9.50
   0  -4   6  127.09   10.80
   1  -4   6  615.74   71.99
   2  -4   6  186.48   22.20
   3  -4   6  384.86   55.99
   4  -4   6   19.50    4.40
   5  -4   6   17.70   12.50
   6  -4   6   12.50    4.10
   7  -4   6   17.80    4.40
   8  -4   6    0.00    3.30
  -7  -3   6    0.00    1.60
  -6  -3   6   10.90    2.30
  -5  -3   6   96.99    9.80
  -4  -3   6    3.90    1.60
  -3  -3   6   37.50    5.90
  -2  -3   6   31.20    4.20
  -1  -3   6  201.68   16.90
   0  -3   6   19.00    2.10
   1  -3   6  713.03   72.69
   2  -3   6 1158.98  211.78
   3  -3   6  141.89   16.50
   4  -3   6  764.82   99.79
   5  -3   6   24.90    6.50
   6  -3   6    4.20    3.70
   7  -3   6   12.80    3.50
   8  -3   6    3.40    2.60
  -8  -2   6    1.30    1.30
  -7  -2   6    1.80    1.30
  -6  -2   6   21.30    5.20
  -5  -2   6   23.50    3.60
  -4  -2   6    4.80    1.20
  -3  -2   6   37.10    3.50
  -2  -2   6   51.59    4.30
  -1  -2   6  167.58   16.60
   0  -2   6   30.60    4.40
   1  -2   6  301.37   27.20
   2  -2   6 1906.41  347.27
   3  -2   6  205.28   23.20
   4  -2   6  426.16   47.50
   5  -2   6   19.80    5.10
   6  -2   6    3.60    3.00
   7  -2   6    0.00    2.90
   8  -2   6    1.10    1.90
  -8  -1   6    0.10    1.40
  -7  -1   6    4.90    1.90
  -6  -1   6   32.50    4.30
  -5  -1   6    7.60    1.80
  -4  -1   6   40.60    4.40
  -3  -1   6  111.79    9.70
  -2  -1   6  241.18   22.60
  -1  -1   6  137.79   20.80
   0  -1   6  404.66   60.29
   1  -1   6    6.60    0.80
   2  -1   6 2039.60  252.77
   3  -1   6  149.88   18.80
   4  -1   6  213.78   25.70
   5  -1   6    1.40    3.50
   6  -1   6    0.80    2.60
   7  -1   6    0.00    2.50
   8  -1   6    0.00    1.70
  -9   0   6    1.70    1.10
  -8   0   6    2.10    1.60
  -7   0   6    4.10    1.80
  -6   0   6  161.58   19.00
  -5   0   6   47.50    5.10
  -4   0   6  262.17   23.00
  -3   0   6  699.53   82.79
  -2   0   6    2.50    0.80
  -1   0   6   15.70    2.60
   0   0   6    6.00    3.60
   1   0   6  440.86   50.39
   2   0   6  650.23   94.89
   3   0   6   58.59    9.90
   4   0   6  202.38   24.30
   5   0   6    3.50    3.30
   6   0   6    2.60    1.00
   7   0   6    2.90    2.50
  -9   1   6   12.10    7.90
  -8   1   6    0.20    1.40
  -7   1   6    0.20    0.90
  -6   1   6  165.08   16.00
  -5   1   6    7.30    1.30
  -4   1   6  647.34   73.99
  -3   1   6  331.77   32.20
  -2   1   6   49.20    5.40
  -1   1   6  394.96   60.69
   0   1   6  114.59   13.40
   1   1   6   13.60    1.60
   2   1   6  224.78   43.00
   3   1   6  167.68   25.10
   4   1   6   11.40    3.80
   5   1   6    2.10    2.90
   6   1   6    0.20    2.20
   7   1   6    0.60    0.90
  -9   2   6    8.30    8.10
  -8   2   6    2.80    1.50
  -7   2   6    7.90    2.20
  -6   2   6   82.59    8.80
  -5   2   6   33.10    3.50
  -4   2   6   74.79    7.40
  -3   2   6  732.83   64.39
  -2   2   6    1.10    0.40
  -1   2   6   91.89   11.60
   0   2   6   71.69    7.50
   1   2   6  986.90  143.49
   2   2   6    1.90    0.50
   3   2   6   39.20    7.60
   4   2   6   36.30   46.80
   5   2   6    1.20    2.50
   6   2   6    0.00    1.00
  -9   3   6    0.00    8.80
  -8   3   6    0.00    6.70
  -7   3   6   25.10    3.90
  -6   3   6   33.70    6.70
  -5   3   6   69.99    9.20
  -4   3   6   38.30    6.40
  -3   3   6  114.49   14.70
  -2   3   6   22.20    3.40
  -1   3   6  516.25   53.29
   0   3   6  260.97   26.10
   1   3   6    2.10    0.50
   2   3   6   20.20    4.70
   3   3   6    7.70    3.80
   4   3   6    4.70    2.90
   5   3   6    3.90    1.50
   6   3   6    0.00    0.60
  -9   4   6    0.00    9.20
  -8   4   6    3.40    8.10
  -7   4   6   65.89   10.00
  -6   4   6    6.50    3.80
  -5   4   6   59.79    9.10
  -4   4   6    8.80    1.90
  -3   4   6  104.69   12.20
  -2   4   6   65.29    8.80
  -1   4   6  132.69   17.20
   0   4   6   62.79    8.60
   1   4   6   28.50    4.60
   2   4   6    1.10    1.50
   3   4   6   14.50    4.50
   4   4   6    2.90    1.30
   5   4   6    0.30    1.00
  -9   5   6    0.00    9.40
  -8   5   6    1.10   10.10
  -7   5   6   19.00    4.80
  -6   5   6   14.90    5.70
  -5   5   6    7.90    3.50
  -4   5   6   12.80    3.50
  -3   5   6    7.80    2.40
  -2   5   6   43.60    6.40
  -1   5   6    4.80    1.80
   0   5   6   68.59   10.30
   1   5   6    0.50    1.90
   2   5   6   19.50    5.70
   3   5   6   53.49   75.79
   4   5   6    2.40    1.30
  -9   6   6    0.00    9.70
  -8   6   6   24.40    9.80
  -7   6   6    0.00    2.80
  -6   6   6   31.60    6.10
  -5   6   6    1.80    5.80
  -4   6   6    5.40    2.60
  -3   6   6    1.50    2.00
  -2   6   6    4.00    4.50
  -1   6   6   35.90    6.00
   0   6   6   11.40    4.70
   1   6   6    7.20    3.60
   2   6   6    0.50    1.30
   3   6   6    0.50    1.30
  -9   7   6    3.00    8.30
  -8   7   6   16.50    9.40
  -7   7   6    4.50    3.00
  -6   7   6    6.70    3.00
  -5   7   6   13.10    3.50
  -4   7   6    1.10    2.10
  -3   7   6    1.40    1.80
  -2   7   6    1.40    4.70
  -1   7   6   10.00    5.60
   0   7   6   13.10    4.80
   1   7   6   14.90    3.00
   2   7   6    0.50    1.40
  -8   8   6    0.00    6.50
  -7   8   6    5.00    3.00
  -6   8   6    3.90    2.60
  -5   8   6    0.60    2.20
  -4   8   6    1.20    2.10
  -3   8   6    0.80    1.90
  -2   8   6    0.60    5.20
  -1   8   6    2.70    4.70
   0   8   6    4.00    4.80
   1   8   6    0.70    1.50
  -8   9   6    0.00    6.10
  -7   9   6    0.00    5.60
  -6   9   6    0.70    2.20
  -5   9   6    8.20    3.10
  -4   9   6    1.00    2.10
  -3   9   6    0.80    2.10
  -2   9   6    3.80    2.20
  -1   9   6    0.50    1.60
   0   9   6    0.10    1.30
  -6  10   6    0.00    2.00
  -5  10   6    2.00    2.20
  -4  10   6    0.20    1.90
  -3  10   6    4.30    2.00
  -2  10   6    2.60    4.10
   2 -11   7    0.00    1.50
   3 -11   7    0.00    2.00
   4 -11   7    1.70    1.90
  -1 -10   7    0.80    1.10
   0 -10   7    0.50    1.10
   1 -10   7    2.20    1.20
   2 -10   7    4.30    2.30
   3 -10   7    0.60    1.80
   4 -10   7    1.60    2.10
   5 -10   7    0.40    1.90
   6 -10   7    0.00    2.50
  -2  -9   7    1.30    1.50
  -1  -9   7    1.20    1.50
   0  -9   7    1.10    1.40
   1  -9   7    4.50    1.50
   2  -9   7   15.50   34.30
   3  -9   7    4.50    2.00
   4  -9   7   35.40   44.60
   5  -9   7    0.00    3.90
   6  -9   7   11.00    4.20
   7  -9   7    0.00    2.50
  -3  -8   7    1.20    1.50
  -2  -8   7    1.20    1.70
  -1  -8   7    0.50    1.40
   0  -8   7    8.80    1.90
   1  -8   7   24.70   30.40
   2  -8   7    5.20    1.50
   3  -8   7   13.40    3.00
   4  -8   7   40.60   10.90
   5  -8   7    2.20    2.50
   6  -8   7   48.50   12.00
   7  -8   7    0.40    3.10
  -4  -7   7    0.30    1.50
  -3  -7   7    0.00    1.50
  -2  -7   7    1.90    1.70
  -1  -7   7    0.60    1.50
   0  -7   7    0.50    1.60
   1  -7   7    5.00    1.80
   2  -7   7   10.60    2.20
   3  -7   7    0.00    4.10
   4  -7   7   34.00    9.90
   5  -7   7   27.50   11.70
   6  -7   7   13.50    4.30
   7  -7   7   17.70    5.30
  -5  -6   7    0.30    1.50
  -4  -6   7    0.80    1.40
  -3  -6   7    6.40    1.80
  -2  -6   7    4.50    1.70
  -1  -6   7    0.00    1.20
   0  -6   7   44.60    4.90
   1  -6   7   23.30    3.10
   2  -6   7  137.89   16.90
   3  -6   7    0.60    1.70
   4  -6   7   38.90   10.90
   5  -6   7   53.69   14.30
   6  -6   7    6.10    3.50
   7  -6   7   12.90    4.30
   8  -6   7    1.90    2.20
  -6  -5   7    0.10    1.10
  -5  -5   7    0.70    1.20
  -4  -5   7   16.30    2.10
  -3  -5   7    6.80    1.50
  -2  -5   7    3.70    1.00
  -1  -5   7   30.90    3.00
   0  -5   7    6.60    1.30
   1  -5   7   55.59    5.70
   2  -5   7   66.79    8.40
   3  -5   7  350.16   70.99
   4  -5   7    4.70    3.10
   5  -5   7    8.00   10.00
   6  -5   7    2.70    3.90
   7  -5   7   29.30    6.10
   8  -5   7    2.10    3.10
  -7  -4   7    0.80    0.90
  -6  -4   7    0.00    1.40
  -5  -4   7    2.30    1.40
  -4  -4   7    9.40    2.00
  -3  -4   7  173.98   26.50
  -2  -4   7    5.40    1.10
  -1  -4   7   68.09    6.50
   0  -4   7    4.50    0.70
   1  -4   7  165.18   14.00
   2  -4   7   55.39    5.30
   3  -4   7   38.50    5.80
   4  -4   7   67.79   15.10
   5  -4   7    0.20    8.80
   6  -4   7    1.30   10.20
   7  -4   7    8.30    3.30
   8  -4   7    5.30    3.10
  -7  -3   7    0.30    1.50
  -6  -3   7    1.60    1.40
  -5  -3   7   17.70    2.50
  -4  -3   7    3.00    1.70
  -3  -3   7   21.30    2.70
  -2  -3   7  249.28   25.10
  -1  -3   7  101.19    8.40
   0  -3   7   68.69    6.30
   1  -3   7  443.16   40.20
   2  -3   7   99.19    9.60
   3  -3   7  258.27   31.80
   4  -3   7   40.40   21.10
   5  -3   7    9.60    5.00
   6  -3   7    0.00    7.00
   7  -3   7    1.30    2.80
   8  -3   7    1.90    1.80
  -8  -2   7    2.10    1.20
  -7  -2   7    4.10    1.40
  -6  -2   7    9.00    4.40
  -5  -2   7   14.30    2.90
  -4  -2   7   13.70    2.10
  -3  -2   7  127.39   14.30
  -2  -2   7   52.99    4.80
  -1  -2   7   82.79    6.70
   0  -2   7   64.49    7.20
   1  -2   7  207.08   23.90
   2  -2   7  333.77   39.60
   3  -2   7  110.19   13.70
   4  -2   7  575.54   83.69
   5  -2   7  253.57   51.09
   6  -2   7    3.70    3.20
   7  -2   7    1.20    3.30
   8  -2   7    0.00    1.50
  -8  -1   7    2.70    1.50
  -7  -1   7    2.30    1.40
  -6  -1   7    1.80    1.60
  -5  -1   7    0.60    1.20
  -4  -1   7  110.19   15.90
  -3  -1   7    0.90    0.60
  -2  -1   7  846.52   79.59
  -1  -1   7   51.69    4.50
   0  -1   7  466.35   42.90
   1  -1   7   50.89    5.10
   2  -1   7  224.98   22.90
   3  -1   7    4.60    0.80
   4  -1   7  268.57   36.10
   5  -1   7    0.00   43.30
   6  -1   7    3.50    2.80
   7  -1   7    1.10    2.40
  -9   0   7    0.40    0.90
  -8   0   7    0.40    1.50
  -7   0   7    3.60    1.40
  -6   0   7    0.90    1.90
  -5   0   7    2.90    1.70
  -4   0   7   41.40    4.20
  -3   0   7   13.00    1.50
  -2   0   7  662.53   52.79
  -1   0   7  275.17   25.10
   0   0   7  208.28   23.90
   1   0   7  636.14   89.49
   2   0   7  135.09   16.70
   3   0   7   13.60    2.30
   4   0   7    0.40    0.40
   5   0   7   17.20    6.70
   6   0   7    0.40    2.30
   7   0   7    0.10    2.20
  -9   1   7    1.40    0.90
  -8   1   7    0.20    1.40
  -7   1   7    0.30    0.80
  -6   1   7    0.70    1.60
  -5   1   7    0.60    0.60
  -4   1   7  560.44   60.29
  -3   1   7  604.34   57.59
  -2   1   7  233.28   21.90
  -1   1   7  248.38   19.90
   0   1   7    4.00    0.50
   1   1   7    7.70    1.60
   2   1   7   35.30    4.60
   3   1   7   70.09   15.60
   4   1   7   45.20   45.60
   5   1   7    5.00    2.70
   6   1   7    0.50    1.10
   7   1   7    2.40    2.20
  -9   2   7    1.00    0.80
  -8   2   7    0.00    1.00
  -7   2   7    1.30    1.20
  -6   2   7    1.40    1.60
  -5   2   7    0.10    0.60
  -4   2   7   89.09    8.00
  -3   2   7 1311.77  123.09
  -2   2   7  105.89   10.60
  -1   2   7  571.94   50.49
   0   2   7  222.98   31.80
   1   2   7  312.57   32.60
   2   2   7   23.10    4.90
   3   2   7   18.90    4.50
   4   2   7   36.50    8.80
   5   2   7    3.20    1.20
   6   2   7    0.60    1.10
  -9   3   7    0.00    8.10
  -8   3   7    3.60    1.40
  -7   3   7   46.30   10.80
  -6   3   7    5.40    4.00
  -5   3   7   44.50    7.40
  -4   3   7   15.10    5.70
  -3   3   7  287.47   37.60
  -2   3   7    2.30    1.40
  -1   3   7  184.78   20.10
   0   3   7   49.50    5.30
   1   3   7   74.39    8.30
   2   3   7   91.89   14.10
   3   3   7    1.90    1.30
   4   3   7   11.30    3.80
   5   3   7    1.00    1.20
  -9   4   7    9.30    9.90
  -8   4   7    0.50    7.00
  -7   4   7    7.40    3.50
  -6   4   7    0.00    3.70
  -5   4   7   66.39    9.30
  -4   4   7  151.48   19.30
  -3   4   7   46.40    5.50
  -2   4   7    2.10    1.20
  -1   4   7   14.80    2.30
   0   4   7  140.69   17.30
   1   4   7   59.79    8.30
   2   4   7    2.40    1.60
   3   4   7    1.40    1.30
   4   4   7    2.10    1.40
   5   4   7    0.20    1.20
  -9   5   7    5.90    9.40
  -8   5   7   24.60   14.20
  -7   5   7    7.40    3.50
  -6   5   7   23.10    5.30
  -5   5   7   29.70    6.60
  -4   5   7  177.18   24.90
  -3   5   7    1.80    1.60
  -2   5   7   30.80    4.90
  -1   5   7    5.40    2.00
   0   5   7   15.10    3.10
   1   5   7    9.40    2.40
   2   5   7    1.90    1.40
   3   5   7   68.29   94.59
   4   5   7    2.50    1.40
  -9   6   7    3.50    8.60
  -8   6   7    2.50    8.10
  -7   6   7   14.20    4.20
  -6   6   7   15.40    4.10
  -5   6   7    1.20    2.80
  -4   6   7   75.29   10.90
  -3   6   7   27.20    5.10
  -2   6   7   24.60    4.40
  -1   6   7   32.40    5.50
   0   6   7    1.40    1.70
   1   6   7    6.50    2.00
   2   6   7    5.30    1.70
   3   6   7    1.70    1.50
  -9   7   7    9.10    8.20
  -8   7   7    0.00    7.20
  -7   7   7    0.20    2.80
  -6   7   7   19.70    4.40
  -5   7   7   10.30    3.40
  -4   7   7   28.80    5.50
  -3   7   7   14.80    3.50
  -2   7   7    2.30    2.10
  -1   7   7    5.60    2.40
   0   7   7    0.60    1.80
   1   7   7    1.30    1.30
   2   7   7    0.00    2.50
  -8   8   7    0.60    6.20
  -7   8   7    3.10    2.60
  -6   8   7    3.70    2.60
  -5   8   7    3.50    2.60
  -4   8   7    0.60    2.10
  -3   8   7    3.00    2.40
  -2   8   7    0.00    1.90
  -1   8   7    0.00    1.80
   0   8   7    2.00    1.70
   1   8   7    0.00    2.70
  -7   9   7    0.00    2.50
  -6   9   7    0.50    2.20
  -5   9   7    9.10    3.10
  -4   9   7    0.00    2.10
  -3   9   7    0.80    2.20
  -2   9   7    2.90    2.20
  -1   9   7    1.20    1.90
  -5  10   7    1.60    2.10
  -4  10   7    1.20    1.80
   3 -11   8    2.00    1.80
   0 -10   8    1.00    1.00
   1 -10   8    2.20    1.00
   2 -10   8    0.00    1.70
   3 -10   8   19.30    4.90
   4 -10   8    8.50    2.80
   5 -10   8    3.50    2.30
   6 -10   8    1.10    2.00
  -2  -9   8    0.00    1.40
  -1  -9   8    1.00    1.50
   0  -9   8   69.69   48.00
   1  -9   8    5.10    2.20
   2  -9   8    3.30    1.90
   3  -9   8    6.30    2.00
   4  -9   8   18.40    6.40
   5  -9   8    0.00    2.30
   6  -9   8    0.40    2.90
   7  -9   8    1.00    2.00
  -3  -8   8    1.30    1.50
  -2  -8   8    2.70    1.90
  -1  -8   8    1.00    1.40
   0  -8   8    0.80    1.40
   1  -8   8    0.00    1.20
   2  -8   8    0.00    1.00
   3  -8   8    4.80    1.80
   4  -8   8   64.69   48.30
   5  -8   8   28.60   48.80
   6  -8   8   18.90    5.40
   7  -8   8    0.20    2.20
  -4  -7   8    1.10    1.50
  -3  -7   8    1.00    1.90
  -2  -7   8    9.60    2.20
  -1  -7   8    0.00    1.50
   0  -7   8   28.40    4.00
   1  -7   8   24.70    3.60
   2  -7   8    1.20    1.60
   3  -7   8    1.10    1.90
   4  -7   8   34.80    6.10
   5  -7   8    3.70    2.70
   6  -7   8    0.30    8.40
   7  -7   8   17.20    5.10
  -5  -6   8    0.20    1.50
  -4  -6   8    0.80    1.40
  -3  -6   8    0.80    1.30
  -2  -6   8    5.30    1.60
  -1  -6   8    0.80    1.10
   0  -6   8   19.60    2.50
   1  -6   8   94.59   11.60
   2  -6   8   12.20    2.10
   3  -6   8   44.80    6.10
   4  -6   8   41.90    7.80
   5  -6   8    0.20    5.80
   6  -6   8   10.40    4.00
   7  -6   8   16.90    5.50
   8  -6   8    0.00    2.20
  -6  -5   8    0.00    0.80
  -5  -5   8    0.50    1.00
  -4  -5   8   28.80    3.40
  -3  -5   8   19.90    2.20
  -2  -5   8   25.20    2.60
  -1  -5   8   19.50    2.00
   0  -5   8   45.20   27.40
   1  -5   8  122.59   12.60
   2  -5   8   16.30    2.60
   3  -5   8  155.28   19.30
   4  -5   8    7.90    3.60
   5  -5   8    9.50   12.00
   6  -5   8    3.50    3.70
   7  -5   8   16.90    5.20
   8  -5   8    0.80    2.60
  -7  -4   8    2.80    0.80
  -6  -4   8    0.10    1.50
  -5  -4   8    2.00    1.30
  -4  -4   8   21.20    2.60
  -3  -4   8   29.30    3.10
  -2  -4   8   95.59    9.20
  -1  -4   8   50.69    6.30
   0  -4   8   27.70    2.90
   1  -4   8  333.87   31.10
   2  -4   8   18.70    2.00
   3  -4   8  169.18   21.60
   4  -4   8   48.70   11.40
   5  -4   8   19.20   12.60
   6  -4   8    0.60    3.70
   7  -4   8   32.10    8.00
   8  -4   8    0.00    2.40
  -7  -3   8    6.40    1.70
  -6  -3   8    2.70    1.80
  -5  -3   8    9.20    1.80
  -4  -3   8    1.80    1.60
  -3  -3   8   40.20    4.40
  -2  -3   8   16.50    1.60
  -1  -3   8  483.45   36.90
   0  -3   8  125.09   11.20
   1  -3   8  150.58   13.80
   2  -3   8  251.47   23.70
   3  -3   8   52.29    8.10
   4  -3   8  155.88   24.20
   5  -3   8    8.20    4.60
   6  -3   8   53.59   60.09
   7  -3   8    1.90    4.00
   8  -3   8    1.20    1.60
  -8  -2   8    0.00    1.10
  -7  -2   8    2.50    2.10
  -6  -2   8    0.90    1.80
  -5  -2   8    0.60    1.70
  -4  -2   8   33.40    3.30
  -3  -2   8   31.80    2.60
  -2  -2   8   13.20    1.40
  -1  -2   8   53.19    4.40
   0  -2   8  567.64   45.90
   1  -2   8  134.79   12.20
   2  -2   8  369.56   54.89
   3  -2   8    1.60    1.00
   4  -2   8   94.69   13.20
   5  -2   8   19.20    5.40
   6  -2   8    9.30    3.30
   7  -2   8    0.00    2.50
  -8  -1   8    1.00    0.90
  -7  -1   8    5.80    1.80
  -6  -1   8    3.50    3.10
  -5  -1   8    1.90    1.40
  -4  -1   8   29.70    3.10
  -3  -1   8   13.20    1.60
  -2  -1   8    0.50    0.60
  -1  -1   8  470.05   39.80
   0  -1   8  403.36   34.30
   1  -1   8   37.40    3.40
   2  -1   8  384.96   39.60
   3  -1   8   48.10    6.60
   4  -1   8  306.47   42.40
   5  -1   8   19.00    3.40
   6  -1   8   58.79   74.49
   7  -1   8    2.60    2.40
  -9   0   8    3.30    1.00
  -8   0   8    1.70    6.80
  -7   0   8    1.30    1.20
  -6   0   8    7.80    1.90
  -5   0   8   11.80    2.40
  -4   0   8   77.29    7.10
  -3   0   8    6.10    0.90
  -2   0   8   63.59    5.50
  -1   0   8  141.39   11.30
   0   0   8 1219.48  213.08
   1   0   8   10.10    1.10
   2   0   8  161.78   17.00
   3   0   8  137.09   15.80
   4   0   8    6.80    2.20
   5   0   8   25.10    7.00
   6   0   8    0.30    1.30
  -9   1   8    1.20    0.60
  -8   1   8    8.40    9.50
  -7   1   8    0.40    0.90
  -6   1   8    0.20    2.20
  -5   1   8   35.30    3.70
  -4   1   8   32.10    3.30
  -3   1   8   11.30    1.30
  -2   1   8   10.20    1.00
  -1   1   8  228.08   18.20
   0   1   8   69.29    6.20
   1   1   8  136.79   16.80
   2   1   8    7.40    1.90
   3   1   8   35.90    4.70
   4   1   8    0.00    2.90
   5   1   8   46.00   65.49
   6   1   8    0.00    1.10
  -9   2   8    0.00    9.70
  -8   2   8   10.10    1.70
  -7   2   8    3.60    1.30
  -6   2   8    4.40    1.80
  -5   2   8   80.59    8.40
  -4   2   8   17.90    2.00
  -3   2   8  256.67   27.90
  -2   2   8   46.60    4.80
  -1   2   8  372.96   32.90
   0   2   8    7.30    1.80
   1   2   8    2.50    0.50
   2   2   8   31.00    4.40
   3   2   8   73.59   14.30
   4   2   8    2.00    2.60
   5   2   8  115.39  106.29
   6   2   8    0.00    1.10
  -9   3   8    5.50    8.10
  -8   3   8    2.20    1.90
  -7   3   8    2.50    2.70
  -6   3   8    7.50    9.10
  -5   3   8   61.99    9.10
  -4   3   8   16.40    3.30
  -3   3   8  136.09   17.80
  -2   3   8   71.69    8.70
  -1   3   8  424.36   45.80
   0   3   8   54.39    6.10
   1   3   8    1.60    0.50
   2   3   8   10.20    2.90
   3   3   8   10.10    3.50
   4   3   8   12.00    2.50
   5   3   8    0.20    1.30
  -9   4   8    7.20    8.60
  -8   4   8    0.90    1.80
  -7   4   8   11.70    4.00
  -6   4   8   25.10    4.00
  -5   4   8   26.90    4.60
  -4   4   8   61.39    8.70
  -3   4   8   99.89   13.90
  -2   4   8   67.79    6.90
  -1   4   8   25.30    3.20
   0   4   8    8.80    2.50
   1   4   8    0.40    1.90
   2   4   8    1.30    1.50
   3   4   8    2.60    1.80
   4   4   8    3.70    1.80
  -9   5   8    1.90    9.70
  -8   5   8    0.40    1.90
  -7   5   8    8.50    3.50
  -6   5   8    7.30    3.70
  -5   5   8   20.40    4.70
  -4   5   8   41.80    5.50
  -3   5   8    7.50    2.10
  -2   5   8   65.29    8.00
  -1   5   8    4.60    2.10
   0   5   8    1.50    2.00
   1   5   8    0.40    1.60
   2   5   8    1.30    1.50
   3   5   8    0.70    1.60
   4   5   8    0.00    1.30
  -9   6   8    0.00    8.50
  -8   6   8    4.50    2.40
  -7   6   8    2.00    3.00
  -6   6   8    6.00    3.20
  -5   6   8    9.00    3.60
  -4   6   8   67.99   12.40
  -3   6   8    4.90    2.10
  -2   6   8  161.48   19.20
  -1   6   8   17.10    2.80
   0   6   8    1.20    1.30
   1   6   8    5.80    2.00
   2   6   8    3.10    1.80
   3   6   8    1.80    1.50
  -9   7   8    5.90    6.60
  -8   7   8    3.20    6.50
  -7   7   8    9.00    3.70
  -6   7   8    4.90    3.00
  -5   7   8    1.50    2.60
  -4   7   8   16.70    3.80
  -3   7   8    1.50    2.20
  -2   7   8   17.10    3.70
  -1   7   8   62.99    9.50
   0   7   8    9.90    2.00
   1   7   8    1.70    1.60
   2   7   8    2.40    1.50
  -8   8   8    1.30    5.50
  -7   8   8    2.00    2.50
  -6   8   8    1.20    2.60
  -5   8   8    2.20    2.60
  -4   8   8    1.60    2.40
  -3   8   8    0.00    2.50
  -2   8   8    6.20    2.80
  -1   8   8    0.20    2.10
   0   8   8    0.70    1.90
  -7   9   8    2.50    1.90
  -6   9   8    2.00    2.20
  -5   9   8    0.40    2.10
  -4   9   8    0.70    2.10
  -3   9   8    1.50    2.20
  -2   9   8    0.00    1.80
  -1   9   8    1.00    3.50
   0 -10   9    1.90    1.10
   1 -10   9    0.50    1.00
   2 -10   9    2.60    1.80
   3 -10   9   11.00    3.40
   4 -10   9    0.00    1.90
   5 -10   9   17.10    4.60
  -2  -9   9    0.30    1.10
  -1  -9   9    1.30    1.30
   0  -9   9    0.00    2.70
   1  -9   9    0.30    1.00
   2  -9   9   33.70   40.20
   3  -9   9    7.70    2.40
   4  -9   9    0.00   34.50
   5  -9   9    3.80    2.90
   6  -9   9   18.70    4.80
  -3  -8   9    0.60    1.30
  -2  -8   9    0.50    1.70
  -1  -8   9    0.80    1.40
   0  -8   9   13.40    2.60
   1  -8   9    0.20    1.10
   2  -8   9   18.20    2.70
   3  -8   9    0.00    1.60
   4  -8   9    6.40    4.30
   5  -8   9    0.30    4.60
   6  -8   9    9.30    3.80
   7  -8   9    0.50    2.60
  -4  -7   9    0.20    1.50
  -3  -7   9    0.40    1.90
  -2  -7   9    1.10    1.10
  -1  -7   9    6.80    1.30
   0  -7   9   52.99    6.70
   1  -7   9   50.99    5.70
   2  -7   9   34.30    4.70
   3  -7   9    0.20    2.10
   4  -7   9   38.50   10.80
   5  -7   9    0.00    6.40
   6  -7   9    0.80   54.29
   7  -7   9    2.60    3.00
  -5  -6   9    0.10    1.30
  -4  -6   9    4.90    0.90
  -3  -6   9    7.20    1.00
  -2  -6   9   57.69    7.40
  -1  -6   9    6.40    1.50
   0  -6   9   53.29    5.90
   1  -6   9  184.08   19.30
   2  -6   9   50.89    6.60
   3  -6   9   83.19   19.70
   4  -6   9    1.60    3.10
   5  -6   9   21.20    5.50
   6  -6   9    0.00    3.90
   7  -6   9   28.20    7.20
  -6  -5   9    0.00    0.50
  -5  -5   9    1.70    1.00
  -4  -5   9    2.10    0.90
  -3  -5   9    3.40    1.00
  -2  -5   9    5.70    1.00
  -1  -5   9    3.50    0.60
   0  -5   9   49.99    5.70
   1  -5   9  169.48   14.40
   2  -5   9    1.90    1.20
   3  -5   9  549.05   68.49
   4  -5   9    5.00    3.80
   5  -5   9    0.00    9.60
   6  -5   9    9.50    4.00
   7  -5   9    9.00    3.60
  -7  -4   9    1.40    0.90
  -6  -4   9    1.30    1.30
  -5  -4   9    4.90    1.30
  -4  -4   9   20.20    6.70
  -3  -4   9   16.30    2.10
  -2  -4   9    0.40    0.70
  -1  -4   9   20.80    2.20
   0  -4   9    2.10    0.40
   1  -4   9  419.16   38.00
   2  -4   9   18.20    2.00
   3  -4   9  290.27   36.10
   4  -4   9    1.50   10.00
   5  -4   9   33.00   13.20
   6  -4   9    0.00    7.70
   7  -4   9    1.20    3.40
  -7  -3   9    0.00    1.20
  -6  -3   9    2.40    1.40
  -5  -3   9   57.99    5.60
  -4  -3   9   54.59   10.30
  -3  -3   9    0.60    1.00
  -2  -3   9    0.80    0.40
  -1  -3   9  156.68   12.60
   0  -3   9  194.08   17.10
   1  -3   9   17.60    2.00
   2  -3   9  542.15   63.99
   3  -3   9  327.07   46.20
   4  -3   9  116.49   16.10
   5  -3   9   17.80    5.10
   6  -3   9   47.90   11.40
   7  -3   9    5.30    3.50
  -7  -2   9    5.00    1.90
  -6  -2   9    3.10    1.50
  -5  -2   9   93.69   11.00
  -4  -2   9   57.29    5.80
  -3  -2   9   17.70    1.70
  -2  -2   9   42.80    4.20
  -1  -2   9  111.89    9.50
   0  -2   9  695.93   83.99
   1  -2   9    0.70    2.00
   2  -2   9  249.38   29.60
   3  -2   9   36.10    5.50
   4  -2   9   28.40   11.30
   5  -2   9   27.70   48.40
   6  -2   9    4.30    2.70
   7  -2   9    1.60    2.20
  -8  -1   9    0.70    0.80
  -7  -1   9    1.00    1.20
  -6  -1   9   24.50    3.90
  -5  -1   9   68.09    7.90
  -4  -1   9   84.99    7.10
  -3  -1   9    1.70    0.80
  -2  -1   9  349.37   29.50
  -1  -1   9   67.39    5.80
   0  -1   9   56.29    4.60
   1  -1   9   66.89    6.20
   2  -1   9  477.15   48.90
   3  -1   9    0.80    4.30
   4  -1   9   17.10    7.70
   5  -1   9   73.19   62.39
   6  -1   9    3.00    3.50
   7  -1   9    0.00    2.00
  -8   0   9    0.90    1.00
  -7   0   9    1.30    1.20
  -6   0   9   37.50    5.30
  -5   0   9    2.50    0.80
  -4   0   9  105.99   11.80
  -3   0   9    0.80    0.60
  -2   0   9   33.30    3.00
  -1   0   9   70.39    5.90
   0   0   9  371.26   35.00
   1   0   9  122.69   14.60
   2   0   9  164.38   17.50
   3   0   9  108.29   16.50
   4   0   9   45.50    6.10
   5   0   9    5.10    2.90
   6   0   9    0.50    2.60
  -9   1   9    0.10    0.40
  -7   1   9   15.60    2.40
  -6   1   9  129.19   16.90
  -5   1   9   91.29    9.10
  -4   1   9   39.10    4.00
  -3   1   9   51.99    5.10
  -2   1   9   77.99    6.90
  -1   1   9  167.98   15.00
   0   1   9    0.40    0.30
   1   1   9  364.26   41.40
   2   1   9   14.00    4.10
   3   1   9   11.60   10.40
   4   1   9    3.30    1.60
   5   1   9    0.30    1.60
   6   1   9    0.00    1.20
  -8   2   9    9.60    1.60
  -7   2   9   40.60    5.60
  -6   2   9   32.40    3.80
  -5   2   9   30.50    3.60
  -4   2   9    3.80    0.80
  -3   2   9   84.49    9.00
  -2   2   9   10.80    1.20
  -1   2   9  135.99   12.40
   0   2   9    0.60    0.30
   1   2   9  116.79   12.50
   2   2   9   42.90    5.70
   3   2   9   12.60    3.40
   4   2   9    3.20    2.40
   5   2   9    0.40    1.60
  -8   3   9    0.30    2.00
  -7   3   9   44.50   11.50
  -6   3   9    6.70    1.50
  -5   3   9  198.28   26.40
  -4   3   9   11.60    2.90
  -3   3   9    1.70    2.00
  -2   3   9   10.70    1.80
  -1   3   9  179.28   19.90
   0   3   9   32.20    3.60
   1   3   9   45.50    5.90
   2   3   9    2.10    1.70
   3   3   9   19.80    3.40
   4   3   9    1.60    1.80
   5   3   9    0.70    1.40
  -8   4   9    0.00    1.70
  -7   4   9    5.80    4.20
  -6   4   9    0.90    0.60
  -5   4   9   11.20    2.50
  -4   4   9   30.00    4.70
  -3   4   9   38.90    5.90
  -2   4   9   15.70    2.50
  -1   4   9   26.20    3.10
   0   4   9   47.50    5.80
   1   4   9    0.40    2.00
   2   4   9   11.90    2.60
   3   4   9    8.90    2.70
   4   4   9    2.70    1.50
  -8   5   9    5.00    2.50
  -7   5   9   27.90    8.00
  -6   5   9   60.39   13.20
  -5   5   9    1.00    1.00
  -4   5   9    2.10    1.70
  -3   5   9   27.80    4.60
  -2   5   9   17.90    3.80
  -1   5   9    4.20    1.80
   0   5   9    1.40    1.50
   1   5   9    1.00    1.80
   2   5   9   13.80    2.90
   3   5   9    0.80    1.60
  -8   6   9    5.20    2.60
  -7   6   9    0.00    7.30
  -6   6   9    8.60    3.60
  -5   6   9    1.20    2.90
  -4   6   9    0.80    2.40
  -3   6   9    5.50    1.80
  -2   6   9   11.30    2.30
  -1   6   9    5.40    1.80
   0   6   9    3.50    1.70
   1   6   9    5.50    2.20
   2   6   9    1.70    1.60
  -8   7   9    2.70    1.80
  -7   7   9    3.20    3.00
  -6   7   9    5.50    3.60
  -5   7   9    3.30    2.80
  -4   7   9    0.00    2.30
  -3   7   9    4.70    2.60
  -2   7   9   21.60    4.50
  -1   7   9   19.00    3.10
   0   7   9    1.70    1.50
   1   7   9    1.50    1.70
  -8   8   9    0.20    4.70
  -7   8   9    3.70    2.80
  -6   8   9    1.10    2.50
  -5   8   9    5.50    2.80
  -4   8   9    0.00    2.40
  -3   8   9    1.50    2.50
  -2   8   9    2.20    2.40
  -1   8   9    1.90    2.00
   0   8   9    0.00    2.80
  -6   9   9    1.20    2.10
  -5   9   9    0.00    2.40
  -4   9   9    1.70    2.20
  -3   9   9    0.00    2.80
  -2   9   9    5.90    4.00
   0 -10  10    0.10    0.40
   1 -10  10    0.00    1.60
   2 -10  10    2.60    1.90
   3 -10  10    0.00    1.70
   4 -10  10    0.00    1.50
  -2  -9  10    0.20    0.90
  -1  -9  10    0.70    1.10
   0  -9  10    0.00    2.20
   1  -9  10   11.00    2.00
   2  -9  10    0.70    1.90
   3  -9  10    0.70    2.50
   4  -9  10   14.70    4.20
   5  -9  10    1.30    2.50
   6  -9  10   12.30    3.80
  -3  -8  10    1.80    1.40
  -2  -8  10    0.80    1.60
  -1  -8  10    0.20    1.50
   0  -8  10    3.10    1.40
   1  -8  10    9.20    1.80
   2  -8  10    6.80    1.40
   3  -8  10   40.60   34.70
   4  -8  10    0.70    7.70
   5  -8  10    9.90    4.00
   6  -8  10   43.90   10.40
  -4  -7  10    1.30    1.30
  -3  -7  10    1.70    1.70
  -2  -7  10    1.20    1.00
  -1  -7  10    0.50    1.60
   0  -7  10    3.20    1.50
   1  -7  10    3.20    0.80
   2  -7  10   33.40    4.50
   3  -7  10   10.80    1.90
   4  -7  10   25.10    5.40
   5  -7  10   16.20    5.00
   6  -7  10   44.10   10.80
   7  -7  10   17.30    5.00
  -5  -6  10    0.00    1.90
  -4  -6  10    0.10    0.40
  -3  -6  10    1.20    0.50
  -2  -6  10   21.20    2.10
  -1  -6  10    0.60    0.80
   0  -6  10   58.59    6.20
   1  -6  10   30.60    4.10
   2  -6  10   51.49    6.90
   3  -6  10   59.29    7.60
   4  -6  10    0.00    5.20
   5  -6  10   56.69   61.69
   6  -6  10    8.90    4.10
   7  -6  10   28.00    6.80
  -6  -5  10    0.50    0.50
  -5  -5  10    0.80    0.80
  -4  -5  10    2.40    0.90
  -3  -5  10    0.10    0.60
  -2  -5  10   52.09   11.60
  -1  -5  10  146.49   13.40
   0  -5  10    0.50    0.20
   1  -5  10  112.79   10.40
   2  -5  10    2.80    1.20
   3  -5  10  208.28   32.20
   4  -5  10    7.20    4.30
   5  -5  10    0.30    8.60
   6  -5  10    6.20    3.70
   7  -5  10   16.80    5.00
  -6  -4  10    0.70    1.00
  -5  -4  10    1.60    1.00
  -4  -4  10    0.80    1.00
  -3  -4  10    6.00    2.80
  -2  -4  10   43.00    4.50
  -1  -4  10   66.89    6.40
   0  -4  10   57.29    5.60
   1  -4  10   32.40    3.30
   2  -4  10    1.50    1.00
   3  -4  10   47.10    7.20
   4  -4  10   32.70    7.20
   5  -4  10    0.00    8.00
   6  -4  10  106.49   80.49
   7  -4  10    4.80    4.10
  -7  -3  10    0.80    1.20
  -6  -3  10    1.00    1.20
  -5  -3  10    2.80    1.30
  -4  -3  10   12.50    2.00
  -3  -3  10   57.79    6.30
  -2  -3  10    2.60    0.60
  -1  -3  10  146.19   12.60
   0  -3  10  116.59   11.00
   1  -3  10  173.48   15.60
   2  -3  10  142.49   23.30
   3  -3  10  150.28   22.00
   4  -3  10   12.80    2.30
   5  -3  10    0.00    7.40
   6  -3  10    0.00    4.20
   7  -3  10    0.00    2.10
  -8  -2  10    0.00    0.70
  -7  -2  10    1.80    1.10
  -6  -2  10    1.70    1.40
  -5  -2  10    0.70    1.40
  -4  -2  10    3.00    1.10
  -3  -2  10   17.80    2.70
  -2  -2  10  152.98   12.80
  -1  -2  10  249.88   23.30
   0  -2  10 1356.16  163.08
   1  -2  10   27.80    2.80
   2  -2  10  306.37   45.10
   3  -2  10  287.87   45.00
   4  -2  10   50.09    6.70
   5  -2  10    0.30    0.30
   6  -2  10   10.00    4.40
   7  -2  10    0.20    2.20
  -8  -1  10    1.80    0.90
  -7  -1  10    0.30    1.30
  -6  -1  10    2.70    1.20
  -5  -1  10    9.20    2.10
  -4  -1  10   15.60    1.70
  -3  -1  10    1.70    0.70
  -2  -1  10  153.68   13.10
  -1  -1  10    8.00    0.90
   0  -1  10  774.92  116.39
   1  -1  10  126.49   13.60
   2  -1  10  308.87   37.10
   3  -1  10   88.39    9.70
   4  -1  10   52.69    6.60
   5  -1  10   41.70   48.20
   6  -1  10    0.00    2.10
  -7   0  10    5.10    1.50
  -6   0  10    0.40    1.10
  -5   0  10    6.10    1.10
  -4   0  10   29.40    3.20
  -3   0  10    2.20    0.60
  -2   0  10  322.57   30.60
  -1   0  10   91.89    8.10
   0   0  10  271.77   29.10
   1   0  10   86.69   11.10
   2   0  10  113.19   13.30
   3   0  10  152.48   17.70
   4   0  10   22.60    3.10
   5   0  10   10.40    2.40
   6   0  10    0.00    1.90
  -9   1  10    0.00    0.30
  -8   1  10    1.80    0.80
  -7   1  10    0.40    0.90
  -6   1  10   68.29    9.10
  -5   1  10   20.30    2.20
  -4   1  10    0.70    0.70
  -3   1  10   65.89    6.50
  -2   1  10   77.79    6.80
  -1   1  10  193.18   18.40
   0   1  10   44.50    4.50
   1   1  10  247.28   35.60
   2   1  10    5.60    2.20
   3   1  10   32.60    7.50
   4   1  10   37.40    8.20
   5   1  10    4.80    1.90
  -8   2  10    2.30    0.60
  -7   2  10    9.00    1.60
  -6   2  10   73.69    9.20
  -5   2  10  401.56   43.50
  -4   2  10   39.20    4.70
  -3   2  10  307.27   33.30
  -2   2  10   31.70    3.20
  -1   2  10   59.09    5.80
   0   2  10    1.00    0.40
   1   2  10   68.49    8.40
   2   2  10    2.90    0.70
   3   2  10    3.00    2.80
   4   2  10    1.10    1.80
   5   2  10    0.00    1.40
  -8   3  10    0.00    1.00
  -7   3  10   17.70    5.50
  -6   3  10    1.50    1.00
  -5   3  10   38.80    7.00
  -4   3  10   12.10    3.10
  -3   3  10   51.69    8.70
  -2   3  10  182.08   22.80
  -1   3  10    1.20    0.40
   0   3  10    3.10    2.30
   1   3  10   48.40    5.80
   2   3  10    5.60    2.20
   3   3  10   29.30   90.59
   4   3  10    1.10    1.80
  -8   4  10    2.80    1.90
  -7   4  10   19.30    6.30
  -6   4  10    0.00    1.00
  -5   4  10   72.29   11.30
  -4   4  10  104.59   21.30
  -3   4  10  172.58   26.80
  -2   4  10   25.10    3.60
  -1   4  10    2.30    0.60
   0   4  10   23.50    3.50
   1   4  10    7.40    2.40
   2   4  10    2.30    2.00
   3   4  10    0.80    1.90
   4   4  10    0.80    1.40
  -8   5  10    6.00    2.60
  -7   5  10    7.70    4.40
  -6   5  10    8.20    5.80
  -5   5  10    7.00    1.70
  -4   5  10   31.20    6.80
  -3   5  10   33.80    5.20
  -2   5  10   79.69    9.60
  -1   5  10    5.50    1.90
   0   5  10    4.70    1.80
   1   5  10    1.10    1.90
   2   5  10    0.60    1.90
   3   5  10    0.90    1.30
  -8   6  10    5.00    3.20
  -7   6  10    2.00    3.60
  -6   6  10   18.50    6.50
  -5   6  10    3.20    4.50
  -4   6  10   12.60    2.50
  -3   6  10    0.40    1.50
  -2   6  10   20.10    3.20
  -1   6  10   15.70    2.80
   0   6  10    0.70    1.60
   1   6  10    0.20    1.80
   2   6  10    2.90    1.70
  -8   7  10    0.00    1.30
  -7   7  10    0.60    3.10
  -6   7  10    0.10    3.00
  -5   7  10    0.50    3.50
  -4   7  10    2.90    2.70
  -3   7  10    3.80    2.80
  -2   7  10    6.90    2.30
  -1   7  10    0.30    1.60
   0   7  10    3.70    2.00
  -7   8  10    0.20    2.40
  -6   8  10    1.30    2.50
  -5   8  10    4.00    2.70
  -4   8  10    0.00    2.20
  -3   8  10    1.50    2.50
  -2   8  10    4.20    2.50
  -1   8  10    8.30    2.50
  -5   9  10    0.00    3.70
  -4   9  10    1.20    3.50
   1 -10  11    1.00    1.50
   2 -10  11    0.00    1.50
   3 -10  11    3.70    2.00
  -1  -9  11    1.60    1.00
   0  -9  11    0.00    0.80
   1  -9  11    0.00    0.70
   2  -9  11    1.10    2.00
   3  -9  11    0.80    2.20
   4  -9  11    7.70    3.00
   5  -9  11    5.30    4.60
  -3  -8  11    0.00    1.70
  -2  -8  11    1.40    1.30
  -1  -8  11    0.00    2.60
   0  -8  11   13.20    2.50
   1  -8  11   19.10    3.10
   2  -8  11   60.69   48.20
   3  -8  11    1.40    3.10
   4  -8  11    0.00   46.70
   5  -8  11    3.30    3.10
  -4  -7  11    0.50    2.20
  -3  -7  11    1.40    2.50
  -2  -7  11    3.80    1.20
  -1  -7  11   16.00    2.30
   0  -7  11   22.20    2.60
   1  -7  11    3.00    1.30
   2  -7  11   36.50    5.10
   3  -7  11   22.60    3.60
   4  -7  11    0.00    6.30
   5  -7  11   18.50    5.30
   6  -7  11   11.10    3.80
  -5  -6  11    0.10    1.10
  -4  -6  11    2.70    0.60
  -3  -6  11    0.50    0.50
  -2  -6  11   29.40    5.00
  -1  -6  11   16.20    1.80
   0  -6  11   34.40    5.80
   1  -6  11   20.10    3.00
   2  -6  11    4.90    1.30
   3  -6  11   72.09   11.40
   4  -6  11   15.00    4.50
   5  -6  11    1.90    8.30
   6  -6  11    1.00    3.40
  -6  -5  11    0.50    0.50
  -5  -5  11    0.00    0.50
  -4  -5  11    0.90    0.60
  -3  -5  11   15.40    1.90
   0  -5  11   27.50    3.00
   1  -5  11  173.48   15.90
   2  -5  11    0.70    1.00
   3  -5  11  188.38   28.10
   4  -5  11   61.69   48.60
   5  -5  11    0.00    8.30
   6  -5  11    2.60    3.70
   7  -5  11   13.30    4.70
  -6  -4  11    0.00    0.80
  -5  -4  11    1.70    0.90
  -4  -4  11    0.10    0.70
  -3  -4  11    6.60    1.20
  -2  -4  11   33.10    3.80
  -1  -4  11  233.28   23.80
   0  -4  11    9.50    1.10
   1  -4  11   37.10    4.10
   2  -4  11  159.28   24.50
   3  -4  11   81.59   12.20
   4  -4  11   22.60   14.20
   5  -4  11    0.10    7.50
   6  -4  11   18.90    5.50
   7  -4  11   16.50    4.70
  -7  -3  11    0.20    0.50
  -6  -3  11   25.20    6.70
  -5  -3  11    0.80    0.90
  -4  -3  11    4.70    1.20
  -3  -3  11  115.59   26.40
  -2  -3  11    4.30    0.60
  -1  -3  11   78.09    8.10
   0  -3  11    8.30    1.10
   1  -3  11   94.69   10.50
   2  -3  11   78.09   13.00
   3  -3  11   68.29   11.90
   4  -3  11   46.60    7.30
   5  -3  11    3.80    2.90
   6  -3  11    9.60    4.80
  -7  -2  11    7.10    1.50
  -6  -2  11    0.60    1.30
  -5  -2  11    0.60    1.20
  -4  -2  11   20.90    2.10
  -3  -2  11    5.20    1.10
  -2  -2  11   28.60    2.60
  -1  -2  11  113.29   10.40
   0  -2  11    7.10    0.80
   1  -2  11  125.59   12.00
   2  -2  11  710.03  140.19
   3  -2  11   36.70    8.00
   4  -2  11   55.59   14.80
   5  -2  11    2.70    3.60
   6  -2  11   12.00    4.20
  -8  -1  11    0.30    0.60
  -7  -1  11    6.00    1.50
  -6  -1  11   60.09    7.60
  -5  -1  11    0.70    1.10
  -4  -1  11   27.90    2.50
  -3  -1  11    0.80    0.60
  -2  -1  11  109.89    9.50
  -1  -1  11   41.00    3.80
   0  -1  11  321.87   33.00
   1  -1  11   22.60    3.50
   2  -1  11  193.98   23.60
   3  -1  11  157.68   23.40
   4  -1  11    0.60    2.00
   5  -1  11   14.00    3.90
   6  -1  11    0.00    2.10
  -8   0  11    0.60    0.60
  -7   0  11    5.50    1.40
  -6   0  11    3.30    1.20
  -5   0  11   32.90    3.30
  -4   0  11   40.20    4.70
  -3   0  11   12.50    1.30
  -2   0  11   45.20    4.00
  -1   0  11    4.80    0.60
   0   0  11   95.39    9.80
   1   0  11   45.90    6.40
   2   0  11  135.49   19.40
   3   0  11  125.19   14.90
   4   0  11    4.50    2.10
   5   0  11    1.20    2.10
   6   0  11    1.60    2.20
  -8   1  11    3.80    0.80
  -7   1  11    1.60    0.80
  -6   1  11   10.90    1.80
  -5   1  11    2.00    0.80
  -4   1  11    8.90    2.20
  -3   1  11  184.28   18.00
  -2   1  11   53.59    4.90
  -1   1  11   49.50    4.90
   0   1  11   33.80    4.50
   1   1  11   86.39   12.20
   2   1  11    1.10    0.40
   3   1  11   49.80    6.10
   4   1  11    2.30    2.00
   5   1  11   26.60    4.50
  -8   2  11    0.00    0.80
  -7   2  11    0.80    0.60
  -6   2  11    5.10    0.80
  -5   2  11  164.08   19.30
  -4   2  11    9.60    2.60
  -3   2  11  151.18   16.90
  -2   2  11    0.90    0.20
  -1   2  11  113.69   17.90
   0   2  11    7.10    1.40
   1   2  11   11.00    3.40
   2   2  11   10.40    2.20
   3   2  11   51.79   55.59
   4   2  11    2.00    1.90
  -8   3  11    0.80    1.30
  -7   3  11    0.00    2.80
  -6   3  11    9.30    5.50
  -5   3  11   50.29    9.10
  -4   3  11   87.19   23.30
  -3   3  11  112.09   17.70
  -2   3  11  105.39   13.40
  -1   3  11   34.50    5.80
   0   3  11    3.40    2.80
   1   3  11    4.30    0.90
   2   3  11   12.70    2.90
   3   3  11    1.20    2.50
   4   3  11    0.00    1.50
  -8   4  11    0.00    1.60
  -7   4  11    1.40    3.50
  -6   4  11    8.90    1.90
  -5   4  11    1.30    1.10
  -4   4  11    2.20    1.90
  -3   4  11   87.89   13.70
  -2   4  11   13.20    2.10
  -1   4  11    1.20    1.90
   0   4  11   14.20    2.80
   1   4  11    0.60    1.90
   2   4  11   11.20    2.90
   3   4  11    3.10    2.60
  -8   5  11    0.00    1.80
  -7   5  11    0.90    3.60
  -6   5  11    8.60    5.30
  -5   5  11    0.30    0.90
  -4   5  11   38.80    6.70
  -3   5  11   21.20    4.20
  -2   5  11  116.89   18.40
  -1   5  11    8.60    2.10
   0   5  11    5.50    2.10
   1   5  11    2.40    2.00
   2   5  11    0.00    1.50
  -8   6  11    0.20    1.50
  -7   6  11    0.00    3.30
  -6   6  11   12.40    5.50
  -5   6  11    1.90    4.10
  -4   6  11   18.30    3.60
  -3   6  11   12.80    2.90
  -2   6  11    3.10    1.80
  -1   6  11    8.20    2.10
   0   6  11    3.20    2.00
   1   6  11    1.20    1.60
  -7   7  11    0.00    2.20
  -6   7  11    3.60    4.00
  -5   7  11    3.20    3.90
  -4   7  11    4.00    2.80
  -3   7  11    3.30    2.70
  -2   7  11    2.30    2.30
  -1   7  11    4.90    2.00
   0   7  11    0.40    1.30
  -6   8  11    0.80    2.80
  -5   8  11    1.10    3.10
  -4   8  11    1.30    2.20
  -3   8  11    2.80    2.30
  -2   8  11    1.40    2.10
  -1  -9  12    0.00    0.80
   0  -9  12    0.50    0.80
   1  -9  12    0.00    0.60
   2  -9  12   26.80    6.50
   3  -9  12    9.40    3.00
   4  -9  12   11.90    4.10
  -2  -8  12    1.70    1.60
  -1  -8  12    1.50    1.50
   0  -8  12    0.20    1.10
   1  -8  12    0.20    0.80
   2  -8  12   45.60    6.90
   3  -8  12    1.90    2.60
   4  -8  12   76.49   17.10
   5  -8  12    0.00    2.40
  -4  -7  12    0.00    1.10
  -3  -7  12    0.00    1.50
  -2  -7  12   12.90    3.60
  -1  -7  12    0.30    0.50
   0  -7  12    5.90    1.20
   1  -7  12   63.49    9.50
   2  -7  12   97.59   12.00
   3  -7  12    2.40    2.60
   4  -7  12   83.49   18.20
   5  -7  12   57.49   13.40
   6  -7  12    0.80    2.70
  -5  -6  12    1.40    1.30
  -4  -6  12    1.30    0.40
  -3  -6  12    0.70    0.30
  -2  -6  12   12.30    1.70
  -1  -6  12   82.99   16.10
   0  -6  12  100.49   14.00
   1  -6  12    1.90    1.30
   2  -6  12    7.30    1.50
   3  -6  12    0.00    6.20
   4  -6  12   20.90    5.40
   5  -6  12   36.80    9.00
   6  -6  12    1.10    2.20
  -5  -5  12    0.00    0.40
  -4  -5  12    3.30    0.70
  -3  -5  12    3.80    0.70
  -1  -5  12   42.00    4.50
   0  -5  12    1.10    0.30
   1  -5  12  231.68   45.60
   2  -5  12  126.29   24.90
   3  -5  12  112.99   16.20
   4  -5  12    1.40    0.60
   5  -5  12   93.69   20.70
   6  -5  12    9.50    3.50
  -6  -4  12    3.40    0.90
  -5  -4  12    0.30    0.60
  -4  -4  12    0.40    0.50
  -3  -4  12   68.29   10.90
  -2  -4  12    7.50    1.90
  -1  -4  12   23.10    2.60
   0  -4  12   49.30    5.20
   1  -4  12   39.00    6.10
   2  -4  12  224.28   54.59
   3  -4  12   46.50   13.60
   4  -4  12   28.30    4.90
   5  -4  12  102.09   84.39
   6  -4  12   28.70    7.80
  -7  -3  12    1.30    0.60
  -6  -3  12    0.30    0.80
  -5  -3  12    3.50    1.10
  -4  -3  12    1.20    0.70
  -3  -3  12   84.49    7.90
  -2  -3  12   63.99    6.60
  -1  -3  12    6.90    0.90
   0  -3  12   77.29    8.00
   1  -3  12   34.50    4.30
   2  -3  12    1.00    0.70
   3  -3  12   27.10    4.40
   4  -3  12    0.40    5.90
   5  -3  12    0.00    3.50
   6  -3  12   19.00    5.50
  -7  -2  12    1.80    0.70
  -6  -2  12    6.30    1.70
  -5  -2  12    2.30    0.90
  -4  -2  12   21.10    1.90
  -3  -2  12   33.90    3.40
  -2  -2  12  182.48   15.40
  -1  -2  12   12.10    1.30
   0  -2  12  194.68   20.30
   1  -2  12    2.30    0.40
   3  -2  12   74.89   16.20
   4  -2  12    0.00   38.50
   5  -2  12    1.30    3.10
   6  -2  12    2.90    3.10
  -8  -1  12    0.30    0.40
  -7  -1  12   19.20    5.40
  -6  -1  12    0.80    0.80
  -5  -1  12   18.60    3.70
  -4  -1  12   46.30    5.20
  -3  -1  12    3.80    0.70
  -2  -1  12  206.88   21.40
  -1  -1  12   67.29    6.20
   0  -1  12   64.79    6.80
   1  -1  12   82.19   16.20
   2  -1  12   71.79   11.10
   3  -1  12   25.40    3.60
   4  -1  12   30.10    4.80
   5  -1  12   22.30    5.80
  -8   0  12   12.20    3.60
  -7   0  12    0.30    0.70
  -6   0  12   28.60    3.70
  -5   0  12   38.40    4.30
  -4   0  12  133.09   13.70
  -3   0  12   16.20    1.60
  -2   0  12  169.18   16.30
  -1   0  12   94.09   11.30
   0   0  12   66.09   13.00
   1   0  12   55.09    8.20
   2   0  12   12.90    2.60
   3   0  12    8.70    1.60
   4   0  12    0.60    1.50
   5   0  12    0.90    2.40
  -8   1  12    7.10    2.60
  -7   1  12    4.10    0.90
  -6   1  12    1.50    0.80
  -5   1  12   39.60   13.50
  -4   1  12    9.90    2.50
  -3   1  12   29.80    3.20
  -2   1  12   93.79    9.20
  -1   1  12   66.59    7.30
   0   1  12    1.90    0.60
   1   1  12  100.99   14.00
   2   1  12    6.30    1.20
   3   1  12   34.20    5.40
   4   1  12    0.30    1.60
   5   1  12    4.40    2.70
  -8   2  12    2.30    1.20
  -7   2  12   22.60    3.30
  -6   2  12    5.50    1.00
  -5   2  12   47.70    5.50
  -4   2  12  136.19   14.90
  -3   2  12   35.90    5.00
  -2   2  12    0.00    0.20
  -1   2  12   50.19    7.20
   0   2  12    0.70    0.40
   1   2  12   31.80    5.70
   2   2  12    1.70    1.90
   3   2  12    5.00    2.30
   4   2  12    1.00    1.50
  -8   3  12    0.10    1.10
  -7   3  12   20.40    6.20
  -6   3  12    6.00    1.30
  -5   3  12   19.80    3.60
  -4   3  12   97.69   16.00
  -3   3  12  109.59   17.80
  -2   3  12    0.10    0.30
  -1   3  12    0.60    2.50
   0   3  12   17.10    3.10
   1   3  12   12.20    2.80
   2   3  12   18.00    5.20
   3   3  12    1.00    1.80
  -8   4  12    0.00    1.70
  -7   4  12    9.30    4.40
  -6   4  12   31.90    7.20
  -5   4  12   14.50    3.10
  -4   4  12    7.30    6.00
  -3   4  12   16.00    3.60
  -2   4  12    0.60    2.20
  -1   4  12    3.80    2.40
   0   4  12    3.10    2.20
   1   4  12   10.90    4.10
   2   4  12   19.90    5.30
   3   4  12    0.00    1.80
  -8   5  12    0.70    1.20
  -7   5  12    5.50    3.80
  -6   5  12   18.20    3.30
  -5   5  12    1.70    1.00
  -4   5  12   15.20    3.30
  -3   5  12  226.48   35.80
  -2   5  12    1.50    2.30
  -1   5  12    4.80    2.40
   0   5  12    0.80    2.00
   1   5  12    0.80    1.80
   2   5  12   27.10    6.20
  -7   6  12    6.70    3.70
  -6   6  12   11.20    5.00
  -5   6  12    1.10    4.10
  -4   6  12    4.30    4.40
  -3   6  12   14.70    4.40
  -2   6  12    3.80    2.10
  -1   6  12    5.60    2.20
   0   6  12    0.90    1.70
  -7   7  12    0.30    2.40
  -6   7  12   38.60   10.70
  -5   7  12    1.20    3.70
  -4   7  12    4.30    4.10
  -3   7  12    8.90    4.60
  -2   7  12    3.00    3.50
  -1   7  12    0.50    2.80
  -4   8  12    2.20    2.90
   0  -9  13    1.30    0.80
   1  -9  13    0.90    0.50
   2  -9  13    2.20    1.90
   3  -9  13    1.10    2.20
  -2  -8  13    0.00    0.90
  -1  -8  13    0.00    0.90
   0  -8  13    0.00    1.10
   1  -8  13    8.50    1.90
   2  -8  13   14.10    2.70
   3  -8  13    0.20    2.70
  -3  -7  13    2.30    1.50
  -2  -7  13    0.00    1.70
  -1  -7  13    1.10    1.70
   0  -7  13   16.00    3.60
   1  -7  13    4.10    1.30
   2  -7  13   29.90    6.00
   3  -7  13    1.10    3.10
   4  -7  13    5.20    3.60
   5  -7  13   15.50    5.50
  -4  -6  13    0.90    0.40
  -3  -6  13    1.00    0.30
  -2  -6  13    1.30    0.80
  -1  -6  13    1.10    0.20
   0  -6  13   31.80    3.90
   1  -6  13  187.58   37.00
   2  -6  13    8.00    1.80
   3  -6  13   34.50    6.00
   4  -6  13    4.70    4.00
   5  -6  13   54.29   12.50
  -5  -5  13    0.10    0.30
  -4  -5  13    5.70    1.70
  -3  -5  13    0.40    0.30
  -2  -5  13   12.10    1.60
  -1  -5  13   67.99    8.60
   0  -5  13   18.80    2.10
   1  -5  13   46.40    5.50
   2  -5  13    0.10    0.60
   3  -5  13    7.10    1.50
   4  -5  13   10.20    3.50
   5  -5  13   72.39   16.20
   6  -5  13    6.30    3.40
  -6  -4  13    0.20    0.30
  -5  -4  13    0.40    0.50
  -4  -4  13    8.00    1.10
  -3  -4  13    4.10    0.70
  -2  -4  13   11.60    1.40
  -1  -4  13   80.59    8.40
   0  -4  13   44.60    4.60
   1  -4  13  310.97   37.80
   2  -4  13   91.29   18.00
   3  -4  13  139.79   20.40
   4  -4  13   40.50    6.80
   5  -4  13   18.10    5.20
   6  -4  13    2.80    2.60
  -6  -3  13    0.20    0.60
  -5  -3  13    2.90    0.80
  -4  -3  13    0.30    0.50
  -3  -3  13   16.30    2.20
  -2  -3  13    9.90    1.00
  -1  -3  13   23.20    2.20
   0  -3  13  211.08   25.40
   1  -3  13   69.99    8.50
   3  -3  13   20.80    6.00
   4  -3  13  104.19   16.00
   5  -3  13    2.90    3.50
  -7  -2  13    5.90    2.40
  -6  -2  13   52.89   13.20
  -5  -2  13    0.00    0.70
  -4  -2  13    1.30    0.60
  -3  -2  13   51.59    4.40
  -2  -2  13   96.39   11.20
  -1  -2  13   15.40    1.60
   0  -2  13  383.66   39.20
   1  -2  13   12.00    4.90
   2  -2  13   17.00    3.50
   3  -2  13   24.90    4.30
   4  -2  13   19.20    5.90
   5  -2  13    0.00    2.40
  -7  -1  13    7.60    3.10
  -6  -1  13   16.70    2.50
  -5  -1  13    1.30    0.70
  -4  -1  13    3.90    0.60
  -3  -1  13   12.50    1.60
  -2  -1  13  172.18   16.20
  -1  -1  13   99.09   10.00
   0  -1  13  452.85   47.30
   1  -1  13  193.88   28.30
   2  -1  13    8.30    1.60
   3  -1  13    3.80    0.80
   4  -1  13   35.90    5.70
   5  -1  13    0.00    2.10
  -7   0  13    0.60    0.40
  -6   0  13   25.90    3.50
  -5   0  13    2.80    0.60
  -4   0  13   52.79    5.20
  -3   0  13    2.10    0.50
  -2   0  13   11.50    1.80
  -1   0  13  258.67   31.40
   0   0  13  175.78   36.30
   1   0  13  148.59   30.80
   2   0  13    7.40    1.50
   3   0  13   10.20    2.00
   4   0  13    4.20    1.90
   5   0  13    0.00    2.10
  -8   1  13    7.60    1.10
  -7   1  13   13.40    1.80
  -6   1  13    2.40    0.60
  -5   1  13   65.39    8.00
  -4   1  13    5.00    0.80
  -3   1  13  102.19   10.20
  -2   1  13    0.90    0.30
  -1   1  13  183.38   19.40
   0   1  13    4.30    1.00
   1   1  13   63.19    8.70
   2   1  13    1.70    0.50
   3   1  13    3.60    2.00
   4   1  13    0.00    1.70
  -8   2  13   16.60    4.30
  -7   2  13   18.60    5.10
  -6   2  13    0.20    0.30
  -5   2  13   14.50    1.90
  -4   2  13    2.90    1.60
  -3   2  13    5.00    2.70
  -2   2  13   29.10    3.10
  -1   2  13  158.98   22.30
   0   2  13    3.50    0.80
   1   2  13    4.70    1.00
   2   2  13    1.50    2.30
   3   2  13    1.30    2.00
  -8   3  13    8.80    2.60
  -7   3  13   52.79   13.20
  -6   3  13   58.39   17.00
  -5   3  13   14.50    2.90
  -3   3  13   92.99   15.00
  -2   3  13   54.49    6.60
  -1   3  13    9.30    1.80
   0   3  13   30.90    4.60
   1   3  13    0.30    2.20
   2   3  13    1.60    1.90
   3   3  13    0.50    1.50
  -8   4  13    0.60    1.30
  -7   4  13   10.90    4.10
  -6   4  13    7.90    1.70
  -5   4  13   12.30    2.60
  -4   4  13   25.30    5.50
  -3   4  13    6.20    2.40
  -2   4  13  127.69   20.10
  -1   4  13    0.00    2.70
   0   4  13    1.80    3.10
   1   4  13    1.60    1.90
   2   4  13    0.00    1.50
  -7   5  13   22.00    6.20
  -6   5  13    6.30    4.60
  -5   5  13    5.40    1.50
  -4   5  13    4.80    2.20
  -3   5  13    3.50    4.90
  -2   5  13    1.20    2.00
  -1   5  13    4.00    3.00
   0   5  13    4.00    2.60
   1   5  13    4.80    2.10
  -6   6  13    0.00    2.90
  -5   6  13    0.00    3.70
  -4   6  13    1.40    1.00
  -3   6  13    6.70    2.70
  -2   6  13   13.20    3.00
  -1   6  13    3.90    2.30
  -6   7  13    0.00    2.40
  -5   7  13    0.50    3.30
  -4   7  13    2.00    4.10
  -3   7  13    0.00    2.70
  -1  -8  14    0.10    0.60
   0  -8  14    0.60    0.70
   1  -8  14    6.70    1.50
   2  -8  14    0.40    0.60
   4  -8  14    9.70    3.30
  -3  -7  14    0.20    0.90
  -2  -7  14    0.00    0.90
  -1  -7  14    9.30    2.50
   0  -7  14   47.90    9.60
   1  -7  14   27.40    5.60
   2  -7  14   49.99    9.90
   4  -7  14    5.70    2.80
  -4  -6  14    0.80    0.90
  -3  -6  14    0.80    0.30
  -2  -6  14    0.70    0.20
  -1  -6  14    2.70    0.40
   0  -6  14   20.70    3.20
   1  -6  14   35.00    7.10
   3  -6  14   86.99   17.10
   4  -6  14    1.10    2.90
   5  -6  14   13.80    4.00
  -5  -5  14    4.60    0.80
  -4  -5  14    0.10    0.30
  -2  -5  14    1.30    0.30
  -1  -5  14    0.40    0.20
   0  -5  14   96.59   11.60
   1  -5  14   31.80    6.40
   2  -5  14   12.70    2.60
   3  -5  14   67.39   13.30
   4  -5  14    3.30    3.00
   5  -5  14   27.70    7.10
  -4  -4  14    0.80    0.40
  -2  -4  14    8.40    1.10
  -1  -4  14   39.20    4.20
   0  -4  14   20.00    3.10
   1  -4  14   59.99   11.90
   2  -4  14   17.40    3.60
   4  -4  14   47.10   11.00
   5  -4  14    2.70    2.80
  -6  -3  14    0.00    0.30
  -5  -3  14   25.00    6.90
  -4  -3  14    2.40    0.50
  -3  -3  14   10.40    1.20
  -2  -3  14   24.50    2.60
  -1  -3  14   49.60    4.60
   0  -3  14    0.80    0.90
   1  -3  14   31.40    6.30
   2  -3  14  103.09   20.30
   3  -3  14   16.30    3.30
   4  -3  14  130.49   19.90
   5  -3  14    1.80    2.20
  -6  -2  14   49.40   12.30
  -5  -2  14   21.10    2.80
  -4  -2  14   37.90    3.30
  -3  -2  14    2.50    0.40
  -2  -2  14   63.89    6.50
  -1  -2  14   31.00    3.40
   0  -2  14   43.20    5.20
   1  -2  14    0.50    0.60
   2  -2  14   57.19   11.30
   3  -2  14   12.80    2.60
   4  -2  14    6.30    3.10
   5  -2  14    1.20    1.90
  -7  -1  14    2.40    2.20
  -6  -1  14    4.50    0.90
  -5  -1  14    0.80    0.50
  -4  -1  14   12.30    1.20
  -3  -1  14    1.10    0.30
  -2  -1  14   82.99    9.50
  -1  -1  14    0.30    0.20
   0  -1  14   80.79    8.90
   1  -1  14  128.99   25.40
   2  -1  14    1.80    0.50
   3  -1  14   15.70    3.20
   4  -1  14    7.30    3.00
  -7   0  14    1.10    0.40
  -6   0  14   27.90    3.70
  -5   0  14    3.80    0.80
  -4   0  14    7.50    1.10
  -3   0  14   10.70    1.20
  -2   0  14  198.58   19.00
  -1   0  14   78.29   10.20
   0   0  14   53.39   12.00
   1   0  14  160.38   23.10
   2   0  14   11.80    2.20
   3   0  14   25.70    3.60
   4   0  14    0.40    2.20
  -7   1  14    6.50    0.90
  -6   1  14   12.60    1.90
  -5   1  14   68.29   18.20
  -4   1  14   20.80    4.00
  -3   1  14   70.19    8.20
  -2   1  14    5.30    0.70
  -1   1  14   42.00    6.80
   0   1  14    2.50    0.60
   1   1  14  120.19   17.40
   2   1  14   28.90    4.30
   3   1  14    7.10    2.30
  -7   2  14   17.20    4.60
  -6   2  14    1.90    0.40
  -5   2  14   21.70    4.90
  -4   2  14   11.80    1.80
  -3   2  14   18.70    2.60
  -2   2  14    0.30    0.30
  -1   2  14   72.79   11.00
   0   2  14    0.10    0.30
   1   2  14    3.90    0.80
   2   2  14    1.90    3.20
   3   2  14    1.20    1.40
  -7   3  14   25.00    6.50
  -6   3  14    6.20    4.50
  -5   3  14    9.60    2.30
  -4   3  14   16.80    7.50
  -3   3  14    3.90    2.30
  -2   3  14    5.10    1.00
  -1   3  14   69.99   10.30
   0   3  14   60.69   13.40
   1   3  14    2.40    3.20
   2   3  14    1.20    2.60
  -7   4  14   14.50    4.20
  -6   4  14    5.30    1.20
  -5   4  14    1.80    1.20
  -4   4  14   13.40    2.90
  -3   4  14    0.10    1.80
  -2   4  14   56.09    9.30
  -1   4  14   13.10    4.30
   0   4  14   19.10    5.30
   1   4  14   26.90    6.50
  -7   5  14    0.00    2.40
  -6   5  14    3.40    0.90
  -5   5  14    0.30    0.60
  -4   5  14    1.40    4.40
  -3   5  14    1.70    1.70
  -2   5  14    1.40    2.20
  -1   5  14    1.20    2.70
   0   5  14    0.90    2.30
  -6   6  14    1.40    3.90
  -5   6  14    3.80    3.70
  -4   6  14    0.00    0.80
  -3   6  14    0.90    1.40
  -2   6  14    5.10    1.80
   0  -8  15    6.80    1.50
   1  -8  15    0.40    0.40
   2  -8  15   15.90    3.20
  -2  -7  15    0.10    0.70
  -1  -7  15    0.90    1.00
   0  -7  15    3.60    1.10
   1  -7  15    8.10    1.70
   2  -7  15    0.40    0.30
  -3  -6  15   16.90    2.10
  -2  -6  15    0.20    0.20
  -1  -6  15    0.20    0.20
   0  -6  15    0.30    0.90
   1  -6  15   15.20    3.10
   2  -6  15   61.09   12.10
   3  -6  15   73.09   14.40
  -4  -5  15    1.10    0.80
  -3  -5  15   54.99    6.90
  -2  -5  15    1.90    0.30
  -1  -5  15   11.10    1.50
   0  -5  15   15.40    2.40
   1  -5  15    7.10    1.60
   2  -5  15    5.80    1.30
   3  -5  15   89.99   17.70
  -5  -4  15    6.00    2.50
  -4  -4  15   11.30    3.60
  -3  -4  15   38.60    4.00
  -2  -4  15   12.00    1.60
  -1  -4  15   44.50    5.50
   0  -4  15   42.00    5.00
   1  -4  15    7.70    1.70
   2  -4  15   15.20    3.10
   3  -4  15   29.90    5.90
   4  -4  15    6.20    1.30
  -6  -3  15    3.70    2.10
  -5  -3  15   15.50    4.80
  -4  -3  15    3.00    0.50
  -3  -3  15   66.39    7.00
  -2  -3  15   18.80    2.00
  -1  -3  15    8.00    1.00
   0  -3  15   74.59    9.00
   1  -3  15    8.80    1.90
   2  -3  15   61.99   12.20
   4  -3  15   22.50    4.50
  -6  -2  15    0.90    0.40
  -5  -2  15   28.90    7.90
  -4  -2  15   15.50    1.60
  -3  -2  15    6.80    0.70
  -2  -2  15   90.29    8.40
  -1  -2  15    6.40    0.80
   0  -2  15   43.20    4.60
   1  -2  15    6.40    1.40
   2  -2  15  123.29   24.20
   3  -2  15    0.40    0.30
  -6  -1  15    0.10    0.60
  -5  -1  15    0.40    0.40
  -4  -1  15   74.69    9.70
  -3  -1  15    9.70    1.00
  -2  -1  15   33.00    4.00
  -1  -1  15    0.30    0.30
   0  -1  15   41.60    6.90
   1  -1  15   25.30    4.60
   2  -1  15   33.00    4.70
   3  -1  15   15.20    3.10
  -7   0  15    2.00    0.50
  -6   0  15    4.10    0.80
  -5   0  15    0.30    0.40
  -4   0  15    3.70    1.50
  -3   0  15   23.00    2.70
  -2   0  15   78.39    8.30
  -1   0  15    0.50    3.10
   0   0  15   22.40    3.40
   1   0  15   42.10    6.80
   2   0  15    5.30    1.10
  -7   1  15    2.00    0.40
  -6   1  15    0.90    0.30
  -5   1  15   28.50    5.20
  -4   1  15   12.70    2.80
  -3   1  15   26.40    3.10
  -2   1  15   28.70    4.00
  -1   1  15   43.90    6.90
   0   1  15    1.00    0.40
   1   1  15   56.39    8.90
   2   1  15    1.30    2.90
   3   1  15   13.80    3.60
  -7   2  15    3.80    1.30
  -6   2  15    0.90    0.50
  -5   2  15   24.20    3.50
  -4   2  15    2.00    1.50
  -3   2  15   86.99   13.90
  -2   2  15    3.60    3.10
  -1   2  15    7.60    1.40
   0   2  15    2.70    4.30
   1   2  15    9.60    4.20
   2   2  15    5.40    2.90
  -7   3  15    1.80    1.80
  -6   3  15    0.20    0.40
  -5   3  15   12.50    2.50
  -4   3  15   12.20    2.90
  -3   3  15    9.40    2.70
  -2   3  15    0.10    0.20
  -1   3  15    3.10    3.00
   0   3  15    2.90    3.30
   1   3  15    6.70    3.50
  -7   4  15    4.60    2.00
  -6   4  15    0.00    2.30
  -5   4  15   11.30    2.40
  -4   4  15   19.50    3.40
  -3   4  15    3.50    1.90
  -2   4  15    0.10    2.10
  -1   4  15    2.60    2.60
   0   4  15   13.20    3.90
  -6   5  15    0.70    2.90
  -5   5  15    0.10    0.50
  -4   5  15   25.10    4.10
  -3   5  15    0.70    1.00
  -2   5  15    0.00    1.30
  -1   5  15    0.80    2.20
  -1  -7  16    0.80    0.80
   0  -7  16   11.00    2.30
   1  -7  16    2.70    0.70
   2  -7  16   19.60    3.90
  -3  -6  16    0.00    0.60
  -2  -6  16    0.60    0.20
  -1  -6  16    0.50    0.70
   0  -6  16    7.40    1.70
   2  -6  16    0.10    0.30
   3  -6  16   20.50    4.10
  -4  -5  16    2.10    0.30
  -3  -5  16    3.70    0.60
  -2  -5  16    0.50    0.20
  -1  -5  16   25.30    3.10
   0  -5  16    0.10    0.70
   1  -5  16   65.39   12.90
   2  -5  16    3.00    0.70
   3  -5  16   31.60    6.30
  -4  -4  16    0.20    0.20
  -3  -4  16    8.30    1.10
  -2  -4  16    4.80    0.70
  -1  -4  16   34.60    4.10
   0  -4  16   31.40    6.30
   2  -4  16   41.30    8.20
   3  -4  16   18.80    3.70
  -5  -3  16    0.90    0.30
  -4  -3  16    0.30    0.30
  -3  -3  16    0.90    0.30
  -2  -3  16    0.70    0.30
  -1  -3  16   20.40    2.50
   0  -3  16  152.78   30.10
   1  -3  16    4.90    1.20
   2  -3  16   92.19   18.10
   3  -3  16    1.50    0.40
  -6  -2  16    2.90    2.10
  -5  -2  16    7.80    3.20
  -4  -2  16   18.90    2.30
  -3  -2  16    0.50    0.30
  -2  -2  16   40.50    4.40
  -1  -2  16    0.20    0.20
   0  -2  16   54.89    8.60
   1  -2  16    2.00    0.60
   2  -2  16   79.69   15.70
   3  -2  16    0.40    0.30
  -6  -1  16   13.60    4.10
  -5  -1  16    1.20    0.40
  -4  -1  16   39.90    5.20
  -3  -1  16   12.10    1.30
  -2  -1  16    6.40    0.80
  -1  -1  16  176.88   18.50
   0  -1  16    4.30    0.90
   1  -1  16    2.50    2.50
   2  -1  16   40.30    7.90
   3  -1  16   13.60    2.70
  -6   0  16    5.70    0.90
  -5   0  16    3.90    0.60
  -3   0  16   42.10    4.60
  -2   0  16    1.00    0.20
  -1   0  16   39.30    8.70
   0   0  16    2.50    0.60
   1   0  16    6.20    1.20
   2   0  16    1.50    0.50
  -6   1  16    1.60    0.30
  -5   1  16    7.00    1.50
  -4   1  16   20.90    2.60
  -3   1  16   14.10    2.80
  -2   1  16    4.00    2.60
  -1   1  16  128.69   17.10
   0   1  16    0.50    0.30
   1   1  16   15.20    2.50
   2   1  16    0.00    1.90
  -6   2  16    0.20    1.30
  -5   2  16    5.80    1.50
  -4   2  16    0.10    1.40
  -3   2  16   15.10    3.50
  -2   2  16   11.60    4.00
  -1   2  16   39.80    5.00
   0   2  16   33.00    5.20
   1   2  16    2.50    2.20
  -6   3  16    2.60    0.80
  -5   3  16    1.50    2.90
  -4   3  16    0.30    1.10
  -3   3  16    3.10    1.90
  -2   3  16   19.80    4.80
  -1   3  16    2.20    2.90
   0   3  16    0.00    2.10
  -6   4  16    3.70    2.40
  -5   4  16    0.00    0.40
  -4   4  16    1.20    1.00
  -3   4  16    0.00    1.20
  -2   4  16   11.00    3.00
  -1   4  16    1.10    2.00
  -4   5  16    0.90    0.80
  -3   5  16    0.00    0.60
  -1  -6  17    1.40    0.80
   0  -6  17    0.50    0.50
   2  -6  17    8.00    1.60
  -3  -5  17    0.90    0.20
  -2  -5  17    0.80    0.20
  -1  -5  17   14.30    2.90
   0  -5  17    0.20    0.50
   1  -5  17   15.10    3.10
   2  -5  17    0.60    0.40
  -4  -4  17    0.70    0.20
  -3  -4  17    7.50    1.20
  -2  -4  17    2.30    0.40
  -1  -4  17   16.40    2.50
   0  -4  17    1.60    0.70
   1  -4  17   59.19   11.70
   2  -4  17    2.80    0.70
   3  -4  17   14.20    2.80
  -4  -3  17    3.40    0.60
  -3  -3  17    2.50    0.40
  -2  -3  17   29.00    3.60
  -1  -3  17    1.80    0.30
   0  -3  17   32.00    6.40
   1  -3  17   10.60    2.20
   2  -3  17   44.00    8.70
   3  -3  17    0.30    0.20
  -5  -2  17    9.70    1.30
  -4  -2  17   51.49   13.40
  -3  -2  17    1.20    0.30
  -2  -2  17   21.80    2.40
  -1  -2  17    8.40    1.50
   0  -2  17   32.50    6.50
   1  -2  17    0.10    0.40
   2  -2  17   14.20    2.80
  -5  -1  17    2.30    0.40
  -4  -1  17   26.20    3.20
  -3  -1  17    2.60    1.30
  -2  -1  17   96.49   11.60
  -1  -1  17   38.90    5.90
   0  -1  17   27.10    4.40
   1  -1  17    0.70    0.30
   2  -1  17   11.70    2.40
  -6   0  17   17.20    4.60
  -5   0  17    0.80    0.30
  -4   0  17   13.10    1.60
  -3   0  17    9.80    1.30
  -2   0  17   12.00    3.10
  -1   0  17   78.39   16.20
   0   0  17   13.60    2.20
   1   0  17    2.20    0.50
  -6   1  17    0.70    1.50
  -5   1  17    3.30    0.80
  -4   1  17    3.70    1.30
  -3   1  17   18.60    4.30
  -2   1  17    1.00    1.70
  -1   1  17   67.39    9.30
   0   1  17    0.00    0.20
   1   1  17    3.20    2.00
  -5   2  17    1.20    0.60
  -4   2  17    3.60    1.30
  -3   2  17    9.90    2.50
  -2   2  17    0.50    0.40
  -1   2  17   26.30    4.10
   0   2  17    7.20    3.00
  -5   3  17    1.00    0.60
  -4   3  17    0.00    1.00
  -3   3  17    0.50    1.00
  -2   3  17    4.30    1.90
  -1   3  17    3.50    1.70
  -3   4  17    0.00    0.80
  -1  -5  18   12.20    2.50
   0  -5  18    1.90    0.60
   1  -5  18   20.70    4.10
  -3  -4  18    9.10    1.40
  -2  -4  18    2.10    0.30
  -1  -4  18   12.50    2.60
   0  -4  18   12.90    2.60
   1  -4  18    2.90    0.70
  -3  -3  18    1.90    0.60
  -2  -3  18   12.50    1.50
  -1  -3  18    4.70    1.10
   0  -3  18   21.40    4.30
   1  -3  18    2.90    0.70
  -4  -2  18    4.00    0.70
  -3  -2  18    3.20    0.50
  -2  -2  18    6.60    1.50
  -1  -2  18    0.60    0.40
   0  -2  18   16.70    3.30
   1  -2  18    0.90    0.40
  -4  -1  18   11.00    1.70
  -3  -1  18    0.50    0.20
  -2  -1  18   16.60    2.20
  -1  -1  18    0.30    0.30
  -5   0  18    5.80    0.90
  -4   0  18    3.30    0.50
  -3   0  18    5.70    1.50
  -2   0  18    5.90    1.00
  -1   0  18   20.00    3.00
   0   0  18    0.40    0.30
  -4   1  18    5.30    1.50
  -3   1  18   12.80    3.00
  -2   1  18    1.90    0.50
  -1   1  18   19.10    2.80
   0   1  18    3.10    1.90
  -4   2  18    2.80    1.30
  -3   2  18   22.70    4.80
  -2   2  18    1.50    1.20
  -1  -3  19    3.60    0.80
  -2  -2  19    6.50    1.30
  -1  -2  19    1.30    0.40
  -3  -1  19    1.80    0.70
  -2  -1  19    5.90    1.20
  -1  -1  19    0.40    0.20
  -3   0  19    6.10    1.40
  -2   0  19    0.40    0.50
   0   0   0    0.00    0.00

_computing_structure_solution     'SHELXT 2014/5 (Sheldrick, 2014)'
;
_shelx_hkl_checksum                36802
_olex2_submission_special_instructions  'No special instructions were received'
